# Supplementary material for: Simultaneous Presence of Bacteriochlorophyll and Xanthorhodopsin Genes in a Freshwater Bacterium
Source: mSystems. 2020 Dec 22;5(6):e01044-20. doi: 10.1128/mSystems.01044-20 (PMC7762795; doi:10.1128/mSystems.01044-20)
Supplement: TABLE S4 [file mSystems.01044-20-st004.xlsx]

## Sheet: resul_ncbi_t2019
Locus.tag	Replicon.Accession	Start	Stop	Strand	Locus	Protein.product	Length	Protein.name	EP_logFC	LP_logFC	EP_Pval	LP_Pval	logCPM	signif	logFC2
E2E30_RS00005	NZ_CP037913.1	13	1413	+	dnaA	WP_133186068.1	466	chromosomal replication initiator protein DnaA	0.513594	1.03763	1	1	7.30418	FALSE	FALSE
E2E30_RS00010	NZ_CP037913.1	1464	1694	+	-	WP_133186070.1	76	AbrB/MazE/SpoVT family DNA-binding domain-containing protein	0.0538598	-0.794149	1	1	7.69475	FALSE	FALSE
E2E30_RS00015	NZ_CP037913.1	1684	2085	+	-	WP_133186072.1	133	PIN domain-containing protein	0.284009	-0.861082	1	1	4.9937	FALSE	FALSE
E2E30_RS00020	NZ_CP037913.1	2082	3083	-	trpS	WP_133186074.1	333	tryptophan--tRNA ligase	0.53297	0.603385	1	1	5.91185	FALSE	FALSE
E2E30_RS00025	NZ_CP037913.1	3087	4679	-	murJ	WP_133186076.1	530	murein biosynthesis integral membrane protein MurJ	1.09991	1.07186	0.605513	0.736713	4.95758	FALSE	FALSE
E2E30_RS00030	NZ_CP037913.1	4809	5321	-	secB	WP_133186078.1	170	protein-export chaperone SecB	0.528579	0.912689	1	1	5.87314	FALSE	FALSE
E2E30_RS00035	NZ_CP037913.1	5512	6156	+	-	WP_133186080.1	214	Tim44 domain-containing protein	-0.328837	-0.906453	1	1	9.69435	FALSE	FALSE
E2E30_RS00040	NZ_CP037913.1	6387	7427	+	-	WP_133191842.1	346	murein transglycosylase A	-0.224477	0.0193619	1	1	6.82339	FALSE	FALSE
E2E30_RS00045	NZ_CP037913.1	7484	8050	+	-	WP_133191843.1	188	DNA mismatch repair protein MutS	-0.362769	-0.143756	1	1	4.94563	FALSE	FALSE
E2E30_RS00050	NZ_CP037913.1	8117	9835	+	-	WP_133186082.1	572	EAL domain-containing protein	1.16249	0.683256	1	1	6.73696	FALSE	FALSE
E2E30_RS00055	NZ_CP037913.1	9849	10517	-	-	WP_133186084.1	222	peptidylprolyl isomerase	-0.536213	-1.07406	1	1	4.3107	FALSE	FALSE
E2E30_RS00060	NZ_CP037913.1	10754	11137	+	-	WP_133186086.1	127	hypothetical protein	-1.69593	-2.28936	1	1	11.6623	FALSE	TRUE
E2E30_RS00065	NZ_CP037913.1	11234	11506	+	-	WP_133186088.1	90	DUF3297 family protein	-1.29711	-1.26702	0.0371332	0.0458338	6.97094	TRUE	FALSE
E2E30_RS00070	NZ_CP037913.1	11609	12409	-	-	WP_133186090.1	266	MULTISPECIES: response regulator transcription factor	-0.781595	-0.611279	1	1	9.18785	FALSE	FALSE
E2E30_RS00075	NZ_CP037913.1	12406	13530	-	-	WP_133186092.1	374	sensor histidine kinase	-0.789611	-0.584343	1	1	9.47039	FALSE	FALSE
E2E30_RS00080	NZ_CP037913.1	13688	14278	+	-	WP_133186094.1	196	HD domain-containing protein	-0.87186	-0.73383	1	1	7.67864	FALSE	FALSE
E2E30_RS00085	NZ_CP037913.1	14344	17094	-	-	WP_133186096.1	916	TonB-dependent receptor	1.36427	1.85118	0.898864	0.0427909	8.63364	TRUE	FALSE
E2E30_RS00090	NZ_CP037913.1	17285	19420	-	ligA	WP_133186098.1	711	NAD-dependent DNA ligase LigA	0.217577	0.504103	1	1	6.1646	FALSE	FALSE
E2E30_RS00095	NZ_CP037913.1	20084	20293	-	-	WP_133191844.1	69	MULTISPECIES: hypothetical protein	2.32664	-0.113413	0.00165951	1	6.41807	TRUE	TRUE
E2E30_RS00100	NZ_CP037913.1	20380	20586	-	-	WP_010185321.1	68	MULTISPECIES: cold-shock protein	1.42345	-0.543329	0.0205655	1	5.70499	TRUE	FALSE
E2E30_RS00105	NZ_CP037913.1	20937	21269	+	-	WP_133186100.1	110	hypothetical protein	-0.417041	-0.948893	1	1	5.03984	FALSE	FALSE
E2E30_RS00110	NZ_CP037913.1	21413	23077	-	recN	WP_133186102.1	554	DNA repair protein RecN	1.68142	1.28279	0.0997714	1	4.86607	FALSE	FALSE
E2E30_RS00115	NZ_CP037913.1	23154	24110	-	-	WP_133186104.1	318	outer membrane protein assembly factor BamD	0.417675	0.577566	1	1	8.10052	FALSE	FALSE
E2E30_RS00120	NZ_CP037913.1	24224	25048	+	-	WP_133186106.1	274	phosphoheptose isomerase	-1.58648	-1.05442	1	1	10.7313	FALSE	FALSE
E2E30_RS00125	NZ_CP037913.1	25119	26291	+	-	WP_133186108.1	390	glycosyltransferase	0.36742	0.831309	1	1	5.59011	FALSE	FALSE
E2E30_RS00130	NZ_CP037913.1	26277	27464	-	-	WP_133186110.1	395	DUF3089 domain-containing protein	1.77658	1.64063	0.0969065	0.197907	6.39324	FALSE	FALSE
E2E30_RS00135	NZ_CP037913.1	27520	27900	-	-	WP_133186112.1	126	hypothetical protein	1.94618	1.75892	0.00350839	0.00998122	3.52918	TRUE	FALSE
E2E30_RS00140	NZ_CP037913.1	27900	28859	-	secF	WP_133186114.1	319	protein translocase subunit SecF	1.28829	1.25812	0.0405558	0.0492222	6.25942	TRUE	FALSE
E2E30_RS00145	NZ_CP037913.1	28872	30458	-	secD	WP_133186116.1	528	protein translocase subunit SecD	1.05048	1.1239	0.889108	0.391274	7.73934	FALSE	FALSE
E2E30_RS00150	NZ_CP037913.1	30463	30807	-	yajC	WP_133186118.1	114	preprotein translocase subunit YajC	0.993994	1.19003	0.300798	0.0302728	5.30709	TRUE	FALSE
E2E30_RS00155	NZ_CP037913.1	31056	31730	+	-	WP_133186120.1	224	hypothetical protein	-0.0559588	-0.593903	1	1	5.70457	FALSE	FALSE
E2E30_RS00165	NZ_CP037913.1	32110	32520	+	-	WP_133186122.1	136	hypothetical protein	0.40075	-0.263654	1	1	9.97097	FALSE	FALSE
E2E30_RS00170	NZ_CP037913.1	32531	33496	-	-	WP_133186124.1	321	hypothetical protein	-0.703311	-1.91107	1	0.00198123	5.09007	TRUE	FALSE
E2E30_RS00175	NZ_CP037913.1	33493	36189	-	-	WP_133186126.1	898	fimbria/pilus outer membrane usher protein	-0.920319	-1.56369	1	0.0391974	4.84511	TRUE	FALSE
E2E30_RS00180	NZ_CP037913.1	36194	36955	-	-	WP_133186128.1	253	fimbria/pilus periplasmic chaperone	-1.04923	-1.05726	1	1	3.63146	FALSE	FALSE
E2E30_RS00185	NZ_CP037913.1	36981	37577	-	-	WP_133186130.1	198	hypothetical protein	-0.626371	-0.286629	1	1	1.51823	FALSE	FALSE
E2E30_RS00190	NZ_CP037913.1	37577	38185	-	-	WP_133186132.1	202	hypothetical protein	-0.461104	-0.329445	1	1	0.764518	FALSE	FALSE
E2E30_RS00195	NZ_CP037913.1	38182	38751	-	-	WP_133186134.1	189	hypothetical protein	-0.842837	-0.133186	1	1	1.08296	FALSE	FALSE
E2E30_RS00200	NZ_CP037913.1	38814	39449	-	-	WP_133186136.1	211	hypothetical protein	-0.354187	0.797685	1	1	4.62054	FALSE	FALSE
E2E30_RS00205	NZ_CP037913.1	39493	40155	-	-	WP_133186138.1	220	hypothetical protein	-0.385411	1.82366	1	1	5.06875	FALSE	FALSE
E2E30_RS00210	NZ_CP037913.1	40298	40858	-	-	WP_133186140.1	186	hypothetical protein	-1.40799	-1.70091	1	1	0.696172	FALSE	FALSE
E2E30_RS00215	NZ_CP037913.1	41146	42090	+	-	WP_133186142.1	314	NAD(P)-binding protein	-1.0935	-1.71622	0.180277	0.00102403	4.42408	TRUE	FALSE
E2E30_RS00220	NZ_CP037913.1	42227	42484	+	-	WP_133186144.1	85	hypothetical protein	-0.257537	-1.32551	1	0.224396	3.09701	FALSE	FALSE
E2E30_RS00225	NZ_CP037913.1	42472	43134	-	-	WP_133186146.1	220	hypothetical protein	1.18911	1.02072	1	1	5.05901	FALSE	FALSE
E2E30_RS00230	NZ_CP037913.1	43330	44397	-	-	WP_133186148.1	355	AraC family transcriptional regulator	-0.138325	0.600862	1	1	6.76691	FALSE	FALSE
E2E30_RS00235	NZ_CP037913.1	44534	45115	+	-	WP_133186151.1	193	hemerythrin domain-containing protein	0.222702	0.425386	1	1	3.85499	FALSE	FALSE
E2E30_RS00240	NZ_CP037913.1	45226	46632	+	-	WP_133191846.1	468	diguanylate cyclase	0.861599	0.633902	1	1	4.97775	FALSE	FALSE
E2E30_RS00245	NZ_CP037913.1	46764	47021	+	-	WP_133186153.1	85	MULTISPECIES: hypothetical protein	0.323921	-0.331064	1	1	2.61389	FALSE	FALSE
E2E30_RS00250	NZ_CP037913.1	47035	47256	-	-	WP_133186155.1	73	hypothetical protein	3.12275	1.65979	0.0607582	1	0.746288	FALSE	TRUE
E2E30_RS00255	NZ_CP037913.1	47253	47933	-	-	WP_133191847.1	226	HAD-IA family hydrolase	1.26367	0.652315	0.276248	1	4.32526	FALSE	FALSE
E2E30_RS00260	NZ_CP037913.1	47939	48538	-	-	WP_133186157.1	199	FMN-binding negative transcriptional regulator	0.788543	0.506953	1	1	4.52951	FALSE	FALSE
E2E30_RS00265	NZ_CP037913.1	48555	49673	-	-	WP_133186159.1	372	RluA family pseudouridine synthase	0.969137	0.625273	1	1	6.26513	FALSE	FALSE
E2E30_RS00270	NZ_CP037913.1	49670	50044	-	crcB	WP_133186161.1	124	fluoride efflux transporter CrcB	0.991399	-0.0227717	1	1	2.60836	FALSE	FALSE
E2E30_RS00275	NZ_CP037913.1	50136	50915	-	-	WP_133186163.1	259	hypothetical protein	-0.336533	-0.419088	1	1	6.46627	FALSE	FALSE
E2E30_RS00280	NZ_CP037913.1	51038	51268	+	-	WP_133186165.1	76	hypothetical protein	0.300674	-0.369703	1	1	5.88837	FALSE	FALSE
E2E30_RS00285	NZ_CP037913.1	51324	51881	-	-	WP_133186167.1	185	glycine zipper 2TM domain-containing protein	-1.29275	-1.08109	1	1	8.68995	FALSE	FALSE
E2E30_RS00290	NZ_CP037913.1	51990	52418	-	-	WP_133186169.1	142	OsmC family protein	-1.49095	0.250834	1	1	9.71166	FALSE	FALSE
E2E30_RS00295	NZ_CP037913.1	52491	52814	-	-	WP_133186171.1	107	glycine zipper 2TM domain-containing protein	-1.48721	-2.07958	1	1	6.04139	FALSE	TRUE
E2E30_RS00300	NZ_CP037913.1	53472	54407	-	-	WP_133186173.1	311	bifunctional riboflavin kinase/FAD synthetase	0.557915	0.726556	1	1	5.55085	FALSE	FALSE
E2E30_RS00305	NZ_CP037913.1	54441	55607	-	-	WP_133186175.1	388	amidohydrolase family protein	1.05815	0.671452	1	1	5.31349	FALSE	FALSE
E2E30_RS00310	NZ_CP037913.1	55708	56178	-	-	WP_133186177.1	156	dihydrofolate reductase	-0.602387	0.195429	1	1	5.71197	FALSE	FALSE
E2E30_RS00315	NZ_CP037913.1	56220	56738	-	-	WP_133186179.1	172	cation-binding protein	-0.953693	0.218238	1	1	9.90554	FALSE	FALSE
E2E30_RS00320	NZ_CP037913.1	56797	57591	-	-	WP_133186181.1	264	thymidylate synthase	0.47218	0.538566	1	1	6.94986	FALSE	FALSE
E2E30_RS00325	NZ_CP037913.1	57689	58105	+	-	WP_133186183.1	138	DNA repair protein	-0.999749	-2.02789	1	1	-0.486974	FALSE	TRUE
E2E30_RS00330	NZ_CP037913.1	58100	58861	-	-	WP_133186185.1	253	methyltransferase domain-containing protein	0.650387	0.592816	1	1	5.98677	FALSE	FALSE
E2E30_RS00335	NZ_CP037913.1	58861	59988	-	-	WP_133186187.1	375	peptide chain release factor 2	-0.280985	0.162979	1	1	8.02788	FALSE	FALSE
E2E30_RS00340	NZ_CP037913.1	60124	62667	-	-	WP_133186189.1	847	penicillin-binding protein	1.18572	1.1364	0.118855	0.17799	7.43002	FALSE	FALSE
E2E30_RS00345	NZ_CP037913.1	62840	64054	-	-	WP_133191849.1	404	N-acetylmuramoyl-L-alanine amidase	1.95706	1.15975	0.023452	1	7.02655	TRUE	FALSE
E2E30_RS00350	NZ_CP037913.1	64633	67476	+	-	WP_133191851.1	947	ribonuclease E/G	1.25856	1.56944	1	0.245086	10.0485	FALSE	FALSE
E2E30_RS00355	NZ_CP037913.1	67638	69578	-	acs	WP_133186191.1	646	acetate--CoA ligase	0.270048	0.327216	1	1	8.05206	FALSE	FALSE
E2E30_RS00360	NZ_CP037913.1	69698	70714	+	-	WP_133186193.1	338	aldehyde reductase	-0.794317	-1.51753	1	0.100966	3.82872	FALSE	FALSE
E2E30_RS00365	NZ_CP037913.1	70863	72692	+	cobT	WP_133186195.1	609	cobaltochelatase subunit CobT	-0.380279	-0.177466	1	1	7.6944	FALSE	FALSE
E2E30_RS00370	NZ_CP037913.1	72749	73420	-	-	WP_133186197.1	223	hypothetical protein	-0.944055	-1.68564	1	0.00781293	8.20982	TRUE	FALSE
E2E30_RS00375	NZ_CP037913.1	73697	73987	+	-	WP_133191853.1	96	ribbon-helix-helix domain-containing protein	-1.02322	-2.50253	1	0.00209303	6.24879	TRUE	TRUE
E2E30_RS00380	NZ_CP037913.1	74036	76501	+	-	WP_133186199.1	821	TonB-dependent receptor	0.507215	0.544315	1	1	12.1469	FALSE	FALSE
E2E30_RS00385	NZ_CP037913.1	76501	77244	+	-	WP_133186201.1	247	sel1 repeat family protein	1.59223	1.27913	0.198876	1	9.14448	FALSE	FALSE
E2E30_RS00390	NZ_CP037913.1	77238	77921	+	-	WP_133186203.1	227	Fe2+-dependent dioxygenase	1.94115	1.88513	0.0446809	0.0565479	9.39981	TRUE	FALSE
E2E30_RS00395	NZ_CP037913.1	77937	79040	+	-	WP_133191854.1	367	PepSY domain-containing protein	2.26026	1.35318	0.0109524	1	9.47273	TRUE	TRUE
E2E30_RS00400	NZ_CP037913.1	79173	83777	-	-	WP_133186205.1	1534	glutamate dehydrogenase	1.53248	1.44387	0.0296065	0.0544028	7.80073	TRUE	FALSE
E2E30_RS00405	NZ_CP037913.1	83863	85161	-	-	WP_133186207.1	432	hypothetical protein	-1.1474	-0.488687	1	1	8.3367	FALSE	FALSE
E2E30_RS00415	NZ_CP037913.1	85607	87058	+	-	WP_133186209.1	483	N-6 DNA methylase	-0.392298	0.212341	1	1	9.37101	FALSE	FALSE
E2E30_RS00420	NZ_CP037913.1	87055	88155	+	-	WP_133186211.1	366	restriction endonuclease subunit S	0.245675	0.971501	1	1	8.39448	FALSE	FALSE
E2E30_RS00425	NZ_CP037913.1	88432	88977	+	-	WP_133186213.1	181	hypothetical protein	0.110101	0.652597	1	1	6.55654	FALSE	FALSE
E2E30_RS00430	NZ_CP037913.1	88970	91345	+	-	WP_133186215.1	791	DEAD/DEAH box helicase	0.186802	0.554229	1	1	8.47228	FALSE	FALSE
E2E30_RS00440	NZ_CP037913.1	92010	93650	-	-	WP_133186217.1	546	DNA repair ATPase	-0.453031	-0.254056	1	1	10.2297	FALSE	FALSE
E2E30_RS00445	NZ_CP037913.1	94025	94228	-	-	WP_133186219.1	67	helix-turn-helix transcriptional regulator	-0.868669	-1.04176	1	0.481392	5.04759	FALSE	FALSE
E2E30_RS00450	NZ_CP037913.1	94375	94743	+	-	WP_133186221.1	122	hypothetical protein	-1.13545	-0.258859	1	1	3.77555	FALSE	FALSE
E2E30_RS00455	NZ_CP037913.1	94771	95262	+	-	WP_133186223.1	163	DUF4352 domain-containing protein	-1.08853	-0.656564	1	1	4.93831	FALSE	FALSE
E2E30_RS00460	NZ_CP037913.1	95259	95885	+	-	WP_133186225.1	208	DUF4230 domain-containing protein	-0.272744	-0.255843	1	1	4.88835	FALSE	FALSE
E2E30_RS00465	NZ_CP037913.1	95955	96362	+	-	WP_133186227.1	135	hypothetical protein	-0.803454	-1.30805	1	1	1.13783	FALSE	FALSE
E2E30_RS00475	NZ_CP037913.1	97153	98595	+	-	WP_133186229.1	480	virulence-associated E family protein	-0.283675	-0.00490118	1	1	13.2402	FALSE	FALSE
E2E30_RS00480	NZ_CP037913.1	99063	100232	+	-	WP_133186231.1	389	site-specific integrase	-0.0923035	1.14255	1	1	8.48745	FALSE	FALSE
E2E30_RS00485	NZ_CP037913.1	100919	101893	+	-	WP_133186233.1	324	hypothetical protein	-1.16008	-1.22774	1	1	10.8092	FALSE	FALSE
E2E30_RS00490	NZ_CP037913.1	101972	103210	+	-	WP_133186235.1	412	hypothetical protein	-0.522808	-0.597747	1	1	9.67365	FALSE	FALSE
E2E30_RS00495	NZ_CP037913.1	104364	106859	-	-	WP_133186237.1	831	TonB-dependent receptor	-0.610027	-1.14408	1	0.20604	5.59101	FALSE	FALSE
E2E30_RS00500	NZ_CP037913.1	107635	108378	-	-	WP_133186239.1	247	FadR family transcriptional regulator	0.412197	0.657518	1	1	4.22098	FALSE	FALSE
E2E30_RS00505	NZ_CP037913.1	108491	109213	-	-	WP_133186241.1	240	hypothetical protein	-0.00874635	-0.709382	1	1	0.922409	FALSE	FALSE
E2E30_RS00515	NZ_CP037913.1	110919	113750	+	-	WP_133186243.1	943	TonB-dependent receptor	-0.562884	-0.224633	1	1	5.70141	FALSE	FALSE
E2E30_RS00520	NZ_CP037913.1	114019	115467	-	-	WP_133186245.1	482	SLC5 family protein	-0.250338	0.0126803	1	1	5.51921	FALSE	FALSE
E2E30_RS00525	NZ_CP037913.1	115464	116780	-	-	WP_133191855.1	438	dienelactone hydrolase	0.773532	1.1433	1	1	4.09928	FALSE	FALSE
E2E30_RS00530	NZ_CP037913.1	116789	118753	-	-	WP_133186247.1	654	beta-galactosidase	0.267804	0.688239	1	1	4.40428	FALSE	FALSE
E2E30_RS00535	NZ_CP037913.1	118933	121068	+	-	WP_133186249.1	711	alpha-galactosidase	-1.33122	-1.56357	1	1	4.53141	FALSE	FALSE
E2E30_RS00540	NZ_CP037913.1	121214	122563	-	-	WP_133186251.1	449	MFS transporter	-0.22501	-0.716977	1	1	3.07684	FALSE	FALSE
E2E30_RS00545	NZ_CP037913.1	122805	123893	+	cyoA	WP_133191856.1	362	ubiquinol oxidase subunit II	-0.982559	-2.93252	0.640377	4.22992e-06	4.57485	TRUE	TRUE
E2E30_RS00550	NZ_CP037913.1	123890	125884	+	cyoB	WP_133186253.1	664	cytochrome o ubiquinol oxidase subunit I	-0.309404	-0.822269	1	1	4.59336	FALSE	FALSE
E2E30_RS00555	NZ_CP037913.1	125886	126521	+	cyoC	WP_133186255.1	211	cytochrome o ubiquinol oxidase subunit III	-0.591231	-1.03292	1	1	1.70457	FALSE	FALSE
E2E30_RS00560	NZ_CP037913.1	126518	126898	+	cyoD	WP_133186257.1	126	cytochrome o ubiquinol oxidase subunit IV	0.359547	-1.21959	1	1	2.18985	FALSE	FALSE
E2E30_RS00565	NZ_CP037913.1	127026	127736	+	-	WP_133186259.1	236	Crp/Fnr family transcriptional regulator	-0.0245466	-1.19888	1	0.608318	7.4803	FALSE	FALSE
E2E30_RS00570	NZ_CP037913.1	128147	128539	+	-	WP_133186261.1	130	hypothetical protein	-0.586401	-0.909143	1	1	3.3171	FALSE	FALSE
E2E30_RS00575	NZ_CP037913.1	128762	132685	+	-	WP_133186263.1	1307	PAS domain S-box protein	0.860392	1.20865	1	0.0873675	6.66199	FALSE	FALSE
E2E30_RS00580	NZ_CP037913.1	132718	133485	+	-	WP_133186265.1	255	hybrid sensor histidine kinase/response regulator	0.392666	0.258802	1	1	5.20819	FALSE	FALSE
E2E30_RS00585	NZ_CP037913.1	133482	134132	-	-	WP_133186267.1	216	response regulator transcription factor	-0.400724	-0.472919	1	1	7.26669	FALSE	FALSE
E2E30_RS00590	NZ_CP037913.1	134330	135340	+	-	WP_133186269.1	336	hypothetical protein	-0.90845	-0.484992	1	1	2.09115	FALSE	FALSE
E2E30_RS00595	NZ_CP037913.1	135352	135810	+	-	WP_133186271.1	152	hypothetical protein	-0.354115	0.653926	1	1	1.82213	FALSE	FALSE
E2E30_RS00600	NZ_CP037913.1	135867	136922	+	-	WP_133186273.1	351	DUF11 domain-containing protein	-1.20787	-1.46698	1	0.273932	2.57581	FALSE	FALSE
E2E30_RS00605	NZ_CP037913.1	137031	142040	+	-	WP_133191857.1	1669	DUF11 domain-containing protein	-0.889012	-2.04145	1	0.000265118	5.96976	TRUE	TRUE
E2E30_RS00610	NZ_CP037913.1	142037	143206	+	-	WP_133186275.1	389	hypothetical protein	-0.506787	-0.361798	1	1	2.9132	FALSE	FALSE
E2E30_RS00620	NZ_CP037913.1	143913	147110	-	-	WP_133191858.1	1065	DUF4981 domain-containing protein	-0.97043	-0.61754	1	1	7.14197	FALSE	FALSE
E2E30_RS00630	NZ_CP037913.1	148175	149281	-	-	WP_133186277.1	368	ATP phosphoribosyltransferase regulatory subunit	0.402785	0.412082	1	1	5.30709	FALSE	FALSE
E2E30_RS00635	NZ_CP037913.1	149341	150918	-	-	WP_133186279.1	525	phosphoglycerate dehydrogenase	1.72029	1.79959	0.0312569	0.0187374	6.78351	TRUE	FALSE
E2E30_RS00640	NZ_CP037913.1	151055	152188	-	-	WP_133186281.1	377	phosphoserine transaminase	1.00644	1.03776	1	1	8.57161	FALSE	FALSE
E2E30_RS00645	NZ_CP037913.1	152335	153000	+	-	WP_133186283.1	221	extensin family protein	0.157303	0.327431	1	1	4.4818	FALSE	FALSE
E2E30_RS00650	NZ_CP037913.1	153038	153976	+	-	WP_133186285.1	312	LOG family protein	0.181508	0.819353	1	1	7.9285	FALSE	FALSE
E2E30_RS00655	NZ_CP037913.1	154024	154740	-	-	WP_133186287.1	238	cytochrome c family protein	-0.309691	-0.123953	1	1	8.12703	FALSE	FALSE
E2E30_RS00660	NZ_CP037913.1	154875	155765	+	-	WP_133186289.1	296	prephenate dehydratase	0.217922	0.472603	1	1	4.66687	FALSE	FALSE
E2E30_RS00665	NZ_CP037913.1	155963	156394	-	-	WP_133186291.1	143	hypothetical protein	-0.411443	-0.860234	1	1	6.85575	FALSE	FALSE
E2E30_RS00670	NZ_CP037913.1	156394	157053	-	-	WP_133186293.1	219	hypothetical protein	-0.530748	-0.838515	1	1	6.02467	FALSE	FALSE
E2E30_RS00675	NZ_CP037913.1	157176	158045	-	nudC	WP_133186295.1	289	NAD(+) diphosphatase	1.39096	1.13943	1	1	3.96764	FALSE	FALSE
E2E30_RS00680	NZ_CP037913.1	158056	159432	-	-	WP_133186297.1	458	serine hydrolase	-0.324043	-0.0737191	1	1	7.19928	FALSE	FALSE
E2E30_RS00685	NZ_CP037913.1	159429	160433	-	-	WP_133191859.1	334	A/G-specific adenine glycosylase	-0.161906	0.0228561	1	1	5.20803	FALSE	FALSE
E2E30_RS00690	NZ_CP037913.1	160487	161038	+	-	WP_133186299.1	183	DUF721 domain-containing protein	0.252627	0.398742	1	1	5.74016	FALSE	FALSE
E2E30_RS00695	NZ_CP037913.1	161035	161745	+	-	WP_133186301.1	236	thioredoxin domain-containing protein	0.558759	0.971024	1	1	6.75448	FALSE	FALSE
E2E30_RS00700	NZ_CP037913.1	161769	162545	+	-	WP_133186303.1	258	thioredoxin domain-containing protein	0.848067	1.54763	1	0.137613	6.08144	FALSE	FALSE
E2E30_RS00705	NZ_CP037913.1	162684	166085	+	-	WP_133186305.1	1133	AAA family ATPase	0.495555	0.699523	1	1	5.62518	FALSE	FALSE
E2E30_RS00710	NZ_CP037913.1	166091	166396	-	-	WP_133186307.1	101	hypothetical protein	-1.01964	-0.313398	1	1	9.32686	FALSE	FALSE
E2E30_RS00715	NZ_CP037913.1	166632	166976	+	-	WP_133191860.1	114	hypothetical protein	-0.0351425	-0.172596	1	1	4.98595	FALSE	FALSE
E2E30_RS00720	NZ_CP037913.1	167025	168275	+	-	WP_133186309.1	416	putative DNA modification/repair radical SAM protein	0.595333	1.34416	1	0.242424	7.58394	FALSE	FALSE
E2E30_RS00725	NZ_CP037913.1	168286	169674	+	-	WP_133186311.1	462	UdgX family uracil-DNA binding protein	-0.451068	-0.113216	1	1	7.6752	FALSE	FALSE
E2E30_RS00730	NZ_CP037913.1	169776	170876	-	dinB	WP_133186313.1	366	DNA polymerase IV	0.06463	-0.265839	1	1	4.89544	FALSE	FALSE
E2E30_RS00740	NZ_CP037913.1	171372	171803	+	-	WP_133186315.1	143	Rrf2 family transcriptional regulator	2.09176	0.843658	0.0021948	1	5.57558	TRUE	TRUE
E2E30_RS00745	NZ_CP037913.1	171923	172354	-	mscL	WP_133186317.1	143	large conductance mechanosensitive channel protein MscL	0.334739	0.621939	1	1	5.78249	FALSE	FALSE
E2E30_RS00750	NZ_CP037913.1	172439	173023	+	-	WP_133186319.1	194	LemA family protein	-0.667932	-0.207479	1	1	10.2343	FALSE	FALSE
E2E30_RS00755	NZ_CP037913.1	173057	173923	+	-	WP_133186321.1	288	TPM domain-containing protein	0.425469	0.781388	1	1	7.21732	FALSE	FALSE
E2E30_RS00760	NZ_CP037913.1	173923	174606	+	-	WP_133186323.1	227	hypothetical protein	0.814272	1.08548	1	0.387875	7.36203	FALSE	FALSE
E2E30_RS00765	NZ_CP037913.1	174603	175115	+	-	WP_133186325.1	170	NUDIX hydrolase	1.04068	1.56245	1	0.0236237	6.4235	TRUE	FALSE
E2E30_RS00770	NZ_CP037913.1	175155	175436	-	-	WP_133186327.1	93	ETC complex I subunit	-0.0962859	-0.127353	1	1	6.6554	FALSE	FALSE
E2E30_RS00775	NZ_CP037913.1	175446	177986	-	hrpB	WP_133186329.1	846	ATP-dependent helicase HrpB	1.21365	1.09898	0.0510948	0.14576	5.07378	FALSE	FALSE
E2E30_RS00780	NZ_CP037913.1	178181	179131	+	-	WP_133186331.1	316	cation transporter	-1.7253	-1.31008	1	1	7.14559	FALSE	FALSE
E2E30_RS00785	NZ_CP037913.1	179154	179342	-	-	WP_133186333.1	62	hypothetical protein	0.114842	-0.821966	1	1	7.40623	FALSE	FALSE
E2E30_RS00790	NZ_CP037913.1	179447	180463	-	-	WP_133186335.1	338	polyprenyl synthetase family protein	1.10952	0.88489	0.192295	1	6.88607	FALSE	FALSE
E2E30_RS00795	NZ_CP037913.1	180571	180855	+	-	WP_133186337.1	94	chorismate mutase	-0.157163	0.126218	1	1	5.18458	FALSE	FALSE
E2E30_RS00800	NZ_CP037913.1	180951	182564	+	-	WP_133186339.1	537	MFS transporter	1.1114	1.00899	1	1	6.12816	FALSE	FALSE
E2E30_RS00805	NZ_CP037913.1	182610	183644	+	-	WP_133186341.1	344	alanine racemase	-0.14623	-0.465296	1	1	3.60832	FALSE	FALSE
E2E30_RS00810	NZ_CP037913.1	183696	186941	-	-	WP_133186343.1	1081	TonB-dependent receptor plug domain-containing protein	2.73287	3.57672	0.0668774	0.00720751	10.4851	TRUE	TRUE
E2E30_RS00815	NZ_CP037913.1	187136	188308	-	-	WP_133186345.1	390	acetyl-CoA C-acetyltransferase	0.130152	0.140653	1	1	7.48867	FALSE	FALSE
E2E30_RS00820	NZ_CP037913.1	188338	189417	-	-	WP_133186347.1	359	alpha/beta fold hydrolase	0.0530381	-0.443684	1	1	3.88721	FALSE	FALSE
E2E30_RS00825	NZ_CP037913.1	189438	190019	+	phaR	WP_133186349.1	193	MULTISPECIES: polyhydroxyalkanoate synthesis repressor PhaR	1.46245	1.71252	0.0191975	0.00310638	8.1736	TRUE	FALSE
E2E30_RS00830	NZ_CP037913.1	190023	190202	+	-	WP_133186351.1	59	hypothetical protein	1.53914	1.3044	1	1	3.33611	FALSE	FALSE
E2E30_RS00835	NZ_CP037913.1	190350	191849	-	-	WP_133191861.1	499	CpaF family protein	-0.0845121	-0.102872	1	1	7.35151	FALSE	FALSE
E2E30_RS00840	NZ_CP037913.1	192032	192283	-	-	WP_133186353.1	83	ATP synthase F1 subunit epsilon	2.44847	1.98106	0.00192797	0.0163256	3.39921	TRUE	TRUE
E2E30_RS00845	NZ_CP037913.1	192470	193942	-	atpD	WP_133186355.1	490	F0F1 ATP synthase subunit beta	1.33663	1.75485	0.222194	0.0113928	9.23568	TRUE	FALSE
E2E30_RS00850	NZ_CP037913.1	193962	194849	-	-	WP_133186357.1	295	F0F1 ATP synthase subunit gamma	1.24334	1.75072	0.605545	0.017605	8.32108	TRUE	FALSE
E2E30_RS00855	NZ_CP037913.1	195018	196547	-	-	WP_133186359.1	509	F0F1 ATP synthase subunit alpha	0.874182	1.14573	1	0.32674	8.7972	FALSE	FALSE
E2E30_RS00860	NZ_CP037913.1	196551	197105	-	-	WP_133186361.1	184	MULTISPECIES: F0F1 ATP synthase subunit delta	0.898718	1.1739	1	0.176238	7.61419	FALSE	FALSE
E2E30_RS00865	NZ_CP037913.1	197325	199106	+	-	WP_133186363.1	593	HAMP domain-containing protein	-0.377119	-0.994483	1	1	3.18542	FALSE	FALSE
E2E30_RS00870	NZ_CP037913.1	199175	199852	+	-	WP_133186365.1	225	dienelactone hydrolase family protein	-0.156563	0.217058	1	1	5.36435	FALSE	FALSE
E2E30_RS00875	NZ_CP037913.1	199922	200956	+	ada	WP_133191862.1	344	bifunctional DNA-binding transcriptional regulator/O6-methylguanine-DNA methyltransferase Ada	0.0166849	-0.40341	1	1	4.48449	FALSE	FALSE
E2E30_RS00880	NZ_CP037913.1	200970	202520	-	-	WP_133191863.1	516	trypsin-like peptidase domain-containing protein	0.689184	0.523304	1	1	6.95549	FALSE	FALSE
E2E30_RS00885	NZ_CP037913.1	202934	203788	+	-	WP_133186367.1	284	GAF domain-containing protein	-0.302339	-1.77627	1	1	0.698314	FALSE	FALSE
E2E30_RS00890	NZ_CP037913.1	203811	205385	-	-	WP_133186369.1	524	hypothetical protein	0.0530438	0.197343	1	1	6.37708	FALSE	FALSE
E2E30_RS00895	NZ_CP037913.1	205450	207618	-	-	WP_133186371.1	722	primosomal protein N\'	-0.206325	0.100606	1	1	6.01186	FALSE	FALSE
E2E30_RS00900	NZ_CP037913.1	207815	208699	+	-	WP_133186373.1	294	tyrosine recombinase XerC	1.0532	0.0836494	1	1	2.20221	FALSE	FALSE
E2E30_RS00905	NZ_CP037913.1	208830	209429	-	-	WP_133186375.1	199	DedA family protein	1.74164	1.54312	0.000638686	0.00258919	4.43646	TRUE	FALSE
E2E30_RS00910	NZ_CP037913.1	209557	210513	-	gshB	WP_133186377.1	318	glutathione synthase	0.641104	0.915359	1	1	6.78172	FALSE	FALSE
E2E30_RS00915	NZ_CP037913.1	210655	211044	-	-	WP_133191864.1	129	YraN family protein	0.862525	-0.150354	1	1	4.27504	FALSE	FALSE
E2E30_RS00920	NZ_CP037913.1	211112	211945	-	rsmI	WP_133186379.1	277	16S rRNA (cytidine(1402)-2\'-O)-methyltransferase	0.510603	0.713875	1	1	4.59195	FALSE	FALSE
E2E30_RS00925	NZ_CP037913.1	211972	213156	+	-	WP_133191865.1	394	penicillin-binding protein activator	0.655145	0.677374	1	1	6.00462	FALSE	FALSE
E2E30_RS00935	NZ_CP037913.1	214525	215094	+	-	WP_133186380.1	189	serine protease	-0.692777	-1.13592	1	1	5.89708	FALSE	FALSE
E2E30_RS00940	NZ_CP037913.1	215227	215859	-	rdgB	WP_133186382.1	210	RdgB/HAM1 family non-canonical purine NTP pyrophosphatase	0.462577	0.393634	1	1	4.8159	FALSE	FALSE
E2E30_RS00945	NZ_CP037913.1	215856	216572	-	-	WP_133186384.1	238	MULTISPECIES: ribonuclease PH	0.226003	0.510202	1	1	5.83328	FALSE	FALSE
E2E30_RS00950	NZ_CP037913.1	216685	217446	+	-	WP_133191866.1	253	TonB family protein	-0.340979	-0.396077	1	1	6.41844	FALSE	FALSE
E2E30_RS00955	NZ_CP037913.1	217955	218998	+	hrcA	WP_133186386.1	347	heat-inducible transcriptional repressor HrcA	-0.375142	-0.688925	1	1	8.72695	FALSE	FALSE
E2E30_RS00960	NZ_CP037913.1	219015	219563	+	grpE	WP_133186388.1	182	nucleotide exchange factor GrpE	-0.302827	0.0808895	1	1	9.36186	FALSE	FALSE
E2E30_RS00965	NZ_CP037913.1	219589	220146	+	-	WP_133186390.1	185	hypothetical protein	-0.29189	0.447319	1	1	8.3989	FALSE	FALSE
E2E30_RS00970	NZ_CP037913.1	220282	221508	+	-	WP_133191867.1	408	threonine synthase	-0.222741	0.417739	1	1	8.92258	FALSE	FALSE
E2E30_RS00975	NZ_CP037913.1	221632	224604	+	-	WP_133186392.1	990	PAS domain-containing protein	0.935547	0.543712	1	1	7.32004	FALSE	FALSE
E2E30_RS00980	NZ_CP037913.1	224612	225751	-	-	WP_133186394.1	379	SET domain-containing protein	-0.319057	-0.485847	1	1	5.89413	FALSE	FALSE
E2E30_RS00985	NZ_CP037913.1	225862	226998	-	dapE	WP_133186396.1	378	succinyl-diaminopimelate desuccinylase	-0.571991	-0.455273	1	1	4.49951	FALSE	FALSE
E2E30_RS00990	NZ_CP037913.1	226997	227473	+	-	WP_133186398.1	158	cupin domain-containing protein	-0.080853	-0.562091	1	1	4.24998	FALSE	FALSE
E2E30_RS00995	NZ_CP037913.1	227604	228272	-	-	WP_133186400.1	222	glutathione S-transferase family protein	0.217106	0.284398	1	1	5.80796	FALSE	FALSE
E2E30_RS01000	NZ_CP037913.1	228345	229688	+	-	WP_133186402.1	447	chloride channel protein	-0.147657	-0.242305	1	1	4.83915	FALSE	FALSE
E2E30_RS01005	NZ_CP037913.1	229685	230152	+	-	WP_133186404.1	155	OsmC family protein	0.764368	0.269922	1	1	3.47042	FALSE	FALSE
E2E30_RS01010	NZ_CP037913.1	230187	230822	-	-	WP_133186406.1	211	YihA family ribosome biogenesis GTP-binding protein	1.19456	1.87839	0.728128	0.00600647	4.24255	TRUE	FALSE
E2E30_RS01015	NZ_CP037913.1	230819	232573	-	yidC	WP_133186408.1	584	membrane protein insertase YidC	0.958729	1.67136	0.737664	0.000951254	7.82366	TRUE	FALSE
E2E30_RS01020	NZ_CP037913.1	232608	232820	-	yidD	WP_133186410.1	70	membrane protein insertion efficiency factor YidD	0.593683	1.53124	1	0.00841608	5.38965	TRUE	FALSE
E2E30_RS01025	NZ_CP037913.1	232972	233289	-	rnpA	WP_133186412.1	105	ribonuclease P protein component	0.877055	1.07604	1	0.692125	4.64099	FALSE	FALSE
E2E30_RS01030	NZ_CP037913.1	233322	233456	-	-	WP_010162954.1	44	MULTISPECIES: 50S ribosomal protein L34	0.492826	0.848171	1	1	6.29839	FALSE	FALSE
E2E30_RS01035	NZ_CP037913.1	233558	233887	-	-	WP_133186414.1	109	hypothetical protein	0.462032	0.856162	1	1	5.47889	FALSE	FALSE
E2E30_RS01040	NZ_CP037913.1	234028	235533	+	-	WP_133186416.1	501	YifB family Mg chelatase-like AAA ATPase	-0.928701	-1.55786	1	0.0130347	5.70737	TRUE	FALSE
E2E30_RS01045	NZ_CP037913.1	235602	236135	+	-	WP_133186418.1	177	DUF805 domain-containing protein	-0.0746052	-0.202599	1	1	6.18486	FALSE	FALSE
E2E30_RS01050	NZ_CP037913.1	236193	237602	-	-	WP_133186420.1	469	helix-turn-helix domain-containing protein	-0.449649	-0.593704	1	1	4.53659	FALSE	FALSE
E2E30_RS01055	NZ_CP037913.1	237690	239216	+	-	WP_133186422.1	508	acyl-CoA carboxylase subunit beta	-0.955819	-1.35334	1	0.160938	8.67983	FALSE	FALSE
E2E30_RS01060	NZ_CP037913.1	239213	241354	+	scpA	WP_133186424.1	713	methylmalonyl-CoA mutase	0.481069	0.17181	1	1	7.44356	FALSE	FALSE
E2E30_RS01065	NZ_CP037913.1	241417	242445	+	bioB	WP_133191868.1	342	biotin synthase BioB	0.637139	0.395483	1	1	6.51397	FALSE	FALSE
E2E30_RS01070	NZ_CP037913.1	242436	242795	+	-	WP_133186426.1	119	DUF1311 domain-containing protein	0.641181	0.438012	1	1	4.86691	FALSE	FALSE
E2E30_RS01075	NZ_CP037913.1	242919	245027	+	-	WP_133186428.1	702	acetyl/propionyl/methylcrotonyl-CoA carboxylase subunit alpha	-0.622882	-0.7167	1	1	7.39393	FALSE	FALSE
E2E30_RS01080	NZ_CP037913.1	245157	246632	+	-	WP_133186430.1	491	efflux transporter outer membrane subunit	0.926005	1.05659	1	1	5.37891	FALSE	FALSE
E2E30_RS01085	NZ_CP037913.1	246633	248006	+	-	WP_133186432.1	457	efflux RND transporter periplasmic adaptor subunit	0.937388	1.32443	1	0.473687	6.01136	FALSE	FALSE
E2E30_RS01095	NZ_CP037913.1	248856	250064	+	-	WP_133186434.1	402	FtsX-like permease family protein	1.45163	1.7176	0.0252836	0.00355066	5.17962	TRUE	FALSE
E2E30_RS01100	NZ_CP037913.1	250208	251140	+	-	WP_133186436.1	310	methyltransferase	-0.233538	-0.534534	1	1	7.24851	FALSE	FALSE
E2E30_RS01105	NZ_CP037913.1	251148	251516	-	-	WP_133186438.1	122	hypothetical protein	0.287792	-0.313679	1	1	5.10868	FALSE	FALSE
E2E30_RS01110	NZ_CP037913.1	251513	252382	-	-	WP_133186440.1	289	phenylalanine 4-monooxygenase	-0.40908	-0.596047	1	1	7.39201	FALSE	FALSE
E2E30_RS01115	NZ_CP037913.1	252427	253119	+	-	WP_133186442.1	230	TIGR02117 family protein	-0.298758	-1.33554	1	1	4.30859	FALSE	FALSE
E2E30_RS01120	NZ_CP037913.1	253116	253808	+	-	WP_133186444.1	230	alpha/beta fold hydrolase	-0.0161519	-0.731239	1	1	3.18302	FALSE	FALSE
E2E30_RS01125	NZ_CP037913.1	253931	254209	-	-	WP_133186446.1	92	hypothetical protein	0.0509924	-0.0767981	1	1	6.69168	FALSE	FALSE
E2E30_RS01130	NZ_CP037913.1	254209	255237	-	-	WP_133191869.1	342	glycerophosphodiester phosphodiesterase	-0.415107	-0.368624	1	1	5.92018	FALSE	FALSE
E2E30_RS01135	NZ_CP037913.1	255503	256084	+	-	WP_133186448.1	193	nucleotidyltransferase family protein	-1.87942	-2.02365	1	1	8.15658	FALSE	TRUE
E2E30_RS01140	NZ_CP037913.1	256081	256779	-	-	WP_133186450.1	232	SDR family oxidoreductase	0.687712	0.207187	1	1	4.42782	FALSE	FALSE
E2E30_RS01145	NZ_CP037913.1	256857	258236	-	-	WP_133186452.1	459	chemotaxis protein	1.52242	1.55708	0.695304	0.516889	4.71518	FALSE	FALSE
E2E30_RS01150	NZ_CP037913.1	258257	259600	-	-	WP_133191870.1	447	chemotaxis protein	0.359346	0.684862	1	1	6.10007	FALSE	FALSE
E2E30_RS01155	NZ_CP037913.1	259849	260259	+	sdhC	WP_133186454.1	136	succinate dehydrogenase, cytochrome b556 subunit	1.29601	1.71323	0.0457516	0.00169851	6.86087	TRUE	FALSE
E2E30_RS01160	NZ_CP037913.1	260261	260659	+	sdhD	WP_133186456.1	132	succinate dehydrogenase, hydrophobic membrane anchor protein	1.04672	1.2476	0.471537	0.0645062	6.73315	FALSE	FALSE
E2E30_RS01165	NZ_CP037913.1	260652	262454	+	-	WP_133186458.1	600	succinate dehydrogenase flavoprotein subunit	1.57963	1.86533	0.0342352	0.00561581	8.92718	TRUE	FALSE
E2E30_RS01170	NZ_CP037913.1	262513	262833	-	-	WP_133186460.1	106	type II toxin-antitoxin system PemK/MazF family toxin	0.173782	-0.702514	1	1	3.74215	FALSE	FALSE
E2E30_RS01175	NZ_CP037913.1	262827	263087	-	-	WP_133186462.1	86	hypothetical protein	-0.445499	-1.43335	1	0.26797	5.68078	FALSE	FALSE
E2E30_RS01180	NZ_CP037913.1	263226	263786	+	-	WP_133186464.1	186	peptidase S14	-1.51526	-0.849434	1	1	6.44989	FALSE	FALSE
E2E30_RS01185	NZ_CP037913.1	263970	264755	+	-	WP_133186466.1	261	succinate dehydrogenase iron-sulfur subunit	0.412282	0.967352	1	1	8.69563	FALSE	FALSE
E2E30_RS01190	NZ_CP037913.1	264950	266059	+	-	WP_133186468.1	369	cell division protein ZapE	1.47999	1.84991	0.0537783	0.00441206	4.85875	TRUE	FALSE
E2E30_RS01195	NZ_CP037913.1	266264	267226	+	mdh	WP_133186470.1	320	malate dehydrogenase	0.299473	0.339145	1	1	9.0776	FALSE	FALSE
E2E30_RS01200	NZ_CP037913.1	267287	268171	+	sucD	WP_133186472.1	294	succinate--CoA ligase subunit alpha	0.581762	0.613571	1	1	8.43963	FALSE	FALSE
E2E30_RS01205	NZ_CP037913.1	268278	271217	+	-	WP_133186474.1	979	2-oxoglutarate dehydrogenase E1 component	1.25515	1.25585	1	1	10.1634	FALSE	FALSE
E2E30_RS01210	NZ_CP037913.1	271332	272582	+	odhB	WP_133186476.1	416	2-oxoglutarate dehydrogenase complex dihydrolipoyllysine-residue succinyltransferase	1.56382	1.54973	0.0337706	0.0355407	8.57068	TRUE	FALSE
E2E30_RS01215	NZ_CP037913.1	272700	274106	+	lpdA	WP_133186478.1	468	dihydrolipoyl dehydrogenase	0.25502	0.228738	1	1	9.1005	FALSE	FALSE
E2E30_RS01220	NZ_CP037913.1	274385	275032	-	-	WP_133191871.1	215	DUF1275 domain-containing protein	-0.193021	-0.734691	1	1	4.73522	FALSE	FALSE
E2E30_RS01225	NZ_CP037913.1	275159	275443	+	-	WP_133186480.1	94	hypothetical protein	-1.47057	0.285487	1	1	8.4777	FALSE	FALSE
E2E30_RS01230	NZ_CP037913.1	275514	276143	+	-	WP_133186482.1	209	trimeric intracellular cation channel family protein	-0.343309	0.758572	1	1	5.81105	FALSE	FALSE
E2E30_RS01235	NZ_CP037913.1	276151	276957	-	-	WP_133186484.1	268	energy transducer TonB	0.534189	1.05885	1	0.706929	6.67511	FALSE	FALSE
E2E30_RS01240	NZ_CP037913.1	277058	279940	+	uvrA	WP_133186486.1	960	excinuclease ABC subunit UvrA	0.130343	1.0125	1	1	9.02548	FALSE	FALSE
E2E30_RS01245	NZ_CP037913.1	279900	281624	-	-	WP_133186488.1	574	RNA-directed DNA polymerase	-0.496257	-0.697429	1	1	10.6598	FALSE	FALSE
E2E30_RS01250	NZ_CP037913.1	281697	282134	-	-	WP_133186490.1	145	growth inhibitor PemK	0.0967177	-1.80057	1	0.00981461	7.11733	TRUE	FALSE
E2E30_RS01255	NZ_CP037913.1	282094	282375	-	-	WP_133186492.1	93	type II toxin-antitoxin system prevent-host-death family antitoxin	-0.126137	-2.01616	1	0.0465893	9.3348	TRUE	TRUE
E2E30_RS01260	NZ_CP037913.1	282514	283116	-	-	WP_133186494.1	200	hypothetical protein	0.486569	0.387841	1	1	2.76293	FALSE	FALSE
E2E30_RS01265	NZ_CP037913.1	283426	284163	+	-	WP_133186496.1	245	hypothetical protein	0.775003	1.91397	1	0.00142348	6.01848	TRUE	FALSE
E2E30_RS01270	NZ_CP037913.1	284354	284764	+	-	WP_133191872.1	136	hypothetical protein	-0.963561	-0.41085	1	1	10.1508	FALSE	FALSE
E2E30_RS01275	NZ_CP037913.1	284825	285211	+	-	WP_133186498.1	128	hypothetical protein	-0.695416	-0.202341	1	1	7.31237	FALSE	FALSE
E2E30_RS01280	NZ_CP037913.1	285239	285883	-	-	WP_133186500.1	214	DUF1211 domain-containing protein	0.784015	1.10798	1	1	4.35003	FALSE	FALSE
E2E30_RS01285	NZ_CP037913.1	285977	286531	+	hslV	WP_133186502.1	184	ATP-dependent protease subunit HslV	0.114469	0.00939114	1	1	7.17648	FALSE	FALSE
E2E30_RS01290	NZ_CP037913.1	286628	287923	+	hslU	WP_133186504.1	431	ATP-dependent protease ATPase subunit HslU	0.627015	0.872654	1	1	8.65238	FALSE	FALSE
E2E30_RS01295	NZ_CP037913.1	288119	288490	-	-	WP_133186506.1	123	hypothetical protein	0.768362	-0.119575	1	1	5.02812	FALSE	FALSE
E2E30_RS01300	NZ_CP037913.1	288487	288894	-	-	WP_133186508.1	135	hypothetical protein	0.0206316	-0.906761	1	0.725907	7.4898	FALSE	FALSE
E2E30_RS01305	NZ_CP037913.1	288952	289680	-	gloB	WP_133186510.1	242	hydroxyacylglutathione hydrolase	-0.42181	0.138149	1	1	8.50195	FALSE	FALSE
E2E30_RS01310	NZ_CP037913.1	289680	290096	-	-	WP_133186512.1	138	lactoylglutathione lyase	-0.677109	0.081345	1	1	9.4686	FALSE	FALSE
E2E30_RS01315	NZ_CP037913.1	290173	290931	-	-	WP_133186514.1	252	tetratricopeptide repeat protein	0.143835	-0.753742	1	1	3.88255	FALSE	FALSE
E2E30_RS01320	NZ_CP037913.1	290928	291665	-	-	WP_133186516.1	245	alpha/beta hydrolase	-0.0481504	-0.287987	1	1	4.2864	FALSE	FALSE
E2E30_RS01325	NZ_CP037913.1	291844	292656	-	-	WP_133191873.1	270	alpha/beta hydrolase	0.146521	0.108673	1	1	2.89163	FALSE	FALSE
E2E30_RS01330	NZ_CP037913.1	292752	292961	-	-	WP_133186518.1	69	helix-turn-helix transcriptional regulator	-0.687266	0.037417	1	1	0.869141	FALSE	FALSE
E2E30_RS01335	NZ_CP037913.1	292958	293377	-	-	WP_133186520.1	139	hypothetical protein	-0.203363	0.00942603	1	1	2.20862	FALSE	FALSE
E2E30_RS01340	NZ_CP037913.1	293374	293781	-	-	WP_133186522.1	135	hypothetical protein	0.310233	-0.460337	1	1	2.10598	FALSE	FALSE
E2E30_RS01345	NZ_CP037913.1	294004	295623	-	-	WP_133191874.1	539	NAD(P)/FAD-dependent oxidoreductase	0.637196	0.770978	1	1	4.98716	FALSE	FALSE
E2E30_RS01350	NZ_CP037913.1	295814	296068	-	-	WP_133186524.1	84	hypothetical protein	0.303626	-0.493657	1	1	5.65655	FALSE	FALSE
E2E30_RS01355	NZ_CP037913.1	296087	297496	-	-	WP_133186526.1	469	UDP-N-acetylmuramate--alanine ligase	-0.169685	-0.727514	1	1	6.12955	FALSE	FALSE
E2E30_RS01360	NZ_CP037913.1	297543	298358	+	-	WP_133186528.1	271	LD-carboxypeptidase	0.41007	0.112465	1	1	4.13322	FALSE	FALSE
E2E30_RS01365	NZ_CP037913.1	298423	299778	+	-	WP_133186530.1	451	M48 family metalloprotease	0.811386	0.890128	1	1	7.56206	FALSE	FALSE
E2E30_RS01370	NZ_CP037913.1	299778	300509	+	-	WP_133186532.1	243	DsbA family protein	1.44459	1.75607	1	0.313439	4.31729	FALSE	FALSE
E2E30_RS01375	NZ_CP037913.1	300695	301621	+	-	WP_133186534.1	308	ABC transporter ATP-binding protein	1.79052	2.90489	0.00526559	3.6579e-05	6.40989	TRUE	TRUE
E2E30_RS01380	NZ_CP037913.1	301710	302504	+	-	WP_133186536.1	264	ABC transporter permease	2.07777	3.13148	0.00509298	8.60586e-05	5.28769	TRUE	TRUE
E2E30_RS01385	NZ_CP037913.1	302531	304393	-	-	WP_133186538.1	620	CocE/NonD family hydrolase	0.154336	0.241699	1	1	6.75542	FALSE	FALSE
E2E30_RS01390	NZ_CP037913.1	304571	305038	-	-	WP_133186540.1	155	hypothetical protein	0.687572	0.378458	1	1	8.67848	FALSE	FALSE
E2E30_RS01395	NZ_CP037913.1	305103	306185	-	cas1	WP_133186542.1	360	CRISPR-associated endonuclease Cas1	-0.725939	-0.695152	1	1	7.31106	FALSE	FALSE
E2E30_RS01400	NZ_CP037913.1	306175	307233	-	-	WP_133186544.1	352	hypothetical protein	-0.423609	0.198563	1	1	7.58385	FALSE	FALSE
E2E30_RS01405	NZ_CP037913.1	307324	307854	+	-	WP_133186546.1	176	hypothetical protein	-1.30584	-1.24449	1	1	6.77357	FALSE	FALSE
E2E30_RS01410	NZ_CP037913.1	307915	309086	+	-	WP_133186548.1	390	IS3 family transposase	-1.34002	-1.15441	1	1	6.77175	FALSE	FALSE
E2E30_RS01415	NZ_CP037913.1	309300	311144	+	-	WP_133186550.1	614	ATP-binding protein	-0.617553	-1.05763	1	1	8.55547	FALSE	FALSE
E2E30_RS01420	NZ_CP037913.1	311308	312276	-	glpX	WP_133186552.1	322	class II fructose-bisphosphatase	0.39798	0.916752	1	1	7.31085	FALSE	FALSE
E2E30_RS01425	NZ_CP037913.1	312459	313283	-	dapD	WP_133186554.1	274	2,3,4,5-tetrahydropyridine-2,6-dicarboxylate N-succinyltransferase	0.918207	1.17108	1	0.131026	5.7924	FALSE	FALSE
E2E30_RS01430	NZ_CP037913.1	313280	313948	-	-	WP_133186556.1	222	pyrimidine 5\'-nucleotidase	0.575447	1.04552	1	0.531371	6.14377	FALSE	FALSE
E2E30_RS01435	NZ_CP037913.1	314138	315136	+	-	WP_133186558.1	332	LLM class flavin-dependent oxidoreductase	-0.333215	-0.0604285	1	1	7.46037	FALSE	FALSE
E2E30_RS01440	NZ_CP037913.1	315146	316645	-	-	WP_133186560.1	499	hypothetical protein	-0.202904	0.0229908	1	1	5.77185	FALSE	FALSE
E2E30_RS01445	NZ_CP037913.1	316726	318159	-	-	WP_133186562.1	477	HAMP domain-containing histidine kinase	0.666059	0.116032	1	1	7.31764	FALSE	FALSE
E2E30_RS01450	NZ_CP037913.1	318162	318827	-	-	WP_010183547.1	221	MULTISPECIES: response regulator transcription factor	-0.0293618	-0.324673	1	1	6.6792	FALSE	FALSE
E2E30_RS01455	NZ_CP037913.1	318859	319164	-	-	WP_133186564.1	101	hypothetical protein	-1.27297	-1.67769	1	0.301927	6.88526	FALSE	FALSE
E2E30_RS01460	NZ_CP037913.1	319547	321340	+	-	WP_133186566.1	597	ATP-binding cassette domain-containing protein	0.948046	1.19255	0.828937	0.0458334	6.12651	TRUE	FALSE
E2E30_RS01465	NZ_CP037913.1	321516	322340	-	-	WP_133186568.1	274	DUF815 domain-containing protein	0.184403	0.243246	1	1	3.45221	FALSE	FALSE
E2E30_RS01470	NZ_CP037913.1	322430	324475	-	-	WP_133186570.1	681	tetratricopeptide repeat protein	1.28254	0.817448	0.0700482	1	5.99687	FALSE	FALSE
E2E30_RS01475	NZ_CP037913.1	324468	325817	-	prsR	WP_133186572.1	449	PEP-CTERM-box response regulator transcription factor	1.66377	1.33476	0.00480522	0.0574125	6.71565	TRUE	FALSE
E2E30_RS01480	NZ_CP037913.1	325814	327880	-	prsK	WP_133186574.1	688	PEP-CTERM system histidine kinase PrsK	1.69296	1.1251	0.0155816	0.964572	5.94134	TRUE	FALSE
E2E30_RS01485	NZ_CP037913.1	327859	329247	-	-	WP_133186576.1	462	TIGR03013 family PEP-CTERM/XrtA system glycosyltransferase	1.24277	0.823454	0.471537	1	6.49573	FALSE	FALSE
E2E30_RS01490	NZ_CP037913.1	329419	330474	+	-	WP_133186578.1	351	mannose-1-phosphate guanylyltransferase/mannose-6-phosphate isomerase	-0.617844	-0.149034	1	1	9.15336	FALSE	FALSE
E2E30_RS01495	NZ_CP037913.1	330498	330989	+	-	WP_133186580.1	163	GNAT family N-acetyltransferase	0.367718	0.389861	1	1	4.22753	FALSE	FALSE
E2E30_RS01500	NZ_CP037913.1	330983	333835	-	-	WP_133191875.1	950	TonB-dependent receptor	-0.0664628	-0.656173	1	1	2.93143	FALSE	FALSE
E2E30_RS01505	NZ_CP037913.1	334015	334536	+	-	WP_133186582.1	173	hypothetical protein	-0.2055	-0.782754	1	1	7.32557	FALSE	FALSE
E2E30_RS01510	NZ_CP037913.1	334541	335116	-	-	WP_133186584.1	191	Uma2 family endonuclease	0.477639	-0.739721	1	1	8.46668	FALSE	FALSE
E2E30_RS01515	NZ_CP037913.1	335336	336979	-	groL	WP_133186586.1	547	chaperonin GroEL	1.59584	4.02588	0.47478	0.000105867	9.95056	TRUE	TRUE
E2E30_RS01520	NZ_CP037913.1	337034	337321	-	-	WP_010183565.1	95	MULTISPECIES: co-chaperone GroES	1.68575	4.17996	0.139672	3.19053e-05	8.63178	TRUE	TRUE
E2E30_RS01525	NZ_CP037913.1	337548	339440	+	sppA	WP_133186588.1	630	signal peptide peptidase SppA	-0.721514	-0.314587	1	1	8.93402	FALSE	FALSE
E2E30_RS01530	NZ_CP037913.1	339437	340021	+	-	WP_133186590.1	194	N-acetyltransferase	-0.376984	0.187789	1	1	7.66103	FALSE	FALSE
E2E30_RS01535	NZ_CP037913.1	340081	340377	+	-	WP_133186592.1	98	GIY-YIG nuclease family protein	0.151241	0.441548	1	1	6.77251	FALSE	FALSE
E2E30_RS01540	NZ_CP037913.1	340454	343342	+	-	WP_133186594.1	962	isoleucine--tRNA ligase	0.870511	0.999201	1	0.472451	7.29348	FALSE	FALSE
E2E30_RS01545	NZ_CP037913.1	343339	343881	+	lspA	WP_133186596.1	180	signal peptidase II	0.317241	0.493335	1	1	5.38978	FALSE	FALSE
E2E30_RS01550	NZ_CP037913.1	343874	344284	+	-	WP_133186598.1	136	DUF3035 domain-containing protein	0.17437	-0.158917	1	1	5.88619	FALSE	FALSE
E2E30_RS01555	NZ_CP037913.1	344373	345227	-	-	WP_133186600.1	284	hypothetical protein	0.749451	1.24324	1	0.775237	6.01831	FALSE	FALSE
E2E30_RS01560	NZ_CP037913.1	345421	346614	-	metC	WP_133186602.1	397	cystathionine beta-lyase	-0.0937844	-0.192906	1	1	5.55049	FALSE	FALSE
E2E30_RS01565	NZ_CP037913.1	346730	347569	-	sseA	WP_133186604.1	279	3-mercaptopyruvate sulfurtransferase	-0.655463	-0.432688	1	1	8.48472	FALSE	FALSE
E2E30_RS01570	NZ_CP037913.1	347692	348144	+	queF	WP_133191876.1	150	NADPH-dependent 7-cyano-7-deazaguanine reductase QueF	0.00837109	0.667129	1	1	7.57575	FALSE	FALSE
E2E30_RS01575	NZ_CP037913.1	348296	350569	+	-	WP_133186606.1	757	glycosyltransferase	-1.18997	-0.764662	1	1	12.9889	FALSE	FALSE
E2E30_RS01580	NZ_CP037913.1	350612	351892	+	-	WP_133186608.1	426	glycosidase	-0.147354	-0.384228	1	1	7.88911	FALSE	FALSE
E2E30_RS01585	NZ_CP037913.1	352024	353970	-	-	WP_133186610.1	648	oligopeptide transporter, OPT family	-0.550087	-0.496339	1	1	7.90339	FALSE	FALSE
E2E30_RS01590	NZ_CP037913.1	354083	354529	+	-	WP_133186612.1	148	MarR family transcriptional regulator	-0.110572	0.0474056	1	1	4.49708	FALSE	FALSE
E2E30_RS01595	NZ_CP037913.1	354602	355432	+	-	WP_133186614.1	276	hypothetical protein	-1.88953	-1.40599	1	1	8.22104	FALSE	FALSE
E2E30_RS01600	NZ_CP037913.1	355429	356196	+	-	WP_133186616.1	255	metallophosphoesterase	-1.71019	-1.09935	1	1	6.99444	FALSE	FALSE
E2E30_RS01605	NZ_CP037913.1	356250	357512	+	-	WP_133186618.1	420	membrane dipeptidase	-0.77995	-0.937383	1	1	5.71581	FALSE	FALSE
E2E30_RS01610	NZ_CP037913.1	357524	358798	-	-	WP_133186620.1	424	GAF domain-containing protein	0.099033	0.512934	1	1	6.83212	FALSE	FALSE
E2E30_RS01615	NZ_CP037913.1	358972	359532	-	rpsI	WP_133186622.1	186	MULTISPECIES: 30S ribosomal protein S9	0.917197	0.949339	1	0.820453	7.04694	FALSE	FALSE
E2E30_RS01620	NZ_CP037913.1	359532	360011	-	rplM	WP_010185350.1	159	MULTISPECIES: 50S ribosomal protein L13	0.820479	1.11036	1	0.223768	8.80818	FALSE	FALSE
E2E30_RS01625	NZ_CP037913.1	360197	361234	-	-	WP_133186624.1	345	heme A synthase	0.35009	0.284794	1	1	7.74483	FALSE	FALSE
E2E30_RS01630	NZ_CP037913.1	361295	361759	-	-	WP_133186626.1	154	hypothetical protein	0.419319	0.401174	1	1	5.52279	FALSE	FALSE
E2E30_RS01635	NZ_CP037913.1	362034	362426	+	-	WP_133186628.1	130	MerC domain-containing protein	3.72751	0.456847	0.00355519	1	9.70907	TRUE	TRUE
E2E30_RS01640	NZ_CP037913.1	362480	362938	+	-	WP_133186630.1	152	transcriptional repressor	0.406561	0.233988	1	1	6.7601	FALSE	FALSE
E2E30_RS01645	NZ_CP037913.1	362946	363485	-	-	WP_133186632.1	179	GNAT family N-acetyltransferase	-0.138329	0.313042	1	1	4.53325	FALSE	FALSE
E2E30_RS01650	NZ_CP037913.1	363603	365528	+	-	WP_133186634.1	641	1-deoxy-D-xylulose-5-phosphate synthase	0.91214	1.15685	1	0.403225	8.85114	FALSE	FALSE
E2E30_RS01655	NZ_CP037913.1	366135	366833	+	-	WP_133186637.1	232	hypothetical protein	-0.344185	-0.453699	1	1	5.04075	FALSE	FALSE
E2E30_RS01660	NZ_CP037913.1	367086	367373	+	-	WP_133186639.1	95	type II toxin-antitoxin system RelE/ParE family toxin	-1.12485	-1.7663	1	1	5.22658	FALSE	FALSE
E2E30_RS01665	NZ_CP037913.1	367393	368223	-	-	WP_133186641.1	276	haloacid dehalogenase-like hydrolase	0.386493	1.07241	1	1	9.13885	FALSE	FALSE
E2E30_RS01670	NZ_CP037913.1	368220	369284	-	-	WP_133186643.1	354	ribonucleotide-diphosphate reductase subunit beta	1.24697	2.08277	1	0.553772	9.73845	FALSE	TRUE
E2E30_RS01675	NZ_CP037913.1	369342	369542	-	-	WP_133186645.1	66	hypothetical protein	0.741091	1.17314	1	1	5.24008	FALSE	FALSE
E2E30_RS01680	NZ_CP037913.1	369676	369936	+	-	WP_133186647.1	86	DUF2171 domain-containing protein	-1.23706	-0.323577	1	1	12.0204	FALSE	FALSE
E2E30_RS01685	NZ_CP037913.1	370014	370409	-	-	WP_133186649.1	131	endonuclease domain-containing protein	0.502572	1.42841	1	0.678094	7.08719	FALSE	FALSE
E2E30_RS01690	NZ_CP037913.1	370552	372504	-	-	WP_133186651.1	650	ribonucleoside-diphosphate reductase subunit alpha	-0.350963	0.568547	1	1	9.867	FALSE	FALSE
E2E30_RS01695	NZ_CP037913.1	372906	374375	-	-	WP_133186653.1	489	sensor histidine kinase	-1.00069	-0.50285	1	1	4.04971	FALSE	FALSE
E2E30_RS01700	NZ_CP037913.1	374494	375153	-	-	WP_133186655.1	219	response regulator transcription factor	-1.96973	-1.40636	1	1	5.79284	FALSE	FALSE
E2E30_RS01705	NZ_CP037913.1	375216	375662	-	-	WP_133186657.1	148	hypothetical protein	-1.02685	-1.33927	1	1	2.2028	FALSE	FALSE
E2E30_RS01710	NZ_CP037913.1	376046	378157	-	-	WP_133186659.1	703	EAL domain-containing protein	1.02106	0.950411	1	1	6.70604	FALSE	FALSE
E2E30_RS01715	NZ_CP037913.1	378289	379806	+	-	WP_133186661.1	505	fumarate hydratase	-0.275099	-0.0665472	1	1	8.34387	FALSE	FALSE
E2E30_RS01720	NZ_CP037913.1	379880	380149	+	-	WP_133186663.1	89	ribbon-helix-helix protein, CopG family	-0.665962	-1.27216	1	0.844878	8.20112	FALSE	FALSE
E2E30_RS01725	NZ_CP037913.1	380263	380547	+	-	WP_133186665.1	94	GIY-YIG nuclease family protein	-3.82335	-3.80882	0.00108148	0.00109656	8.48983	TRUE	TRUE
E2E30_RS01730	NZ_CP037913.1	380686	381597	+	-	WP_133191877.1	303	EamA family transporter	-3.48143	-3.26106	7.10195e-05	0.000119333	5.44777	TRUE	TRUE
E2E30_RS01735	NZ_CP037913.1	381721	382164	+	-	WP_133191878.1	147	hypothetical protein	-2.80007	-2.95782	0.000142215	8.17253e-05	4.81992	TRUE	TRUE
E2E30_RS01740	NZ_CP037913.1	382357	382920	-	-	WP_133186667.1	187	DUF3617 domain-containing protein	0.260138	0.61475	1	1	6.4546	FALSE	FALSE
E2E30_RS01745	NZ_CP037913.1	383002	385209	+	uvrB	WP_133186669.1	735	excinuclease ABC subunit UvrB	-0.405885	-0.208404	1	1	10.1733	FALSE	FALSE
E2E30_RS01750	NZ_CP037913.1	385290	385517	+	-	WP_133186671.1	75	type II toxin-antitoxin system RelE/ParE family toxin	-0.0782026	-0.100415	1	1	5.23785	FALSE	FALSE
E2E30_RS01755	NZ_CP037913.1	385543	385863	+	higA	WP_133191879.1	106	HigA family addiction module antidote protein	0.437258	-0.0980781	1	1	7.38985	FALSE	FALSE
E2E30_RS01760	NZ_CP037913.1	385860	386228	-	-	WP_133186673.1	122	PRC-barrel domain containing protein	-1.78547	-1.23307	1	1	10.2639	FALSE	FALSE
E2E30_RS01765	NZ_CP037913.1	386420	386974	+	-	WP_133186675.1	184	hypothetical protein	0.961345	0.485493	1	1	3.87186	FALSE	FALSE
E2E30_RS01770	NZ_CP037913.1	387499	389076	+	-	WP_133186677.1	525	amidase	-1.01784	-0.820958	1	1	8.17356	FALSE	FALSE
E2E30_RS01775	NZ_CP037913.1	389132	389584	-	-	WP_133186679.1	150	DUF2721 domain-containing protein	-0.685927	-0.704412	1	1	4.57216	FALSE	FALSE
E2E30_RS01780	NZ_CP037913.1	389668	390750	+	-	WP_133186681.1	360	GNAT family N-acetyltransferase	0.35	-0.313462	1	1	6.52182	FALSE	FALSE
E2E30_RS01785	NZ_CP037913.1	390798	391070	+	-	WP_133186683.1	90	excinuclease ABC subunit B	-1.35392	-1.91913	1	1	8.46735	FALSE	FALSE
E2E30_RS01790	NZ_CP037913.1	391127	393352	-	-	WP_133186685.1	741	xanthine dehydrogenase family protein molybdopterin-binding subunit	-1.14222	-0.290115	1	1	11.2714	FALSE	FALSE
E2E30_RS01795	NZ_CP037913.1	393349	394323	-	-	WP_133186687.1	324	xanthine dehydrogenase family protein subunit M	-1.00067	-0.142513	1	1	10.2046	FALSE	FALSE
E2E30_RS01800	NZ_CP037913.1	394320	394817	-	-	WP_133186689.1	165	2Fe-2S iron-sulfur cluster binding domain-containing protein	-1.3697	-0.411962	1	1	10.7506	FALSE	FALSE
E2E30_RS01805	NZ_CP037913.1	394930	395217	-	-	WP_133186691.1	95	hypothetical protein	0.0923595	0.625099	1	1	4.24047	FALSE	FALSE
E2E30_RS01810	NZ_CP037913.1	395214	396065	-	-	WP_133186693.1	283	hypothetical protein	-1.02196	-0.314623	1	1	7.1551	FALSE	FALSE
E2E30_RS01815	NZ_CP037913.1	396174	396863	-	trmB	WP_133186695.1	229	tRNA (guanosine(46)-N7)-methyltransferase TrmB	0.430163	1.04316	1	0.885553	4.83577	FALSE	FALSE
E2E30_RS01820	NZ_CP037913.1	396946	397755	+	-	WP_133186697.1	269	formate/nitrite transporter family protein	-2.17305	-0.752567	1	1	8.40251	FALSE	TRUE
E2E30_RS01825	NZ_CP037913.1	397817	398419	+	-	WP_133186699.1	200	phosphatase PAP2 family protein	-1.64977	-0.881292	1	1	6.70348	FALSE	FALSE
E2E30_RS01830	NZ_CP037913.1	398548	399186	+	-	WP_133186701.1	212	hypothetical protein	1.29438	1.05213	1	1	7.56743	FALSE	FALSE
E2E30_RS01835	NZ_CP037913.1	399229	400449	-	-	WP_133186703.1	406	methionine adenosyltransferase	-0.0235236	0.738536	1	1	7.85047	FALSE	FALSE
E2E30_RS01840	NZ_CP037913.1	400523	402049	-	lnt	WP_133186705.1	508	apolipoprotein N-acyltransferase	0.473235	0.65222	1	1	4.16264	FALSE	FALSE
E2E30_RS01845	NZ_CP037913.1	402326	402742	+	-	WP_133186707.1	138	VOC family protein	-1.44266	-1.24753	0.161681	0.611541	7.77694	FALSE	FALSE
E2E30_RS01850	NZ_CP037913.1	402753	403055	+	-	WP_133186709.1	100	hypothetical protein	-1.57897	-1.24223	1	1	8.39776	FALSE	FALSE
E2E30_RS01855	NZ_CP037913.1	403240	404562	-	-	WP_133186711.1	440	sorbosone dehydrogenase family protein	-0.102429	-0.055837	1	1	7.121	FALSE	FALSE
E2E30_RS01860	NZ_CP037913.1	404652	406910	-	katG	WP_133186713.1	752	catalase/peroxidase HPI	-2.61526	-3.47359	0.0400082	0.00355728	12.2194	TRUE	TRUE
E2E30_RS01865	NZ_CP037913.1	407029	407958	-	-	WP_133186715.1	309	HlyC/CorC family transporter	1.93544	1.58489	0.00172458	0.0149128	5.68705	TRUE	FALSE
E2E30_RS01870	NZ_CP037913.1	407968	408477	-	ybeY	WP_133186717.1	169	rRNA maturation RNase YbeY	0.419479	1.04735	1	0.681094	7.0143	FALSE	FALSE
E2E30_RS01875	NZ_CP037913.1	408474	408884	-	-	WP_133186719.1	136	type II toxin-antitoxin system VapC family toxin	0.260313	0.874213	1	1	5.85789	FALSE	FALSE
E2E30_RS01880	NZ_CP037913.1	408881	409171	-	-	WP_133186721.1	96	hypothetical protein	0.249387	-0.419711	1	1	6.04148	FALSE	FALSE
E2E30_RS01885	NZ_CP037913.1	409168	410169	-	-	WP_133186723.1	333	PhoH family protein	-0.679122	-0.0490348	1	1	7.42167	FALSE	FALSE
E2E30_RS01890	NZ_CP037913.1	410604	411938	-	miaB	WP_133186725.1	444	tRNA (N6-isopentenyl adenosine(37)-C2)-methylthiotransferase MiaB	0.583453	0.499284	1	1	4.94717	FALSE	FALSE
E2E30_RS01895	NZ_CP037913.1	411984	412901	-	-	WP_133186727.1	305	1-acyl-sn-glycerol-3-phosphate acyltransferase	0.595196	0.725156	1	1	4.99701	FALSE	FALSE
E2E30_RS01900	NZ_CP037913.1	412885	413307	-	-	WP_133186729.1	140	transcriptional repressor	-0.230234	-0.436538	1	1	6.61207	FALSE	FALSE
E2E30_RS01905	NZ_CP037913.1	413421	413843	-	-	WP_133186731.1	140	transcriptional regulator	0.771641	1.24998	1	0.0614995	7.90109	FALSE	FALSE
E2E30_RS01910	NZ_CP037913.1	413950	414423	-	-	WP_133186733.1	157	GNAT family N-acetyltransferase	0.749906	2.09203	1	0.00433498	6.18172	TRUE	TRUE
E2E30_RS01915	NZ_CP037913.1	414420	415043	-	tsaB	WP_133186735.1	207	tRNA (adenosine(37)-N6)-threonylcarbamoyltransferase complex dimerization subunit type 1 TsaB	1.54533	1.88693	0.10742	0.0123547	4.4302	TRUE	FALSE
E2E30_RS01920	NZ_CP037913.1	415049	415636	-	-	WP_133186737.1	195	malonic semialdehyde reductase	1.08087	1.67928	1	0.0104116	6.47588	TRUE	FALSE
E2E30_RS01925	NZ_CP037913.1	415639	416211	-	-	WP_133186739.1	190	NifU family protein	0.543802	1.06656	1	0.431501	7.40843	FALSE	FALSE
E2E30_RS01930	NZ_CP037913.1	416269	419214	+	-	WP_133186741.1	981	insulinase family protein	1.17038	1.51873	0.0519831	0.00240147	7.2489	TRUE	FALSE
E2E30_RS01935	NZ_CP037913.1	419473	420129	-	-	WP_133186743.1	218	MULTISPECIES: alpha/beta hydrolase	0.267222	0.314429	1	1	7.1989	FALSE	FALSE
E2E30_RS01940	NZ_CP037913.1	420172	421329	+	-	WP_133186745.1	385	aminotransferase class V-fold PLP-dependent enzyme	-0.361752	-1.01528	1	0.409214	6.43793	FALSE	FALSE
E2E30_RS01945	NZ_CP037913.1	421326	422429	+	-	WP_133191880.1	367	cysteine desulfurase	-0.350632	-0.515698	1	1	6.29687	FALSE	FALSE
E2E30_RS01950	NZ_CP037913.1	422426	422758	+	-	WP_133186747.1	110	2Fe-2S iron-sulfur cluster binding domain-containing protein	0.307154	0.406871	1	1	4.15903	FALSE	FALSE
E2E30_RS01955	NZ_CP037913.1	422803	423018	+	-	WP_133186749.1	71	hypothetical protein	-1.63285	-0.193826	1	1	10.2047	FALSE	FALSE
E2E30_RS01965	NZ_CP037913.1	423450	424976	+	-	WP_133186751.1	508	AarF/ABC1/UbiB kinase family protein	-1.26998	-0.778236	1	1	6.93473	FALSE	FALSE
E2E30_RS01970	NZ_CP037913.1	425056	426708	+	-	WP_133186753.1	550	DNA polymerase III subunit gamma/tau	-0.0995035	-0.15753	1	1	8.3125	FALSE	FALSE
E2E30_RS01975	NZ_CP037913.1	426705	427028	+	-	WP_133186755.1	107	YbaB/EbfC family nucleoid-associated protein	-0.0926206	0.219435	1	1	8.62246	FALSE	FALSE
E2E30_RS01980	NZ_CP037913.1	427307	430456	+	-	WP_133186757.1	1049	TonB-dependent receptor	1.6543	2.41175	0.214768	0.00558323	10.4304	TRUE	TRUE
E2E30_RS01985	NZ_CP037913.1	430543	431469	+	-	WP_133186759.1	308	hypothetical protein	0.373786	0.108134	1	1	4.9478	FALSE	FALSE
E2E30_RS01990	NZ_CP037913.1	431631	433982	+	-	WP_133186761.1	783	PAS domain-containing sensor histidine kinase	0.190113	0.402997	1	1	6.99363	FALSE	FALSE
E2E30_RS01995	NZ_CP037913.1	434034	434282	+	-	WP_133186763.1	82	type II toxin-antitoxin system CcdA family antitoxin	-1.11753	-1.33245	0.72959	0.123253	7.64765	FALSE	FALSE
E2E30_RS02000	NZ_CP037913.1	434282	434581	+	-	WP_133186765.1	99	plasmid maintenance protein CcdB	-0.41922	-0.459217	1	1	5.68842	FALSE	FALSE
E2E30_RS02005	NZ_CP037913.1	434583	435023	+	tsaE	WP_133186767.1	146	tRNA (adenosine(37)-N6)-threonylcarbamoyltransferase complex ATPase subunit type 1 TsaE	0.283464	0.00352508	1	1	5.23517	FALSE	FALSE
E2E30_RS02010	NZ_CP037913.1	435020	436009	+	-	WP_133186769.1	329	phosphotransferase	0.711816	0.433117	1	1	5.81136	FALSE	FALSE
E2E30_RS02015	NZ_CP037913.1	436009	436767	+	-	WP_133191881.1	252	nucleotidyltransferase family protein	0.876045	1.21496	1	0.249438	4.70366	FALSE	FALSE
E2E30_RS02020	NZ_CP037913.1	436760	439720	+	addB	WP_133186771.1	986	double-strand break repair protein AddB	0.625378	0.960769	1	1	5.25079	FALSE	FALSE
E2E30_RS02025	NZ_CP037913.1	439868	443314	+	addA	WP_133186773.1	1148	double-strand break repair helicase AddA	0.90846	1.16332	1	0.367273	5.21693	FALSE	FALSE
E2E30_RS02030	NZ_CP037913.1	443380	443703	+	trxA	WP_133186775.1	107	thioredoxin TrxA	-0.431927	0.171322	1	1	8.80423	FALSE	FALSE
E2E30_RS02035	NZ_CP037913.1	443804	444196	+	-	WP_133186777.1	130	translation initiation factor 2	0.904951	1.21283	1	0.125913	3.72549	FALSE	FALSE
E2E30_RS02040	NZ_CP037913.1	444201	445106	-	-	WP_133186779.1	301	glutathione S-transferase family protein	0.728611	0.324137	1	1	4.0856	FALSE	FALSE
E2E30_RS02045	NZ_CP037913.1	445158	446384	-	argJ	WP_133186781.1	408	bifunctional glutamate N-acetyltransferase/amino-acid acetyltransferase ArgJ	0.0647933	0.104973	1	1	6.19397	FALSE	FALSE
E2E30_RS02050	NZ_CP037913.1	446398	447063	+	-	WP_133186783.1	221	energy transducer TonB	-0.051497	-0.757055	1	1	4.71768	FALSE	FALSE
E2E30_RS02055	NZ_CP037913.1	447126	447389	+	-	WP_133186785.1	87	hypothetical protein	0.676345	0.495175	1	1	4.55227	FALSE	FALSE
E2E30_RS02060	NZ_CP037913.1	447475	450210	+	secA	WP_133186787.1	911	preprotein translocase subunit SecA	0.973081	1.37658	1	0.0202185	8.33616	TRUE	FALSE
E2E30_RS02065	NZ_CP037913.1	450635	451309	-	mtgA	WP_133191882.1	224	monofunctional biosynthetic peptidoglycan transglycosylase	-0.259555	-0.414949	1	1	5.06529	FALSE	FALSE
E2E30_RS02070	NZ_CP037913.1	451402	452754	-	-	WP_133186789.1	450	FAD-dependent oxidoreductase	0.208284	0.828206	1	1	5.79614	FALSE	FALSE
E2E30_RS02075	NZ_CP037913.1	452759	453664	-	rpoH	WP_010186101.1	301	MULTISPECIES: RNA polymerase sigma factor RpoH	-0.402021	-0.0828421	1	1	9.33012	FALSE	FALSE
E2E30_RS02080	NZ_CP037913.1	453722	454672	-	-	WP_133186791.1	316	RluA family pseudouridine synthase	0.574758	1.57564	1	0.026156	7.39345	TRUE	FALSE
E2E30_RS02085	NZ_CP037913.1	454689	455093	+	-	WP_133186793.1	134	M67 family metallopeptidase	0.279479	-0.586119	1	1	2.92751	FALSE	FALSE
E2E30_RS02090	NZ_CP037913.1	455102	456886	-	-	WP_133191883.1	594	long-chain fatty acid--CoA ligase	0.572869	0.305752	1	1	7.58582	FALSE	FALSE
E2E30_RS02095	NZ_CP037913.1	456943	458703	-	ggt	WP_133186795.1	586	gamma-glutamyltransferase	-0.367537	-0.331657	1	1	7.23053	FALSE	FALSE
E2E30_RS02100	NZ_CP037913.1	458802	459848	-	-	WP_133186797.1	348	quinone-dependent dihydroorotate dehydrogenase	0.307122	0.372037	1	1	4.57238	FALSE	FALSE
E2E30_RS02105	NZ_CP037913.1	460109	460978	+	-	WP_133186799.1	289	helix-turn-helix transcriptional regulator	1.69764	-0.111197	0.495794	1	4.53454	FALSE	FALSE
E2E30_RS02110	NZ_CP037913.1	461072	461485	+	-	WP_133186801.1	137	SUF system Fe-S cluster assembly regulator	0.632313	0.589575	1	1	7.78333	FALSE	FALSE
E2E30_RS02115	NZ_CP037913.1	461524	463008	+	sufB	WP_133186803.1	494	Fe-S cluster assembly protein SufB	0.495663	0.853373	1	1	11.1426	FALSE	FALSE
E2E30_RS02120	NZ_CP037913.1	463040	463372	+	-	WP_133186805.1	110	hypothetical protein	0.762516	1.17308	1	1	9.38301	FALSE	FALSE
E2E30_RS02125	NZ_CP037913.1	463374	464117	+	sufC	WP_133186807.1	247	Fe-S cluster assembly ATPase SufC	1.24226	1.32197	0.0795006	0.0392644	8.38557	TRUE	FALSE
E2E30_RS02130	NZ_CP037913.1	464114	464488	+	-	WP_133186809.1	124	hypothetical protein	1.52344	1.39881	0.00406188	0.0109	7.58205	TRUE	FALSE
E2E30_RS02135	NZ_CP037913.1	464485	465234	+	-	WP_133186811.1	249	SufD family Fe-S cluster assembly protein	1.3726	1.26476	0.0167972	0.0422587	7.83648	TRUE	FALSE
E2E30_RS02140	NZ_CP037913.1	465272	466486	+	-	WP_133186813.1	404	cysteine desulfurase	0.534094	0.759916	1	1	10.0711	FALSE	FALSE
E2E30_RS02145	NZ_CP037913.1	466483	466944	+	-	WP_133186815.1	153	SUF system Fe-S cluster assembly protein	1.34402	1.37066	0.0381961	0.0289673	7.819	TRUE	FALSE
E2E30_RS02150	NZ_CP037913.1	467069	467422	+	-	WP_133186817.1	117	iron-sulfur cluster assembly accessory protein	2.09439	2.09009	5.82241e-05	5.91984e-05	6.90441	TRUE	TRUE
E2E30_RS02155	NZ_CP037913.1	467467	468648	+	-	WP_133186819.1	393	NAD(P)/FAD-dependent oxidoreductase	1.91447	2.10273	0.00776847	0.00288379	6.86049	TRUE	TRUE
E2E30_RS02160	NZ_CP037913.1	468697	468876	+	-	WP_133191884.1	59	type II toxin-antitoxin system HicA family toxin	-1.15221	-1.1599	1	1	6.58765	FALSE	FALSE
E2E30_RS02165	NZ_CP037913.1	468886	469302	+	-	WP_133186821.1	138	ribbon-helix-helix protein, CopG family	-0.297954	-0.800126	1	1	5.30995	FALSE	FALSE
E2E30_RS02170	NZ_CP037913.1	469314	469550	+	-	WP_133186823.1	78	hypothetical protein	-0.237823	0.327479	1	1	5.09902	FALSE	FALSE
E2E30_RS02175	NZ_CP037913.1	469641	471356	+	-	WP_133186825.1	571	DEAD/DEAH box helicase	0.681921	-0.0882623	1	1	7.26306	FALSE	FALSE
E2E30_RS02180	NZ_CP037913.1	471428	472522	+	-	WP_133186827.1	364	histidinol-phosphate transaminase	0.724948	0.904756	1	1	5.87634	FALSE	FALSE
E2E30_RS02185	NZ_CP037913.1	472519	473223	+	-	WP_133186829.1	234	haloacid dehalogenase type II	1.17042	0.928925	1	1	3.25788	FALSE	FALSE
E2E30_RS02190	NZ_CP037913.1	473228	474472	-	-	WP_133186831.1	414	NAD(P)-binding protein	0.926664	0.737333	1	1	5.40608	FALSE	FALSE
E2E30_RS02195	NZ_CP037913.1	474546	474833	-	-	WP_133186833.1	95	DUF3325 family protein	0.38716	0.403734	1	1	3.92651	FALSE	FALSE
E2E30_RS02200	NZ_CP037913.1	474830	476371	-	-	WP_133186835.1	513	PepSY domain-containing protein	0.91977	0.766845	1	1	6.31408	FALSE	FALSE
E2E30_RS02205	NZ_CP037913.1	476368	476682	-	-	WP_133186837.1	104	hypothetical protein	0.815477	0.165421	1	1	5.06242	FALSE	FALSE
E2E30_RS02210	NZ_CP037913.1	476689	478821	-	-	WP_133186839.1	710	TonB-dependent siderophore receptor	-0.386403	0.0534562	1	1	10.4777	FALSE	FALSE
E2E30_RS02215	NZ_CP037913.1	478897	480144	-	-	WP_133186841.1	415	adenosylmethionine--8-amino-7-oxononanoate transaminase	0.677453	1.27903	1	1	3.42312	FALSE	FALSE
E2E30_RS02220	NZ_CP037913.1	480141	480767	-	bioD	WP_133186843.1	208	ATP-dependent dethiobiotin synthetase BioD	0.849459	1.26261	1	1	2.08585	FALSE	FALSE
E2E30_RS02225	NZ_CP037913.1	480764	481885	-	-	WP_133186845.1	373	8-amino-7-oxononanoate synthase	0.454109	1.28549	1	1	2.73272	FALSE	FALSE
E2E30_RS02230	NZ_CP037913.1	482071	483051	-	-	WP_133186847.1	326	aldo/keto reductase	-1.59914	-1.01298	1	1	8.17874	FALSE	FALSE
E2E30_RS02235	NZ_CP037913.1	483109	483309	-	-	WP_010187745.1	66	MULTISPECIES: hypothetical protein	0.64985	1.02896	1	1	3.26163	FALSE	FALSE
E2E30_RS02240	NZ_CP037913.1	483469	485577	+	-	WP_133186849.1	702	AsmA family protein	-0.746077	-0.453508	1	1	8.09686	FALSE	FALSE
E2E30_RS02245	NZ_CP037913.1	485726	486187	-	-	WP_133186851.1	153	hypothetical protein	-0.672934	-1.09448	1	1	6.44106	FALSE	FALSE
E2E30_RS02250	NZ_CP037913.1	486223	488295	-	-	WP_133186853.1	690	catalase	-1.61677	-1.4346	1	1	11.607	FALSE	FALSE
E2E30_RS02255	NZ_CP037913.1	488439	488627	-	-	WP_133186855.1	62	hypothetical protein	-0.360694	-0.516439	1	1	1.01848	FALSE	FALSE
E2E30_RS02260	NZ_CP037913.1	488651	489262	-	-	WP_133186857.1	203	response regulator transcription factor	0.933008	0.772344	1	1	2.10071	FALSE	FALSE
E2E30_RS02265	NZ_CP037913.1	489241	491307	-	-	WP_133186859.1	688	hypothetical protein	0.958498	0.0538018	1	1	4.00344	FALSE	FALSE
E2E30_RS02270	NZ_CP037913.1	491605	493569	+	-	WP_133191885.1	654	sulfotransferase family protein	1.17392	0.886672	1	1	4.88979	FALSE	FALSE
E2E30_RS02275	NZ_CP037913.1	493702	496239	+	-	WP_133186861.1	845	TonB-dependent receptor	0.582293	1.07061	1	0.707054	8.77468	FALSE	FALSE
E2E30_RS02280	NZ_CP037913.1	496378	497679	-	-	WP_133186863.1	433	MFS transporter	0.830902	0.800479	1	1	4.30051	FALSE	FALSE
E2E30_RS02285	NZ_CP037913.1	497930	498832	+	-	WP_133186865.1	300	LysR family transcriptional regulator	0.600524	0.415601	1	1	3.45733	FALSE	FALSE
E2E30_RS02290	NZ_CP037913.1	498885	501242	+	-	WP_133186867.1	785	transketolase	0.420038	0.120599	1	1	6.10763	FALSE	FALSE
E2E30_RS02295	NZ_CP037913.1	501270	502559	+	-	WP_133186869.1	429	N-succinylarginine dihydrolase	0.602111	0.207372	1	1	4.57543	FALSE	FALSE
E2E30_RS02300	NZ_CP037913.1	502556	504022	+	-	WP_133186871.1	488	hypothetical protein	0.746106	0.727592	1	1	3.52988	FALSE	FALSE
E2E30_RS02305	NZ_CP037913.1	504361	505167	+	-	WP_133191886.1	268	glycosyltransferase family 2 protein	-0.242263	-0.228604	1	1	3.83063	FALSE	FALSE
E2E30_RS02310	NZ_CP037913.1	505262	505822	+	-	WP_133186873.1	186	RNA polymerase sigma factor	-0.00687466	-0.387318	1	1	7.59888	FALSE	FALSE
E2E30_RS02315	NZ_CP037913.1	505812	506765	+	-	WP_133186875.1	317	DUF4880 domain-containing protein	-1.18235	-0.874841	0.840203	1	8.97028	FALSE	FALSE
E2E30_RS02320	NZ_CP037913.1	506734	509124	+	-	WP_133191887.1	796	TonB-dependent receptor	-0.518029	-0.737824	1	1	7.0584	FALSE	FALSE
E2E30_RS02325	NZ_CP037913.1	509129	511336	-	-	WP_133186877.1	735	acylase	-0.372954	-0.561962	1	1	8.29775	FALSE	FALSE
E2E30_RS02330	NZ_CP037913.1	511392	512660	+	-	WP_133186879.1	422	amidohydrolase family protein	-0.251923	-0.254557	1	1	5.65544	FALSE	FALSE
E2E30_RS02335	NZ_CP037913.1	512866	514068	+	-	WP_133186881.1	400	efflux RND transporter periplasmic adaptor subunit	0.889425	0.849567	1	1	7.65316	FALSE	FALSE
E2E30_RS02340	NZ_CP037913.1	514075	517263	+	-	WP_133186883.1	1062	multidrug efflux RND transporter permease subunit	1.36721	1.048	0.0385372	0.631519	8.49169	TRUE	FALSE
E2E30_RS02345	NZ_CP037913.1	517260	518756	+	-	WP_133186885.1	498	TolC family protein	1.37552	1.01913	0.0185231	0.51603	6.3285	TRUE	FALSE
E2E30_RS02350	NZ_CP037913.1	518780	519571	+	-	WP_133191888.1	263	CoA ester lyase	1.01017	0.459379	1	1	5.73741	FALSE	FALSE
E2E30_RS02355	NZ_CP037913.1	519704	520573	-	-	WP_133186887.1	289	S-methyl-5\'-thioadenosine phosphorylase	-0.0964929	-0.825514	1	1	5.81648	FALSE	FALSE
E2E30_RS02360	NZ_CP037913.1	520570	520914	-	-	WP_133186889.1	114	hypothetical protein	0.101516	-0.10069	1	1	4.06167	FALSE	FALSE
E2E30_RS02365	NZ_CP037913.1	520914	521537	-	-	WP_133186891.1	207	DNA-3-methyladenine glycosylase 2 family protein	-0.0413174	-0.208485	1	1	4.72928	FALSE	FALSE
E2E30_RS02370	NZ_CP037913.1	521610	521927	+	-	WP_133186893.1	105	MULTISPECIES: 2Fe-2S iron-sulfur cluster binding domain-containing protein	-0.784439	-0.400875	1	1	7.4137	FALSE	FALSE
E2E30_RS02375	NZ_CP037913.1	522062	522808	-	rlmB	WP_133186895.1	248	23S rRNA (guanosine(2251)-2\'-O)-methyltransferase RlmB	-0.335657	-0.315843	1	1	6.77194	FALSE	FALSE
E2E30_RS02385	NZ_CP037913.1	523203	523604	-	-	WP_133186897.1	133	hypothetical protein	-0.525063	-1.19986	1	1	5.93981	FALSE	FALSE
E2E30_RS02390	NZ_CP037913.1	523815	524957	+	-	WP_133186899.1	380	aminotransferase	0.551207	0.496828	1	1	4.1597	FALSE	FALSE
E2E30_RS02395	NZ_CP037913.1	525002	526033	-	mtnA	WP_133186901.1	343	S-methyl-5-thioribose-1-phosphate isomerase	0.711495	0.863395	1	1	4.44344	FALSE	FALSE
E2E30_RS02400	NZ_CP037913.1	526133	526807	-	mtnC	WP_133186903.1	224	acireductone synthase	0.579017	0.598572	1	1	4.88766	FALSE	FALSE
E2E30_RS02405	NZ_CP037913.1	526804	527346	-	-	WP_133186905.1	180	cupin domain-containing protein	0.676869	0.667683	1	1	4.72015	FALSE	FALSE
E2E30_RS02410	NZ_CP037913.1	527343	527957	-	-	WP_133186907.1	204	methylthioribulose 1-phosphate dehydratase	-0.344525	-0.539194	1	1	6.46859	FALSE	FALSE
E2E30_RS02420	NZ_CP037913.1	528175	528906	+	rutB	WP_133186909.1	243	pyrimidine utilization protein B	-0.402885	-0.574202	1	1	6.48493	FALSE	FALSE
E2E30_RS02425	NZ_CP037913.1	528909	529292	+	-	WP_133186911.1	127	pyrimidine utilization protein C	0.285438	-0.191033	1	1	5.84288	FALSE	FALSE
E2E30_RS02430	NZ_CP037913.1	529285	530085	+	rutD	WP_133186913.1	266	pyrimidine utilization protein D	0.721172	0.985184	1	1	4.69954	FALSE	FALSE
E2E30_RS02435	NZ_CP037913.1	530091	531161	+	rutA	WP_133186915.1	356	pyrimidine utilization protein A	0.235531	0.680991	1	1	6.36954	FALSE	FALSE
E2E30_RS02440	NZ_CP037913.1	531285	532784	+	-	WP_133186917.1	499	CoA-acylating methylmalonate-semialdehyde dehydrogenase	0.399768	0.414146	1	1	6.744	FALSE	FALSE
E2E30_RS02445	NZ_CP037913.1	532789	533169	+	-	WP_133186919.1	126	RidA family protein	1.21052	0.474671	1	1	3.68455	FALSE	FALSE
E2E30_RS02450	NZ_CP037913.1	533169	534335	+	-	WP_133191889.1	388	polysaccharide deacetylase family protein	0.898754	0.902389	1	1	6.31442	FALSE	FALSE
E2E30_RS02455	NZ_CP037913.1	534332	535477	+	-	WP_133186921.1	381	acyl-CoA dehydrogenase	0.92366	1.0147	1	1	6.92684	FALSE	FALSE
E2E30_RS02460	NZ_CP037913.1	535474	536514	+	-	WP_133186923.1	346	enoyl-CoA hydratase/isomerase family protein	1.52867	1.43949	0.0723133	0.129466	5.05444	FALSE	FALSE
E2E30_RS02465	NZ_CP037913.1	536617	537393	+	-	WP_133186925.1	258	enoyl-CoA hydratase	1.63956	1.82933	0.224915	0.0738249	6.93274	FALSE	FALSE
E2E30_RS02470	NZ_CP037913.1	537528	538406	+	mmsB	WP_133186927.1	292	3-hydroxyisobutyrate dehydrogenase	1.77746	1.61921	0.0454942	0.110374	4.24748	TRUE	FALSE
E2E30_RS02475	NZ_CP037913.1	538579	539784	+	-	WP_133191890.1	401	DUF1295 domain-containing protein	-0.264591	-0.157637	1	1	6.45167	FALSE	FALSE
E2E30_RS02480	NZ_CP037913.1	539831	541204	-	-	WP_133186929.1	457	glutamate--cysteine ligase	-0.0606943	-0.465677	1	1	7.9135	FALSE	FALSE
E2E30_RS02485	NZ_CP037913.1	541255	541995	-	-	WP_133186931.1	246	16S rRNA (uracil(1498)-N(3))-methyltransferase	-1.06954	-1.68326	1	0.110025	6.18189	FALSE	FALSE
E2E30_RS02490	NZ_CP037913.1	543829	544761	+	-	WP_133186933.1	310	4-hydroxybenzoate octaprenyltransferase	-0.291142	-0.390257	1	1	6.19188	FALSE	FALSE
E2E30_RS02495	NZ_CP037913.1	544957	546315	+	-	WP_133186935.1	452	TldD/PmbA family protein	-0.562913	-0.155767	1	1	9.28486	FALSE	FALSE
E2E30_RS02500	NZ_CP037913.1	546308	547087	+	-	WP_133186937.1	259	3\'(2\'),5\'-bisphosphate nucleotidase CysQ	0.516037	0.44928	1	1	5.75752	FALSE	FALSE
E2E30_RS02505	NZ_CP037913.1	547084	547527	+	-	WP_133186939.1	147	c-type cytochrome	0.862635	1.29467	1	0.201104	4.38759	FALSE	FALSE
E2E30_RS02510	NZ_CP037913.1	547540	548697	-	-	WP_133186941.1	385	acyl-CoA dehydrogenase	-1.69644	-1.36327	0.702327	1	7.74653	FALSE	FALSE
E2E30_RS02515	NZ_CP037913.1	548859	549866	+	-	WP_133186943.1	335	fumarylacetoacetate hydrolase family protein	-0.367166	-0.812533	1	1	7.46504	FALSE	FALSE
E2E30_RS02520	NZ_CP037913.1	549975	550769	-	-	WP_133186945.1	264	ABC transporter ATP-binding protein	0.313412	-0.20853	1	1	2.77957	FALSE	FALSE
E2E30_RS02525	NZ_CP037913.1	550763	551758	-	-	WP_133191891.1	331	iron ABC transporter permease	-0.0519433	-0.178246	1	1	3.78648	FALSE	FALSE
E2E30_RS02530	NZ_CP037913.1	551870	552724	+	-	WP_133186947.1	284	ABC transporter substrate-binding protein	-0.413699	-0.931918	1	1	2.46099	FALSE	FALSE
E2E30_RS02535	NZ_CP037913.1	552849	553457	-	cobO	WP_133186949.1	202	cob(I)yrinic acid a,c-diamide adenosyltransferase	-1.12051	-0.919508	0.121645	1	6.02284	FALSE	FALSE
E2E30_RS02540	NZ_CP037913.1	553479	553685	+	-	WP_133186951.1	68	hypothetical protein	-0.0531354	-0.637177	1	1	-1.12016	FALSE	FALSE
E2E30_RS02545	NZ_CP037913.1	553663	554265	-	-	WP_133186953.1	200	DUF4337 family protein	-1.93622	-2.12697	0.0200827	0.00755184	5.44722	TRUE	TRUE
E2E30_RS02555	NZ_CP037913.1	554540	554920	-	-	WP_133186955.1	126	hypothetical protein	-0.970185	-0.505726	1	1	7.61315	FALSE	FALSE
E2E30_RS02560	NZ_CP037913.1	555037	556896	-	-	WP_133186957.1	619	ABC-F family ATP-binding cassette domain-containing protein	0.829613	0.93194	1	1	6.50506	FALSE	FALSE
E2E30_RS02565	NZ_CP037913.1	556976	557443	+	-	WP_133186959.1	155	nucleoside-diphosphate kinase	-1.21762	-1.4334	1	1	6.05382	FALSE	FALSE
E2E30_RS02570	NZ_CP037913.1	557440	557625	-	-	WP_133186961.1	61	hypothetical protein	0.257502	-0.734399	1	1	2.83719	FALSE	FALSE
E2E30_RS02575	NZ_CP037913.1	557598	558860	-	-	WP_133186963.1	420	class I SAM-dependent methyltransferase	-0.434751	-0.628368	1	1	6.27942	FALSE	FALSE
E2E30_RS02580	NZ_CP037913.1	559005	560363	-	-	WP_133186965.1	452	HAMP domain-containing histidine kinase	1.19708	0.84581	1	1	2.32531	FALSE	FALSE
E2E30_RS02585	NZ_CP037913.1	560360	561079	-	-	WP_133186967.1	239	response regulator	0.65442	0.362732	1	1	3.71769	FALSE	FALSE
E2E30_RS02590	NZ_CP037913.1	561179	561655	-	-	WP_133186969.1	158	EF-hand domain-containing protein	-0.461228	-0.715406	1	1	4.17202	FALSE	FALSE
E2E30_RS02595	NZ_CP037913.1	561797	562054	+	-	WP_133186971.1	85	hypothetical protein	-0.875085	-1.24175	1	1	-0.87656	FALSE	FALSE
E2E30_RS02600	NZ_CP037913.1	561963	562739	-	-	WP_133186973.1	258	thioesterase family protein	-0.740467	-0.494335	1	1	3.49344	FALSE	FALSE
E2E30_RS02605	NZ_CP037913.1	562736	564262	-	-	WP_133186975.1	508	acyl--CoA ligase	-1.30518	-1.10775	0.894807	1	5.48127	FALSE	FALSE
E2E30_RS02610	NZ_CP037913.1	564362	564976	+	-	WP_133186977.1	204	glutathione S-transferase family protein	0.0911163	-0.0447173	1	1	2.24493	FALSE	FALSE
E2E30_RS02615	NZ_CP037913.1	565019	565714	-	-	WP_133186979.1	231	thiol:disulfide oxidoreductase	-0.251699	0.395748	1	1	8.05965	FALSE	FALSE
E2E30_RS02620	NZ_CP037913.1	565756	566961	-	-	WP_133191892.1	401	MFS transporter	0.353732	0.169533	1	1	4.50186	FALSE	FALSE
E2E30_RS02625	NZ_CP037913.1	567324	568541	+	-	WP_133186981.1	405	acyl-CoA dehydrogenase	-0.341938	-1.19562	1	1	9.49207	FALSE	FALSE
E2E30_RS02630	NZ_CP037913.1	568651	569718	+	-	WP_133186983.1	355	acyl-CoA/acyl-ACP dehydrogenase	0.441559	-0.472521	1	1	6.42574	FALSE	FALSE
E2E30_RS02635	NZ_CP037913.1	570044	573085	+	-	WP_133186985.1	1013	TonB-dependent receptor	-0.473326	-1.07308	1	1	9.82482	FALSE	FALSE
E2E30_RS02640	NZ_CP037913.1	573167	575518	+	-	WP_133186987.1	783	RNB domain-containing ribonuclease	0.858884	0.6135	1	1	7.22401	FALSE	FALSE
E2E30_RS02645	NZ_CP037913.1	575635	576792	-	-	WP_133186989.1	385	saccharopine dehydrogenase	-0.488393	-0.907167	1	1	6.46934	FALSE	FALSE
E2E30_RS02650	NZ_CP037913.1	576910	578724	-	-	WP_133186991.1	604	ATP-binding cassette domain-containing protein	0.714236	0.277236	1	1	5.83346	FALSE	FALSE
E2E30_RS02655	NZ_CP037913.1	578857	580089	+	phaZ	WP_133186993.1	410	polyhydroxyalkanoate depolymerase	-0.765847	-0.882885	1	1	8.07437	FALSE	FALSE
E2E30_RS02660	NZ_CP037913.1	580159	580638	-	-	WP_133186995.1	159	general stress protein	-1.56411	-0.948935	1	1	12.9663	FALSE	FALSE
E2E30_RS02665	NZ_CP037913.1	581109	582287	-	-	WP_133186997.1	392	acetyl-CoA C-acyltransferase	-0.109836	0.34665	1	1	7.23346	FALSE	FALSE
E2E30_RS02670	NZ_CP037913.1	582477	582965	-	-	WP_133186999.1	162	MULTISPECIES: MaoC family dehydratase	-0.445635	-0.200237	1	1	7.93725	FALSE	FALSE
E2E30_RS02675	NZ_CP037913.1	583038	586064	+	putA	WP_133187001.1	1008	bifunctional proline dehydrogenase/L-glutamate gamma-semialdehyde dehydrogenase PutA	-0.534258	-0.437104	1	1	7.65814	FALSE	FALSE
E2E30_RS02680	NZ_CP037913.1	586106	587368	-	-	WP_133187003.1	420	mechanosensitive ion channel family protein	0.121811	0.911063	1	1	8.67106	FALSE	FALSE
E2E30_RS02685	NZ_CP037913.1	587379	588383	-	-	WP_133187005.1	334	DNA topoisomerase IB	-0.891734	-0.366791	1	1	10.7184	FALSE	FALSE
E2E30_RS02690	NZ_CP037913.1	588477	589028	+	-	WP_133187007.1	183	type 1 glutamine amidotransferase	-1.38245	-0.349328	1	1	11.6022	FALSE	FALSE
E2E30_RS02695	NZ_CP037913.1	589004	590065	-	-	WP_133191893.1	353	acyltransferase	-0.292137	0.152173	1	1	5.44396	FALSE	FALSE
E2E30_RS02700	NZ_CP037913.1	590125	591486	-	-	WP_133187009.1	453	putative O-glycosylation ligase, exosortase A system-associated	0.294393	0.395198	1	1	4.81823	FALSE	FALSE
E2E30_RS02705	NZ_CP037913.1	591745	592986	+	-	WP_133187011.1	413	glycosyltransferase, exosortase A system-associated	-0.216484	0.0345882	1	1	7.75913	FALSE	FALSE
E2E30_RS02710	NZ_CP037913.1	592956	593819	+	-	WP_133187013.1	287	hypothetical protein	0.462782	0.776484	1	1	6.16811	FALSE	FALSE
E2E30_RS02715	NZ_CP037913.1	593852	594163	-	-	WP_133187015.1	103	hypothetical protein	0.210929	0.996284	1	1	3.1475	FALSE	FALSE
E2E30_RS02720	NZ_CP037913.1	594160	594342	-	-	WP_133187017.1	60	hypothetical protein	0.407954	0.489427	1	1	1.31962	FALSE	FALSE
E2E30_RS02725	NZ_CP037913.1	594445	595062	+	-	WP_133191894.1	205	S24 family peptidase	0.276337	0.570288	1	1	4.05944	FALSE	FALSE
E2E30_RS02730	NZ_CP037913.1	595059	595241	-	-	WP_133191895.1	60	hypothetical protein	0.198888	-0.460943	1	1	2.55209	FALSE	FALSE
E2E30_RS02735	NZ_CP037913.1	595425	595634	+	-	WP_133187019.1	69	hypothetical protein	3.80373	2.57603	0.245069	1	5.01105	FALSE	TRUE
E2E30_RS02740	NZ_CP037913.1	595697	597682	+	-	WP_133187021.1	661	outer membrane protein assembly factor	0.520355	0.0929542	1	1	6.26902	FALSE	FALSE
E2E30_RS02745	NZ_CP037913.1	597808	601863	+	-	WP_133191896.1	1351	translocation/assembly module TamB	0.699638	0.269821	1	1	6.74931	FALSE	FALSE
E2E30_RS02750	NZ_CP037913.1	601857	602708	-	-	WP_133187023.1	283	transporter	-0.577575	-0.417227	1	1	2.58552	FALSE	FALSE
E2E30_RS02755	NZ_CP037913.1	602716	604140	-	-	WP_133187025.1	474	aldehyde dehydrogenase family protein	-1.08059	-0.557228	1	1	7.35989	FALSE	FALSE
E2E30_RS02760	NZ_CP037913.1	604255	605229	+	-	WP_133187027.1	324	quinone oxidoreductase	-1.93974	-1.67932	0.353665	1	7.05235	FALSE	FALSE
E2E30_RS02765	NZ_CP037913.1	605230	605679	-	-	WP_133187029.1	149	hypothetical protein	0.520534	0.130825	1	1	6.58515	FALSE	FALSE
E2E30_RS02770	NZ_CP037913.1	605690	606337	+	-	WP_133187031.1	215	pseudouridine synthase	0.769656	0.675285	1	1	3.91928	FALSE	FALSE
E2E30_RS02780	NZ_CP037913.1	606888	608441	-	-	WP_133187033.1	517	peptidase S41	0.0950006	0.289807	1	1	6.19273	FALSE	FALSE
E2E30_RS02785	NZ_CP037913.1	608556	609977	-	glnA	WP_133187035.1	473	type I glutamate--ammonia ligase	-0.271898	0.0377042	1	1	9.69059	FALSE	FALSE
E2E30_RS02790	NZ_CP037913.1	610074	610412	-	-	WP_010183375.1	112	MULTISPECIES: P-II family nitrogen regulator	-1.51462	-1.86093	0.807394	0.112318	8.61422	FALSE	FALSE
E2E30_RS02795	NZ_CP037913.1	610610	610849	+	-	WP_133187037.1	79	CopG family transcriptional regulator	-0.761296	-0.698359	1	1	6.57301	FALSE	FALSE
E2E30_RS02800	NZ_CP037913.1	610846	611283	+	-	WP_133187039.1	145	PIN domain-containing protein	-0.261745	-0.263857	1	1	4.35752	FALSE	FALSE
E2E30_RS02805	NZ_CP037913.1	611295	612119	-	map	WP_133187041.1	274	type I methionyl aminopeptidase	-0.230046	-0.661545	1	1	8.92154	FALSE	FALSE
E2E30_RS02810	NZ_CP037913.1	612186	612941	+	-	WP_133187043.1	251	competence/damage-inducible protein A	0.31288	0.0535643	1	1	6.95485	FALSE	FALSE
E2E30_RS02815	NZ_CP037913.1	612959	613300	+	-	WP_133187045.1	113	hypothetical protein	0.782841	0.618305	1	1	6.56931	FALSE	FALSE
E2E30_RS02820	NZ_CP037913.1	613210	613578	+	-	WP_133187047.1	122	hypothetical protein	0.285248	-0.0844887	1	1	5.78968	FALSE	FALSE
E2E30_RS02825	NZ_CP037913.1	613843	615342	+	-	WP_133187049.1	499	MFS transporter	-0.0467207	0.263564	1	1	4.76922	FALSE	FALSE
E2E30_RS02830	NZ_CP037913.1	615430	615807	-	-	WP_133187051.1	125	hypothetical protein	-0.24225	0.601049	1	1	7.44473	FALSE	FALSE
E2E30_RS02835	NZ_CP037913.1	616492	617298	-	-	WP_133187053.1	268	ferredoxin--NADP reductase	-0.926225	-1.0043	1	1	8.15646	FALSE	FALSE
E2E30_RS02840	NZ_CP037913.1	617579	617848	-	-	WP_133187055.1	89	hypothetical protein	-1.29267	-0.953254	1	1	7.52319	FALSE	FALSE
E2E30_RS02845	NZ_CP037913.1	618093	619100	+	-	WP_133187057.1	335	LacI family transcriptional regulator	-0.0429275	-0.562294	1	1	4.44344	FALSE	FALSE
E2E30_RS02850	NZ_CP037913.1	619101	620426	-	-	WP_133187059.1	441	MFS transporter	0.210079	-0.0952575	1	1	4.18673	FALSE	FALSE
E2E30_RS02855	NZ_CP037913.1	620579	623047	+	-	WP_133187061.1	822	TonB-dependent receptor plug domain-containing protein	-0.468386	-0.216998	1	1	4.45373	FALSE	FALSE
E2E30_RS02860	NZ_CP037913.1	623116	624228	+	-	WP_133187063.1	370	glycoside hydrolase family 68 protein	-0.421764	-1.29228	1	1	2.47508	FALSE	FALSE
E2E30_RS02870	NZ_CP037913.1	624697	625542	+	fghA	WP_133187065.1	281	S-formylglutathione hydrolase	0.0715396	-0.0945265	1	1	5.74562	FALSE	FALSE
E2E30_RS02875	NZ_CP037913.1	625852	626733	-	-	WP_133187067.1	293	MBL fold metallo-hydrolase	-1.44392	-0.275369	1	1	8.27789	FALSE	FALSE
E2E30_RS02880	NZ_CP037913.1	626916	628079	+	-	WP_133187069.1	387	isovaleryl-CoA dehydrogenase	-0.245755	-0.290719	1	1	7.70332	FALSE	FALSE
E2E30_RS02885	NZ_CP037913.1	628211	630274	-	-	WP_133187071.1	687	M13 family metallopeptidase	0.477401	0.877249	1	1	6.87011	FALSE	FALSE
E2E30_RS02890	NZ_CP037913.1	630413	632014	+	-	WP_133187073.1	533	methylcrotonoyl-CoA carboxylase	0.975212	0.912994	1	1	7.22445	FALSE	FALSE
E2E30_RS02895	NZ_CP037913.1	632068	632559	+	-	WP_133187075.1	163	hypothetical protein	1.55337	1.62999	0.0253957	0.0139431	4.68783	TRUE	FALSE
E2E30_RS02900	NZ_CP037913.1	632666	634525	+	-	WP_133187077.1	619	ATP-grasp domain-containing protein	1.20161	1.04599	1	1	6.22553	FALSE	FALSE
E2E30_RS02905	NZ_CP037913.1	634518	635729	+	-	WP_133187079.1	403	CoA transferase	1.64334	1.35868	0.153504	0.915132	4.48585	FALSE	FALSE
E2E30_RS02910	NZ_CP037913.1	635868	637535	-	-	WP_133187081.1	555	DUF853 family protein	0.127765	0.0261376	1	1	8.24403	FALSE	FALSE
E2E30_RS02915	NZ_CP037913.1	637636	639174	-	-	WP_133187083.1	512	Do family serine endopeptidase	-0.783822	-0.763595	1	1	10.4222	FALSE	FALSE
E2E30_RS02920	NZ_CP037913.1	639287	640150	-	-	WP_133187085.1	287	protease modulator HflC	0.966294	1.57149	0.819482	0.00257573	7.59726	TRUE	FALSE
E2E30_RS02925	NZ_CP037913.1	640147	641286	-	-	WP_133187087.1	379	protease modulator HflK	1.1566	1.56226	0.0585077	0.00169792	8.59402	TRUE	FALSE
E2E30_RS02930	NZ_CP037913.1	641357	642343	+	-	WP_133187089.1	328	Mrp/NBP35 family ATP-binding protein	-0.383202	-0.0543326	1	1	7.69228	FALSE	FALSE
E2E30_RS02935	NZ_CP037913.1	642343	642771	+	-	WP_133187091.1	142	CoA-binding protein	-0.593071	-0.0857298	1	1	7.84983	FALSE	FALSE
E2E30_RS02940	NZ_CP037913.1	642805	643329	+	-	WP_133187093.1	174	hypothetical protein	1.74324	1.41037	0.168751	1	4.85881	FALSE	FALSE
E2E30_RS02945	NZ_CP037913.1	643475	644761	-	-	WP_133187095.1	428	homoserine dehydrogenase	0.796523	0.368836	1	1	5.66878	FALSE	FALSE
E2E30_RS02950	NZ_CP037913.1	644876	645829	-	-	WP_133187097.1	317	isopenicillin N synthase family oxygenase	-0.0920024	-0.807488	1	1	6.85828	FALSE	FALSE
E2E30_RS02955	NZ_CP037913.1	645941	646297	-	-	WP_133187099.1	118	excalibur calcium-binding domain-containing protein	-2.01305	-1.10966	1	1	5.09895	FALSE	TRUE
E2E30_RS02960	NZ_CP037913.1	646479	646862	-	-	WP_133187101.1	127	DUF3597 domain-containing protein	-1.8815	-0.630145	1	1	11.3267	FALSE	FALSE
E2E30_RS02965	NZ_CP037913.1	646998	648227	+	-	WP_133187103.1	409	multidrug effflux MFS transporter	0.283053	0.159421	1	1	7.32489	FALSE	FALSE
E2E30_RS02970	NZ_CP037913.1	648322	648663	+	-	WP_133187105.1	113	DNA primase	-2.02477	-1.28362	1	1	11.0448	FALSE	TRUE
E2E30_RS02975	NZ_CP037913.1	648844	649515	+	-	WP_133187107.1	223	hypothetical protein	-2.38493	-1.85913	1	1	9.95461	FALSE	TRUE
E2E30_RS02980	NZ_CP037913.1	649538	649744	-	-	WP_133187109.1	68	hypothetical protein	-0.351441	-1.17874	1	1	7.39467	FALSE	FALSE
E2E30_RS02985	NZ_CP037913.1	649798	649977	-	-	WP_133187111.1	59	hypothetical protein	-1.04824	-1.35811	1	1	10.671	FALSE	FALSE
E2E30_RS02990	NZ_CP037913.1	650044	650751	+	-	WP_133187113.1	235	Crp/Fnr family transcriptional regulator	0.796014	0.819349	1	1	6.0205	FALSE	FALSE
E2E30_RS02995	NZ_CP037913.1	651007	651759	+	-	WP_133187115.1	250	TlyA family RNA methyltransferase	-0.282136	0.0331099	1	1	5.07708	FALSE	FALSE
E2E30_RS03000	NZ_CP037913.1	651857	652414	+	-	WP_133187117.1	185	tryptophan-rich sensory protein	-0.966489	-0.390461	1	1	8.90627	FALSE	FALSE
E2E30_RS03005	NZ_CP037913.1	652435	652701	+	-	WP_133187119.1	88	accessory factor UbiK family protein	-0.79996	-0.420176	1	1	10.1576	FALSE	FALSE
E2E30_RS03010	NZ_CP037913.1	652807	653307	+	-	WP_133191897.1	166	YbjN domain-containing protein	-0.238109	0.212463	1	1	8.15218	FALSE	FALSE
E2E30_RS03015	NZ_CP037913.1	653325	654104	+	proC	WP_133191898.1	259	pyrroline-5-carboxylate reductase	0.420734	0.379677	1	1	4.85648	FALSE	FALSE
E2E30_RS03020	NZ_CP037913.1	654126	654614	-	-	WP_133187121.1	162	MarR family transcriptional regulator	-0.0268922	-0.538754	1	1	7.23598	FALSE	FALSE
E2E30_RS03025	NZ_CP037913.1	654683	655816	+	-	WP_133191899.1	377	branched-chain amino acid aminotransferase	0.613031	0.234153	1	1	6.03404	FALSE	FALSE
E2E30_RS03035	NZ_CP037913.1	656041	658014	+	-	WP_133187123.1	657	site-specific integrase	0.14028	-0.0653686	1	1	9.21641	FALSE	FALSE
E2E30_RS03040	NZ_CP037913.1	658575	661427	+	-	WP_133187125.1	950	hypothetical protein	0.637208	1.05714	1	0.501916	7.01044	FALSE	FALSE
E2E30_RS03045	NZ_CP037913.1	661424	662500	+	-	WP_133187127.1	358	hypothetical protein	1.54554	2.13564	0.0673292	0.00211541	5.08386	TRUE	TRUE
E2E30_RS03050	NZ_CP037913.1	662514	668069	+	-	WP_133187129.1	1851	DUF1998 domain-containing protein	1.05327	1.7719	1	0.00872043	8.90174	TRUE	FALSE
E2E30_RS03055	NZ_CP037913.1	668107	670101	+	-	WP_133187131.1	664	AAA family ATPase	0.594308	1.12039	1	0.67544	6.82634	FALSE	FALSE
E2E30_RS03060	NZ_CP037913.1	670098	672119	-	-	WP_133187133.1	673	DUF4338 domain-containing protein	1.50632	1.62814	0.107861	0.0455651	7.93221	TRUE	FALSE
E2E30_RS03065	NZ_CP037913.1	672219	673775	-	-	WP_133187135.1	518	ATP-binding protein	-0.171563	0.475498	1	1	7.39897	FALSE	FALSE
E2E30_RS03070	NZ_CP037913.1	674230	674448	-	-	WP_133187137.1	72	hypothetical protein	0.123747	0.839361	1	1	7.08078	FALSE	FALSE
E2E30_RS03075	NZ_CP037913.1	674575	675114	-	-	WP_133187139.1	179	hypothetical protein	-0.896653	-1.33487	1	0.0605191	4.33587	FALSE	FALSE
E2E30_RS03080	NZ_CP037913.1	675201	676067	-	-	WP_133187141.1	288	hypothetical protein	-0.973654	-1.31556	0.443855	0.0113918	4.39396	TRUE	FALSE
E2E30_RS03085	NZ_CP037913.1	676124	676795	-	-	WP_133191900.1	223	hypothetical protein	-1.14746	-1.41487	1	1	1.208	FALSE	FALSE
E2E30_RS03090	NZ_CP037913.1	678111	679514	+	-	WP_133187143.1	467	hypothetical protein	-0.531157	-0.705356	1	1	8.48335	FALSE	FALSE
E2E30_RS03095	NZ_CP037913.1	679897	683253	-	-	WP_133187145.1	1118	DEAD/DEAH box helicase	0.913945	0.886589	1	1	4.55556	FALSE	FALSE
E2E30_RS03100	NZ_CP037913.1	684856	686088	-	-	WP_133187147.1	410	hypothetical protein	0.231155	-0.0975625	1	1	4.77682	FALSE	FALSE
E2E30_RS03105	NZ_CP037913.1	686360	686839	+	-	WP_133187149.1	159	hypothetical protein	-1.05326	-1.5248	1	0.779908	1.65219	FALSE	FALSE
E2E30_RS03110	NZ_CP037913.1	687179	687841	-	-	WP_133187151.1	220	hypothetical protein	-0.0516218	0.285014	1	1	6.74679	FALSE	FALSE
E2E30_RS03115	NZ_CP037913.1	687936	688211	-	-	WP_133187153.1	91	hypothetical protein	0.266254	0.133416	1	1	6.42087	FALSE	FALSE
E2E30_RS03120	NZ_CP037913.1	689226	690620	-	-	WP_133187155.1	464	glycosyltransferase family 2 protein	-3.71969	-4.22776	7.53925e-07	2.52873e-07	5.52513	TRUE	TRUE
E2E30_RS03125	NZ_CP037913.1	690617	690961	-	-	WP_133187157.1	114	hypothetical protein	-4.00389	-4.88484	0.000134281	2.92277e-05	4.86866	TRUE	TRUE
E2E30_RS03130	NZ_CP037913.1	690976	691749	-	yaiO	WP_133187159.1	257	YaiO family outer membrane beta-barrel protein	-6.23632	-6.04109	8.88067e-09	1.00326e-08	5.94617	TRUE	TRUE
E2E30_RS03135	NZ_CP037913.1	691733	692113	-	-	WP_133187161.1	126	response regulator	-6.15094	-6.0803	5.80125e-08	5.92058e-08	6.41764	TRUE	TRUE
E2E30_RS03140	NZ_CP037913.1	692175	693230	-	-	WP_133187163.1	351	hypothetical protein	-6.86915	-6.39396	9.50354e-08	1.5115e-07	7.93853	TRUE	TRUE
E2E30_RS03145	NZ_CP037913.1	693227	694108	-	-	WP_133187165.1	293	transcriptional regulator	-7.72027	-6.93292	1.70569e-08	3.19457e-08	7.56464	TRUE	TRUE
E2E30_RS03150	NZ_CP037913.1	694113	694418	-	-	WP_133187167.1	101	hypothetical protein	-7.48087	-8.28597	9.3849e-07	5.41871e-07	4.90404	TRUE	TRUE
E2E30_RS03155	NZ_CP037913.1	694759	695322	+	-	WP_133187169.1	187	hypothetical protein	-3.46305	-3.8816	1.36093e-06	5.00266e-07	8.49958	TRUE	TRUE
E2E30_RS03160	NZ_CP037913.1	695333	696988	+	-	WP_133187171.1	551	response regulator	-1.90458	-2.04798	0.000497774	0.000223728	8.32752	TRUE	TRUE
E2E30_RS03165	NZ_CP037913.1	697003	697599	+	-	WP_133187173.1	198	response regulator transcription factor	-0.703121	-1.32121	1	0.124173	7.0949	FALSE	FALSE
E2E30_RS03170	NZ_CP037913.1	697878	698879	-	-	WP_133187175.1	333	NAD-dependent epimerase/dehydratase family protein	0.885341	0.930137	1	1	4.11569	FALSE	FALSE
E2E30_RS03175	NZ_CP037913.1	699030	699377	+	-	WP_133187177.1	115	ArsC family reductase	-0.559582	-0.319696	1	1	8.50992	FALSE	FALSE
E2E30_RS03180	NZ_CP037913.1	699389	699670	+	-	WP_133187179.1	93	DUF427 domain-containing protein	-0.0563491	0.153206	1	1	8.60388	FALSE	FALSE
E2E30_RS03185	NZ_CP037913.1	699741	700616	+	panB	WP_133187181.1	291	3-methyl-2-oxobutanoate hydroxymethyltransferase	1.0125	0.953979	0.622551	1	5.93872	FALSE	FALSE
E2E30_RS03190	NZ_CP037913.1	700706	701407	+	-	WP_133187183.1	233	tetratricopeptide repeat protein	-0.116176	-0.0471436	1	1	8.3407	FALSE	FALSE
E2E30_RS03195	NZ_CP037913.1	701404	702771	+	-	WP_133187185.1	455	PQQ-binding-like beta-propeller repeat protein	0.242702	0.182101	1	1	8.20848	FALSE	FALSE
E2E30_RS03200	NZ_CP037913.1	702849	704234	+	-	WP_133191901.1	461	ribosome biogenesis GTPase Der	1.25731	1.06161	0.0260618	0.163379	6.48221	TRUE	FALSE
E2E30_RS03205	NZ_CP037913.1	704401	704787	+	-	WP_133191902.1	128	Hpt domain-containing protein	1.06208	-0.0785835	1	1	7.16182	FALSE	FALSE
E2E30_RS03210	NZ_CP037913.1	704797	707124	-	-	WP_133187187.1	775	hypothetical protein	1.36958	1.12115	0.366058	1	6.49194	FALSE	FALSE
E2E30_RS03215	NZ_CP037913.1	707207	707500	+	-	WP_133187189.1	97	Hpt domain-containing protein	0.762406	-0.273394	1	1	7.56119	FALSE	FALSE
E2E30_RS03220	NZ_CP037913.1	707551	708711	+	-	WP_133187191.1	386	hypothetical protein	0.842568	0.142118	1	1	5.41779	FALSE	FALSE
E2E30_RS03225	NZ_CP037913.1	708748	709857	+	-	WP_133187193.1	369	DUF2336 domain-containing protein	-0.021907	-0.201804	1	1	4.44946	FALSE	FALSE
E2E30_RS03230	NZ_CP037913.1	709854	711263	+	-	WP_133187195.1	469	HAMP domain-containing histidine kinase	0.472945	0.000596647	1	1	5.25023	FALSE	FALSE
E2E30_RS03235	NZ_CP037913.1	711373	711567	-	-	WP_133187197.1	64	hypothetical protein	1.19184	0.511388	1	1	4.32544	FALSE	FALSE
E2E30_RS03240	NZ_CP037913.1	711564	712850	-	-	WP_133187199.1	428	citrate synthase	0.131892	0.434231	1	1	7.89283	FALSE	FALSE
E2E30_RS03245	NZ_CP037913.1	712869	714323	-	-	WP_133187201.1	484	glutamate--tRNA ligase	0.569832	0.747459	1	1	7.42195	FALSE	FALSE
E2E30_RS03250	NZ_CP037913.1	714352	716619	+	-	WP_133187203.1	755	ComEC/Rec2 family competence protein	-0.251328	-0.907616	1	1	5.92226	FALSE	FALSE
E2E30_RS03255	NZ_CP037913.1	716696	716908	+	-	WP_133187205.1	70	DUF4287 domain-containing protein	-0.900348	-0.935216	1	1	3.7789	FALSE	FALSE
E2E30_RS03260	NZ_CP037913.1	716969	717634	-	lexA	WP_133187207.1	221	transcriptional repressor LexA	-0.300895	0.11506	1	1	8.54079	FALSE	FALSE
E2E30_RS03265	NZ_CP037913.1	717705	718019	-	-	WP_133187209.1	104	hypothetical protein	-2.06504	-1.50416	1	1	-1.01889	FALSE	TRUE
E2E30_RS03270	NZ_CP037913.1	718016	718351	-	-	WP_133187211.1	111	BLUF domain-containing protein	-2.03097	-1.79016	1	1	-1.33536	FALSE	TRUE
E2E30_RS03275	NZ_CP037913.1	718695	721043	+	-	WP_133187213.1	782	TonB-dependent receptor	0.0775426	1.12051	1	1	5.17049	FALSE	FALSE
E2E30_RS03280	NZ_CP037913.1	721241	722029	-	trpC	WP_133187215.1	262	indole-3-glycerol phosphate synthase TrpC	0.853842	0.699889	1	1	5.10708	FALSE	FALSE
E2E30_RS03285	NZ_CP037913.1	722026	723021	-	trpD	WP_133187217.1	331	anthranilate phosphoribosyltransferase	1.02753	1.05445	1	1	4.04157	FALSE	FALSE
E2E30_RS03295	NZ_CP037913.1	723809	724252	+	-	WP_133187219.1	147	hypothetical protein	-1.09282	-1.13479	1	1	9.87771	FALSE	FALSE
E2E30_RS03300	NZ_CP037913.1	724267	725790	-	trpE	WP_133187221.1	507	anthranilate synthase component I	1.41926	1.85937	0.0555029	0.0026844	5.90703	TRUE	FALSE
E2E30_RS03305	NZ_CP037913.1	725774	727732	-	-	WP_133187223.1	652	peptidylprolyl isomerase	1.03918	1.4065	0.884735	0.0323039	7.27431	TRUE	FALSE
E2E30_RS03310	NZ_CP037913.1	727878	728615	+	-	WP_133187225.1	245	triose-phosphate isomerase	0.0249633	0.0856151	1	1	5.5462	FALSE	FALSE
E2E30_RS03315	NZ_CP037913.1	728629	729228	+	-	WP_133187227.1	199	hypothetical protein	-0.434883	-0.517374	1	1	4.43727	FALSE	FALSE
E2E30_RS03320	NZ_CP037913.1	729418	729900	-	-	WP_133187229.1	160	hypothetical protein	-0.108447	-0.990099	1	1	4.53859	FALSE	FALSE
E2E30_RS03325	NZ_CP037913.1	730351	731103	+	-	WP_133187231.1	250	SDR family oxidoreductase	-1.27068	-1.73716	0.0600272	0.00157006	7.31048	TRUE	FALSE
E2E30_RS03330	NZ_CP037913.1	731195	731581	-	-	WP_133187233.1	128	hypothetical protein	1.00825	1.31207	1	0.0678063	5.85862	FALSE	FALSE
E2E30_RS03335	NZ_CP037913.1	731578	732969	-	-	WP_133187235.1	463	leucyl aminopeptidase family protein	1.05356	1.59624	0.509272	0.00463052	6.72615	TRUE	FALSE
E2E30_RS03340	NZ_CP037913.1	733016	734347	-	rimO	WP_133187237.1	443	30S ribosomal protein S12 methylthiotransferase RimO	1.83331	1.81492	0.000158112	0.000175553	6.72685	TRUE	FALSE
E2E30_RS03345	NZ_CP037913.1	734572	734970	+	-	WP_133191903.1	132	hypothetical protein	0.450299	0.785813	1	1	3.90005	FALSE	FALSE
E2E30_RS03350	NZ_CP037913.1	734967	735542	+	-	WP_133187239.1	191	DOMON-like domain-containing protein	1.12238	1.13588	0.516015	0.405219	3.29013	FALSE	FALSE
E2E30_RS03355	NZ_CP037913.1	735682	736878	+	-	WP_133187241.1	398	DUF1343 domain-containing protein	0.0126989	0.544643	1	1	4.91214	FALSE	FALSE
E2E30_RS03360	NZ_CP037913.1	737183	738361	-	-	WP_133187243.1	392	VWA domain-containing protein	0.0887321	-0.0266249	1	1	8.57334	FALSE	FALSE
E2E30_RS03365	NZ_CP037913.1	738371	739753	-	-	WP_133187245.1	460	hypothetical protein	1.8672	1.56765	0.185756	0.845516	4.86674	FALSE	FALSE
E2E30_RS03370	NZ_CP037913.1	739813	740376	-	-	WP_133187247.1	187	CHAP domain-containing protein	1.02215	0.105981	1	1	7.21841	FALSE	FALSE
E2E30_RS03375	NZ_CP037913.1	740476	741330	-	-	WP_133187249.1	284	MoxR family ATPase	-0.757206	-0.492269	1	1	8.03577	FALSE	FALSE
E2E30_RS03380	NZ_CP037913.1	741403	742065	-	-	WP_133187251.1	220	hypothetical protein	0.765565	0.778892	1	1	6.54807	FALSE	FALSE
E2E30_RS03385	NZ_CP037913.1	742188	743081	-	-	WP_133187253.1	297	hypothetical protein	1.31543	-0.970855	1	1	0.689744	FALSE	FALSE
E2E30_RS03390	NZ_CP037913.1	743260	745287	-	rpoD	WP_133187255.1	675	RNA polymerase sigma factor RpoD	0.175422	0.224399	1	1	10.754	FALSE	FALSE
E2E30_RS03395	NZ_CP037913.1	745287	747164	-	-	WP_133187257.1	625	DNA primase	-0.707406	-0.559695	1	1	10.4806	FALSE	FALSE
E2E30_RS03400	NZ_CP037913.1	747161	747586	-	-	WP_133187259.1	141	GIY-YIG nuclease family protein	-0.36049	-0.920788	1	1	8.92967	FALSE	FALSE
E2E30_RS03405	NZ_CP037913.1	747690	748142	-	-	WP_133187261.1	150	GatB/YqeY domain-containing protein	-0.271511	-0.466616	1	1	6.30084	FALSE	FALSE
E2E30_RS03410	NZ_CP037913.1	748282	749550	+	carA	WP_133187263.1	422	glutamine-hydrolyzing carbamoyl-phosphate synthase small subunit	0.89171	1.16801	1	0.525849	6.80781	FALSE	FALSE
E2E30_RS03415	NZ_CP037913.1	749550	749921	+	-	WP_133187265.1	123	hypothetical protein	1.18469	1.50599	0.896271	0.0802007	6.28982	FALSE	FALSE
E2E30_RS03420	NZ_CP037913.1	749980	750342	+	-	WP_133187267.1	120	ribonuclease E inhibitor RraB	0.665167	1.01182	1	1	6.51804	FALSE	FALSE
E2E30_RS03425	NZ_CP037913.1	750344	753703	+	carB	WP_133187269.1	1119	carbamoyl-phosphate synthase large subunit	1.14356	1.23681	0.0963465	0.0400542	7.48319	TRUE	FALSE
E2E30_RS03430	NZ_CP037913.1	753786	754262	+	greA	WP_133187271.1	158	transcription elongation factor GreA	-0.35455	-0.282237	1	1	11.55	FALSE	FALSE
E2E30_RS03435	NZ_CP037913.1	754402	754629	-	-	WP_133187273.1	75	DUF4170 domain-containing protein	-0.0991693	-0.288801	1	1	3.67608	FALSE	FALSE
E2E30_RS03440	NZ_CP037913.1	754710	755192	-	-	WP_133187275.1	160	hypothetical protein	-1.76789	-0.434092	1	1	8.51698	FALSE	FALSE
E2E30_RS03445	NZ_CP037913.1	755207	755503	-	-	WP_133187277.1	98	DUF3618 domain-containing protein	-1.26427	-0.0808511	1	1	8.33276	FALSE	FALSE
E2E30_RS03450	NZ_CP037913.1	755500	755835	-	-	WP_133191904.1	111	phage holin family protein	-1.46423	-0.853255	1	1	9.5236	FALSE	FALSE
E2E30_RS03455	NZ_CP037913.1	755886	756365	-	-	WP_133187279.1	159	hypothetical protein	-1.73939	-1.26251	1	1	12.37	FALSE	FALSE
E2E30_RS03460	NZ_CP037913.1	756514	757791	+	-	WP_133187281.1	425	phosphopyruvate hydratase	0.140624	0.438152	1	1	7.64785	FALSE	FALSE
E2E30_RS03465	NZ_CP037913.1	757876	758163	+	-	WP_133187283.1	95	septum formation initiator family protein	-0.339315	-0.537898	1	1	6.91161	FALSE	FALSE
E2E30_RS03470	NZ_CP037913.1	758219	759043	-	-	WP_133187285.1	274	alpha/beta hydrolase	-1.56549	-0.689654	1	1	11.3057	FALSE	FALSE
E2E30_RS03475	NZ_CP037913.1	759163	760899	+	-	WP_133187287.1	578	DUF885 domain-containing protein	-0.810744	-0.156842	1	1	8.8629	FALSE	FALSE
E2E30_RS03480	NZ_CP037913.1	761018	762412	-	-	WP_133187289.1	464	MFS transporter	0.422873	0.36297	1	1	5.54477	FALSE	FALSE
E2E30_RS03485	NZ_CP037913.1	762601	762909	+	-	WP_133187291.1	102	MULTISPECIES: hypothetical protein	-0.0546542	0.374854	1	1	5.84973	FALSE	FALSE
E2E30_RS03490	NZ_CP037913.1	762906	763730	-	-	WP_133191905.1	274	PAP2 family protein	0.56804	0.117514	1	1	3.52118	FALSE	FALSE
E2E30_RS03495	NZ_CP037913.1	764051	764302	-	-	WP_133187293.1	83	hypothetical protein	1.0528	0.457634	1	1	4.02676	FALSE	FALSE
E2E30_RS03500	NZ_CP037913.1	764398	764748	-	-	WP_133187295.1	116	DUF3147 family protein	1.22334	0.895436	1	1	2.73897	FALSE	FALSE
E2E30_RS03505	NZ_CP037913.1	764800	765408	-	-	WP_133187297.1	202	ABC transporter	1.36774	1.63988	0.715856	0.109245	5.3757	FALSE	FALSE
E2E30_RS03510	NZ_CP037913.1	765405	766376	-	-	WP_133187299.1	323	MCE family protein	1.00288	1.4019	1	0.139017	7.67915	FALSE	FALSE
E2E30_RS03515	NZ_CP037913.1	766376	767212	-	-	WP_133187301.1	278	ABC transporter ATP-binding protein	0.882635	1.45088	1	0.0779628	7.45283	FALSE	FALSE
E2E30_RS03520	NZ_CP037913.1	767209	768306	-	-	WP_133187303.1	365	ABC transporter permease	0.541926	0.756341	1	1	7.96847	FALSE	FALSE
E2E30_RS03525	NZ_CP037913.1	768370	769041	+	-	WP_133187305.1	223	HAD-IB family hydrolase	0.203636	-0.1849	1	1	5.45506	FALSE	FALSE
E2E30_RS03530	NZ_CP037913.1	769107	769433	+	-	WP_133191906.1	108	hypothetical protein	0.466523	0.703997	1	1	2.36865	FALSE	FALSE
E2E30_RS03535	NZ_CP037913.1	769452	770657	-	-	WP_133191907.1	401	DUF445 domain-containing protein	-1.18027	-0.905426	1	1	6.91732	FALSE	FALSE
E2E30_RS03540	NZ_CP037913.1	770914	774072	-	-	WP_133187307.1	1052	efflux RND transporter permease subunit	0.225867	-0.478809	1	1	9.29283	FALSE	FALSE
E2E30_RS03545	NZ_CP037913.1	774076	775260	-	-	WP_133191908.1	394	efflux RND transporter periplasmic adaptor subunit	-0.31708	-1.08301	1	1	8.6342	FALSE	FALSE
E2E30_RS03550	NZ_CP037913.1	775636	776364	+	-	WP_133187309.1	242	DUF541 domain-containing protein	-0.56205	-1.05138	1	1	5.23274	FALSE	FALSE
E2E30_RS03555	NZ_CP037913.1	776423	776674	-	-	WP_133191909.1	83	GlsB/YeaQ/YmgE family stress response membrane protein	-1.2289	-0.360191	1	1	11.9522	FALSE	FALSE
E2E30_RS03560	NZ_CP037913.1	776776	777075	-	-	WP_010185929.1	99	MULTISPECIES: DUF1153 domain-containing protein	0.998441	0.601463	1	1	9.37845	FALSE	FALSE
E2E30_RS03565	NZ_CP037913.1	777176	777370	-	-	WP_133191910.1	64	hypothetical protein	0.687935	0.538506	1	1	8.22083	FALSE	FALSE
E2E30_RS03570	NZ_CP037913.1	777537	778643	+	mnmA	WP_133187311.1	368	tRNA 2-thiouridine(34) synthase MnmA	0.0821452	-0.168833	1	1	6.88892	FALSE	FALSE
E2E30_RS03575	NZ_CP037913.1	778942	779367	-	-	WP_133187313.1	141	hypothetical protein	-0.502886	-0.898273	1	1	5.71678	FALSE	FALSE
E2E30_RS03580	NZ_CP037913.1	779418	779732	+	-	WP_133187315.1	104	hypothetical protein	-0.834196	-1.41702	1	1	0.112182	FALSE	FALSE
E2E30_RS03585	NZ_CP037913.1	779847	780680	-	-	WP_133187317.1	277	PhzF family phenazine biosynthesis protein	1.0642	0.587864	1	1	4.67201	FALSE	FALSE
E2E30_RS03590	NZ_CP037913.1	780677	781621	-	-	WP_133187319.1	314	cation diffusion facilitator family transporter	1.09985	0.74638	1	1	5.62422	FALSE	FALSE
E2E30_RS03595	NZ_CP037913.1	781618	782196	-	pdxH	WP_133187321.1	192	pyridoxamine 5\'-phosphate oxidase	-0.16749	-0.165152	1	1	5.50063	FALSE	FALSE
E2E30_RS03600	NZ_CP037913.1	782304	783203	+	-	WP_133187323.1	299	Ku protein	-2.25267	-1.71385	1	1	11.0073	FALSE	TRUE
E2E30_RS03605	NZ_CP037913.1	783384	785876	+	ligD	WP_133187325.1	830	DNA ligase D	-1.51701	-0.386381	1	1	9.1726	FALSE	FALSE
E2E30_RS03610	NZ_CP037913.1	785960	788437	+	-	WP_133187327.1	825	circularly permuted type 2 ATP-grasp protein	1.52526	1.60584	0.250277	0.139826	5.45837	FALSE	FALSE
E2E30_RS03615	NZ_CP037913.1	788568	789458	+	-	WP_133187329.1	296	transglutaminase family protein	2.59373	3.01064	0.000409743	8.84809e-05	4.14592	TRUE	TRUE
E2E30_RS03620	NZ_CP037913.1	789557	790477	+	-	WP_133191911.1	306	DnaJ domain-containing protein	0.0930249	0.847707	1	1	8.20957	FALSE	FALSE
E2E30_RS03625	NZ_CP037913.1	790499	791458	+	-	WP_133187331.1	319	YihY/virulence factor BrkB family protein	-0.53073	-0.00404824	1	1	8.26998	FALSE	FALSE
E2E30_RS03630	NZ_CP037913.1	791455	792258	+	fabI	WP_133187333.1	267	enoyl-ACP reductase FabI	-0.218246	0.199611	1	1	7.48208	FALSE	FALSE
E2E30_RS03635	NZ_CP037913.1	792265	792507	+	-	WP_133187335.1	80	DUF4160 domain-containing protein	-0.146488	-0.340786	1	1	5.37487	FALSE	FALSE
E2E30_RS03640	NZ_CP037913.1	792491	792745	+	-	WP_133187337.1	84	DUF2442 domain-containing protein	-0.0576358	-0.283825	1	1	5.84451	FALSE	FALSE
E2E30_RS03645	NZ_CP037913.1	792742	793809	+	aroC	WP_133187339.1	355	chorismate synthase	0.227007	0.43729	1	1	6.65903	FALSE	FALSE
E2E30_RS03650	NZ_CP037913.1	794134	794439	-	-	WP_133187341.1	101	hypothetical protein	1.62697	1.04463	1	1	6.26824	FALSE	FALSE
E2E30_RS03655	NZ_CP037913.1	794525	795814	-	-	WP_133187343.1	429	adenylosuccinate synthase	-0.498238	-0.207448	1	1	7.32799	FALSE	FALSE
E2E30_RS03660	NZ_CP037913.1	795990	796367	+	-	WP_133187345.1	125	hypothetical protein	-0.34884	-1.3054	1	0.00781705	5.04439	TRUE	FALSE
E2E30_RS03670	NZ_CP037913.1	796755	797855	+	-	WP_133187347.1	366	DUF475 domain-containing protein	-0.0835452	-0.440643	1	1	4.32256	FALSE	FALSE
E2E30_RS03675	NZ_CP037913.1	797877	799889	-	-	WP_133187349.1	670	TonB-dependent receptor	0.0530002	-0.156789	1	1	3.39601	FALSE	FALSE
E2E30_RS03680	NZ_CP037913.1	799934	801253	-	-	WP_133187351.1	439	hypothetical protein	0.189827	0.294012	1	1	6.64862	FALSE	FALSE
E2E30_RS03685	NZ_CP037913.1	801471	801812	+	-	WP_133187353.1	113	hypothetical protein	-0.501783	-1.10242	1	1	8.83437	FALSE	FALSE
E2E30_RS03690	NZ_CP037913.1	801938	802765	-	-	WP_133187355.1	275	hypothetical protein	1.87243	2.11626	0.0571167	0.0153336	3.61034	TRUE	TRUE
E2E30_RS03695	NZ_CP037913.1	803079	804185	-	ald	WP_133187357.1	368	alanine dehydrogenase	3.22878	3.92484	0.728377	0.210321	8.90642	FALSE	TRUE
E2E30_RS03700	NZ_CP037913.1	804317	804757	+	-	WP_133187359.1	146	Lrp/AsnC family transcriptional regulator	0.0791478	-0.0310752	1	1	3.457	FALSE	FALSE
E2E30_RS03705	NZ_CP037913.1	804922	806838	+	-	WP_133191912.1	638	potassium transporter Kup	1.61386	2.08839	0.0442197	0.00287877	5.99772	TRUE	TRUE
E2E30_RS03710	NZ_CP037913.1	806835	807362	+	-	WP_133187361.1	175	2\'-5\' RNA ligase family protein	0.61296	1.03853	1	1	2.22839	FALSE	FALSE
E2E30_RS03720	NZ_CP037913.1	807708	808748	-	-	WP_133187363.1	346	aldo/keto reductase	-1.02914	-0.692085	1	1	7.98302	FALSE	FALSE
E2E30_RS03725	NZ_CP037913.1	808862	809311	-	-	WP_133187365.1	149	hypothetical protein	0.153931	0.0525808	1	1	3.28929	FALSE	FALSE
E2E30_RS03730	NZ_CP037913.1	809497	809877	+	-	WP_133187367.1	126	VOC family protein	-0.265719	0.149514	1	1	7.06825	FALSE	FALSE
E2E30_RS03735	NZ_CP037913.1	809978	810943	+	trxB	WP_133187369.1	321	thioredoxin-disulfide reductase	-0.492187	0.0101071	1	1	9.17265	FALSE	FALSE
E2E30_RS03740	NZ_CP037913.1	811076	811843	-	-	WP_133187371.1	255	hydrolase 1, exosortase A system-associated	1.03211	1.35583	1	0.785896	2.59134	FALSE	FALSE
E2E30_RS03745	NZ_CP037913.1	811831	812544	-	-	WP_133187373.1	237	hypothetical protein	1.121	1.15821	1	1	2.80852	FALSE	FALSE
E2E30_RS03750	NZ_CP037913.1	812555	812827	-	-	WP_133187375.1	90	acyl carrier protein	0.507986	1.06556	1	1	6.48803	FALSE	FALSE
E2E30_RS03755	NZ_CP037913.1	812944	814443	+	-	WP_133187377.1	499	AMP-binding protein	-0.160608	-0.367995	1	1	5.59237	FALSE	FALSE
E2E30_RS03760	NZ_CP037913.1	814440	815666	+	-	WP_133187379.1	408	pyridoxal-dependent decarboxylase, exosortase A system-associated	0.475271	0.266268	1	1	4.01977	FALSE	FALSE
E2E30_RS03765	NZ_CP037913.1	815771	816415	+	-	WP_133187381.1	214	polysaccharide export protein	-0.730499	-0.253776	1	1	7.00964	FALSE	FALSE
E2E30_RS03770	NZ_CP037913.1	816429	817952	+	-	WP_133187383.1	507	chain-length determining protein	-0.0472799	0.078203	1	1	6.9737	FALSE	FALSE
E2E30_RS03775	NZ_CP037913.1	817949	818881	+	-	WP_133187385.1	310	AAA family ATPase	0.136075	0.461883	1	1	5.71879	FALSE	FALSE
E2E30_RS03780	NZ_CP037913.1	818878	820506	+	-	WP_133187387.1	542	hypothetical protein	-0.106629	0.251405	1	1	7.36677	FALSE	FALSE
E2E30_RS03785	NZ_CP037913.1	820546	821940	+	-	WP_133187389.1	464	AAA family ATPase	0.17136	-0.231136	1	1	7.9388	FALSE	FALSE
E2E30_RS03790	NZ_CP037913.1	821945	822802	+	-	WP_133191913.1	285	DUF3473 domain-containing protein	0.77828	0.173794	1	1	5.59316	FALSE	FALSE
E2E30_RS03795	NZ_CP037913.1	822799	823872	+	-	WP_133187391.1	357	FemAB family PEP-CTERM system-associated protein	0.83074	0.450513	1	1	4.19306	FALSE	FALSE
E2E30_RS03800	NZ_CP037913.1	823872	825083	+	-	WP_133187393.1	403	TIGR03087 family PEP-CTERM/XrtA system glycosyltransferase	0.961592	0.598199	1	1	3.91495	FALSE	FALSE
E2E30_RS03805	NZ_CP037913.1	825100	826629	+	xrtA	WP_133191914.1	509	exosortase A	0.627745	0.460055	1	1	5.0762	FALSE	FALSE
E2E30_RS03810	NZ_CP037913.1	826629	828521	+	-	WP_133187395.1	630	amidotransferase 1, exosortase A system-associated	0.863709	0.358151	1	1	4.85756	FALSE	FALSE
E2E30_RS03815	NZ_CP037913.1	828523	828951	-	-	WP_133187397.1	142	MAPEG family protein	0.633011	0.802342	1	1	4.27267	FALSE	FALSE
E2E30_RS03820	NZ_CP037913.1	829014	830057	-	-	WP_133187399.1	347	deoxyhypusine synthase	-0.185516	0.113367	1	1	7.02249	FALSE	FALSE
E2E30_RS03825	NZ_CP037913.1	830183	831418	-	-	WP_133187401.1	411	type III PLP-dependent enzyme	-0.213238	-0.285691	1	1	8.12734	FALSE	FALSE
E2E30_RS03830	NZ_CP037913.1	831591	832526	+	-	WP_133191915.1	311	pyridoxal-phosphate dependent enzyme	-1.66066	-1.73844	0.00405359	0.00234973	5.9311	TRUE	FALSE
E2E30_RS03835	NZ_CP037913.1	833083	833982	+	-	WP_133187403.1	299	alpha/beta fold hydrolase	-0.435619	-0.266068	1	1	5.47808	FALSE	FALSE
E2E30_RS03840	NZ_CP037913.1	834201	834533	+	-	WP_133187413.1	110	hypothetical protein	-0.671274	-0.347822	1	1	6.44093	FALSE	FALSE
E2E30_RS03845	NZ_CP037913.1	834919	835563	+	-	WP_133187415.1	214	histidine phosphotransferase	-0.638296	-0.640944	1	1	6.84723	FALSE	FALSE
E2E30_RS03850	NZ_CP037913.1	835670	837961	+	-	WP_133187417.1	763	chemotaxis protein CheA	0.792899	0.632205	1	1	6.05547	FALSE	FALSE
E2E30_RS03855	NZ_CP037913.1	837961	838389	+	-	WP_133187419.1	142	chemotaxis protein CheW	-0.0809818	-0.473099	1	1	3.66086	FALSE	FALSE
E2E30_RS03860	NZ_CP037913.1	838455	838820	+	-	WP_133187421.1	121	response regulator	-0.42712	-0.0321484	1	1	6.55526	FALSE	FALSE
E2E30_RS03865	NZ_CP037913.1	838830	839921	+	-	WP_133187423.1	363	response regulator	1.05683	1.00621	1	1	4.40622	FALSE	FALSE
E2E30_RS03870	NZ_CP037913.1	839984	840778	+	-	WP_133191916.1	264	protein-glutamate O-methyltransferase CheR	-0.346113	-0.386794	1	1	4.12818	FALSE	FALSE
E2E30_RS03875	NZ_CP037913.1	840868	841557	+	-	WP_133187425.1	229	N-acetylmuramoyl-L-alanine amidase	-0.837357	-0.770461	1	1	7.3407	FALSE	FALSE
E2E30_RS03885	NZ_CP037913.1	842042	842587	+	-	WP_133187427.1	181	J domain-containing protein	-0.200829	-0.18288	1	1	5.91191	FALSE	FALSE
E2E30_RS03890	NZ_CP037913.1	842584	842910	+	-	WP_133187428.1	108	hypothetical protein	0.0272422	-0.039023	1	1	4.57253	FALSE	FALSE
E2E30_RS03895	NZ_CP037913.1	842973	844046	-	-	WP_133187430.1	357	serine hydrolase	0.458442	0.0267971	1	1	7.03193	FALSE	FALSE
E2E30_RS03900	NZ_CP037913.1	844071	844415	+	-	WP_133187432.1	114	hypothetical protein	0.505365	-0.354072	1	1	5.81809	FALSE	FALSE
E2E30_RS03905	NZ_CP037913.1	844429	844839	-	-	WP_133187434.1	136	SufE family protein	-0.135242	0.0183398	1	1	5.86907	FALSE	FALSE
E2E30_RS03910	NZ_CP037913.1	844976	845218	-	-	WP_133187436.1	80	hypothetical protein	0.218353	0.226214	1	1	5.13639	FALSE	FALSE
E2E30_RS03915	NZ_CP037913.1	845249	845518	-	-	WP_133187438.1	89	hypothetical protein	0.019141	0.516815	1	1	5.8973	FALSE	FALSE
E2E30_RS03920	NZ_CP037913.1	845709	845981	-	-	WP_133187440.1	90	hypothetical protein	0.144419	0.417078	1	1	6.15331	FALSE	FALSE
E2E30_RS03925	NZ_CP037913.1	846000	846293	-	-	WP_133187443.1	97	hypothetical protein	-1.17031	-0.77746	1	1	8.84276	FALSE	FALSE
E2E30_RS03930	NZ_CP037913.1	846335	846712	-	pspC	WP_133187445.1	125	envelope stress response membrane protein PspC	-1.44919	-1.26745	0.231026	0.764119	9.08337	FALSE	FALSE
E2E30_RS03935	NZ_CP037913.1	846714	846983	-	pspB	WP_133187447.1	89	envelope stress response membrane protein PspB	-1.88392	-1.74089	0.0139819	0.0300462	9.11111	TRUE	FALSE
E2E30_RS03940	NZ_CP037913.1	846985	847656	-	pspA	WP_133187449.1	223	phage shock protein PspA	-2.38251	-2.31922	0.0399369	0.0483565	10.2622	TRUE	TRUE
E2E30_RS03945	NZ_CP037913.1	847999	849045	+	pspF	WP_133187451.1	348	phage shock protein operon transcriptional activator	0.570453	1.2227	1	0.108659	4.86983	FALSE	FALSE
E2E30_RS03950	NZ_CP037913.1	849110	849715	+	-	WP_133187453.1	201	superoxide dismutase	-1.35934	-0.217295	1	1	12.9144	FALSE	FALSE
E2E30_RS03955	NZ_CP037913.1	850199	850816	-	-	WP_133187455.1	205	septation protein IspZ	1.82847	1.9859	0.000492905	0.000189723	5.08156	TRUE	FALSE
E2E30_RS03960	NZ_CP037913.1	850813	851742	-	ftsY	WP_133187457.1	309	MULTISPECIES: signal recognition particle-docking protein FtsY	1.13304	1.40778	0.0406857	0.00296348	5.37176	TRUE	FALSE
E2E30_RS03965	NZ_CP037913.1	851739	853109	-	mtaB	WP_133187459.1	456	tRNA (N(6)-L-threonylcarbamoyladenosine(37)-C(2))-methylthiotransferase MtaB	1.21624	1.38004	0.13034	0.0317825	5.27389	TRUE	FALSE
E2E30_RS03970	NZ_CP037913.1	853204	854832	-	-	WP_133187461.1	542	EAL domain-containing protein	2.248	2.24856	0.0098426	0.00942859	6.06201	TRUE	TRUE
E2E30_RS03975	NZ_CP037913.1	855060	856547	+	-	WP_133187463.1	495	signal recognition particle protein	2.73375	2.2492	9.38857e-06	6.76902e-05	8.45338	TRUE	TRUE
E2E30_RS03980	NZ_CP037913.1	856590	857171	+	rpsP	WP_133187465.1	193	30S ribosomal protein S16	3.30021	3.13051	1.84682e-06	3.00413e-06	8.60435	TRUE	TRUE
E2E30_RS03985	NZ_CP037913.1	857171	857662	+	rimM	WP_133187467.1	163	16S rRNA processing protein RimM	3.13981	1.97257	3.58055e-05	0.00435452	4.26883	TRUE	TRUE
E2E30_RS03990	NZ_CP037913.1	857652	858557	-	-	WP_133187469.1	301	NAD(P)/FAD-dependent oxidoreductase	-1.55979	-1.18622	1	1	8.93031	FALSE	FALSE
E2E30_RS03995	NZ_CP037913.1	858607	858933	+	-	WP_133187471.1	108	AbrB/MazE/SpoVT family DNA-binding domain-containing protein	-0.799891	-0.850845	1	1	7.41366	FALSE	FALSE
E2E30_RS04000	NZ_CP037913.1	858930	859307	+	-	WP_133187473.1	125	type II toxin-antitoxin system VapC family toxin	-0.589828	-0.539303	1	1	6.41037	FALSE	FALSE
E2E30_RS04005	NZ_CP037913.1	859304	860035	+	trmD	WP_133187475.1	243	tRNA (guanosine(37)-N1)-methyltransferase TrmD	-2.23875	-1.67576	0.0664536	0.805652	12.0304	FALSE	TRUE
E2E30_RS04010	NZ_CP037913.1	860037	860429	+	-	WP_010186138.1	130	MULTISPECIES: 50S ribosomal protein L19	-1.93553	-1.54635	0.000730948	0.00868596	8.40704	TRUE	FALSE
E2E30_RS04015	NZ_CP037913.1	860502	861980	-	-	WP_133187477.1	492	SulP family inorganic anion transporter	2.16759	2.25249	0.0161842	0.0101023	3.27288	TRUE	TRUE
E2E30_RS04020	NZ_CP037913.1	862161	862847	-	-	WP_133187479.1	228	pentapeptide repeat-containing protein	0.419878	0.502588	1	1	2.50755	FALSE	FALSE
E2E30_RS04025	NZ_CP037913.1	862883	863734	-	-	WP_133187481.1	283	alpha/beta hydrolase	0.0517455	-0.109983	1	1	3.20221	FALSE	FALSE
E2E30_RS04030	NZ_CP037913.1	863844	865202	+	-	WP_133187483.1	452	DUF418 domain-containing protein	1.16181	0.559244	1	1	7.66456	FALSE	FALSE
E2E30_RS04035	NZ_CP037913.1	865285	867513	+	-	WP_133187485.1	742	S9 family peptidase	0.357543	0.624334	1	1	7.41026	FALSE	FALSE
E2E30_RS04040	NZ_CP037913.1	867672	868388	+	-	WP_133187487.1	238	MgtC/SapB family protein	-0.466213	-0.913554	1	1	5.94924	FALSE	FALSE
E2E30_RS04045	NZ_CP037913.1	868450	869478	+	-	WP_133187489.1	342	aspartate-semialdehyde dehydrogenase	-0.9703	-1.33778	1	0.0866095	8.8856	FALSE	FALSE
E2E30_RS04050	NZ_CP037913.1	869521	869766	+	-	WP_133187491.1	81	hypothetical protein	-0.192534	-1.41125	1	0.0116258	5.53324	TRUE	FALSE
E2E30_RS04055	NZ_CP037913.1	869826	870173	+	-	WP_133187493.1	115	type II toxin-antitoxin system VapC family toxin	-0.958861	-1.35878	1	0.568455	4.20726	FALSE	FALSE
E2E30_RS04065	NZ_CP037913.1	870614	871375	+	-	WP_133187495.1	253	alpha/beta hydrolase	0.242574	0.301092	1	1	4.24305	FALSE	FALSE
E2E30_RS04070	NZ_CP037913.1	871428	873266	+	-	WP_133187497.1	612	M2 family metallopeptidase	0.532402	0.623793	1	1	8.6211	FALSE	FALSE
E2E30_RS04075	NZ_CP037913.1	873260	874009	+	-	WP_133187499.1	249	DUF541 domain-containing protein	0.941484	0.450008	1	1	6.28274	FALSE	FALSE
E2E30_RS04080	NZ_CP037913.1	874053	874559	-	-	WP_133187501.1	168	hypothetical protein	-1.4075	-0.735385	1	1	9.52195	FALSE	FALSE
E2E30_RS04085	NZ_CP037913.1	874630	876084	-	-	WP_133187503.1	484	AMP nucleosidase	-0.21103	-0.385995	1	1	8.03378	FALSE	FALSE
E2E30_RS04090	NZ_CP037913.1	876169	876432	-	-	WP_133187505.1	87	hypothetical protein	-1.2243	-1.07318	1	1	10.8927	FALSE	FALSE
E2E30_RS04095	NZ_CP037913.1	876542	877021	-	-	WP_133187507.1	159	peroxiredoxin	1.17417	2.24689	0.524043	0.000561577	8.66352	TRUE	TRUE
E2E30_RS04100	NZ_CP037913.1	877141	877713	+	-	WP_133187509.1	190	YqgE/AlgH family protein	-0.0415941	0.274775	1	1	6.74015	FALSE	FALSE
E2E30_RS04105	NZ_CP037913.1	877818	879251	+	-	WP_133187511.1	477	adenosylhomocysteinase	-0.437765	0.0981915	1	1	9.21707	FALSE	FALSE
E2E30_RS04110	NZ_CP037913.1	879370	879978	-	-	WP_133187513.1	202	hypothetical protein	-0.989096	-1.46773	1	1	10.9288	FALSE	FALSE
E2E30_RS04115	NZ_CP037913.1	880273	880863	+	-	WP_133187515.1	196	hypothetical protein	1.29882	2.24151	1	0.00901747	7.2544	TRUE	TRUE
E2E30_RS04120	NZ_CP037913.1	880886	881425	+	-	WP_133187517.1	179	DUF2141 domain-containing protein	2.37438	2.87909	0.000915586	0.000133707	5.40909	TRUE	TRUE
E2E30_RS04130	NZ_CP037913.1	881666	882442	-	-	WP_133191917.1	258	NAD kinase	0.401392	1.12171	1	1	5.49417	FALSE	FALSE
E2E30_RS04135	NZ_CP037913.1	882668	884656	+	-	WP_133187519.1	662	EAL domain-containing protein	0.102722	-0.360642	1	1	5.69645	FALSE	FALSE
E2E30_RS04140	NZ_CP037913.1	884671	885126	+	-	WP_133187521.1	151	DUF4440 domain-containing protein	0.316352	-0.172765	1	1	4.29591	FALSE	FALSE
E2E30_RS04145	NZ_CP037913.1	885255	888821	-	mfd	WP_133187523.1	1188	transcription-repair coupling factor	0.550128	0.636422	1	1	7.38892	FALSE	FALSE
E2E30_RS04150	NZ_CP037913.1	888871	889137	-	-	WP_133187525.1	88	succinate dehydrogenase assembly factor 2	0.439753	0.460544	1	1	5.55168	FALSE	FALSE
E2E30_RS04155	NZ_CP037913.1	889225	891285	+	recG	WP_133187527.1	686	ATP-dependent DNA helicase RecG	1.0419	0.786348	1	1	4.79213	FALSE	FALSE
E2E30_RS04160	NZ_CP037913.1	891289	891609	-	-	WP_133187529.1	106	PilZ domain-containing protein	2.58757	1.22065	0.197284	1	5.40047	FALSE	TRUE
E2E30_RS04165	NZ_CP037913.1	891709	892935	-	-	WP_133187531.1	408	tyrosine--tRNA ligase	-0.317443	-0.215032	1	1	5.76536	FALSE	FALSE
E2E30_RS04170	NZ_CP037913.1	892965	894047	-	-	WP_133191918.1	360	M23 family metallopeptidase	1.02207	0.828964	1	1	5.36249	FALSE	FALSE
E2E30_RS04175	NZ_CP037913.1	894107	894871	-	surE	WP_133187533.1	254	5\'/3\'-nucleotidase SurE	0.0436942	0.116759	1	1	4.33723	FALSE	FALSE
E2E30_RS04180	NZ_CP037913.1	894836	895060	+	-	WP_133187535.1	74	hypothetical protein	0.0385339	-1.71217	1	1	-1.32035	FALSE	FALSE
E2E30_RS04185	NZ_CP037913.1	894996	896276	-	serS	WP_133187537.1	426	serine--tRNA ligase	-0.380193	-0.252106	1	1	7.00151	FALSE	FALSE
E2E30_RS04190	NZ_CP037913.1	896372	896812	+	-	WP_133187539.1	146	host attachment protein	-0.351341	0.0304754	1	1	9.35568	FALSE	FALSE
E2E30_RS04195	NZ_CP037913.1	896872	896967	-	-	WP_133187541.1	31	PEP-CTERM sorting domain-containing protein	0.569086	0.036482	1	1	4.33754	FALSE	FALSE
E2E30_RS04200	NZ_CP037913.1	897113	897811	+	-	WP_133187543.1	232	hypothetical protein	0.0635588	-0.760045	1	1	4.28924	FALSE	FALSE
E2E30_RS04205	NZ_CP037913.1	898316	898780	+	dksA	WP_133187545.1	154	RNA polymerase-binding protein DksA	1.00349	1.1222	1	0.772585	8.43001	FALSE	FALSE
E2E30_RS04210	NZ_CP037913.1	898856	899236	+	-	WP_133187547.1	126	PilZ domain-containing protein	1.55544	1.06306	0.0630056	1	7.4925	FALSE	FALSE
E2E30_RS04215	NZ_CP037913.1	899293	899448	-	-	WP_133187549.1	51	YdcH family protein	1.51293	0.947728	0.838663	1	10.5183	FALSE	FALSE
E2E30_RS04220	NZ_CP037913.1	899625	899822	+	-	WP_133187551.1	65	DUF465 domain-containing protein	1.29289	0.618221	1	1	3.30724	FALSE	FALSE
E2E30_RS04225	NZ_CP037913.1	899950	900387	+	-	WP_133191919.1	145	DUF1465 family protein	0.552811	-0.368322	1	1	4.95258	FALSE	FALSE
E2E30_RS04230	NZ_CP037913.1	900443	901402	-	-	WP_133187553.1	319	nitronate monooxygenase	-0.536567	-0.630526	1	1	6.20587	FALSE	FALSE
E2E30_RS04235	NZ_CP037913.1	901509	904100	+	-	WP_133187555.1	863	M1 family metallopeptidase	0.154319	-0.0101626	1	1	6.36021	FALSE	FALSE
E2E30_RS04240	NZ_CP037913.1	904152	904676	-	-	WP_133187557.1	174	gamma carbonic anhydrase family protein	-0.665592	-0.949277	1	1	3.97998	FALSE	FALSE
E2E30_RS04245	NZ_CP037913.1	904887	905243	+	-	WP_133191920.1	118	hypothetical protein	-2.39314	-0.927942	1	1	9.0268	FALSE	TRUE
E2E30_RS04280	NZ_CP037913.1	911292	912176	-	-	WP_133191921.1	294	hypothetical protein	-1.53953	-1.13948	1	1	7.11852	FALSE	FALSE
E2E30_RS04290	NZ_CP037913.1	913143	913328	-	-	WP_133187559.1	61	hypothetical protein	0.372499	-0.160241	1	1	4.71293	FALSE	FALSE
E2E30_RS04295	NZ_CP037913.1	913417	914103	+	-	WP_133187561.1	228	transcriptional regulator	-0.163626	-1.4248	1	1	10.9827	FALSE	FALSE
E2E30_RS04300	NZ_CP037913.1	914031	914651	+	-	WP_133187563.1	206	HipA domain-containing protein	-0.414168	-1.21404	1	1	7.75763	FALSE	FALSE
E2E30_RS04305	NZ_CP037913.1	914834	915331	+	-	WP_029622811.1	165	MULTISPECIES: MucR family transcriptional regulator	-1.02867	-1.24851	0.735079	0.0839155	7.9921	FALSE	FALSE
E2E30_RS04310	NZ_CP037913.1	915824	916609	+	-	WP_133191922.1	261	MerR family transcriptional regulator	-1.01255	-1.12465	1	0.392628	5.64757	FALSE	FALSE
E2E30_RS04315	NZ_CP037913.1	916548	917648	-	-	WP_133191923.1	366	NAD(P)-dependent alcohol dehydrogenase	-2.15418	-2.23332	0.0118938	0.00803876	6.97885	TRUE	TRUE
E2E30_RS04320	NZ_CP037913.1	917804	919105	+	-	WP_133187565.1	433	cytochrome P450	-2.25807	-2.25953	0.0310778	0.0294418	7.74062	TRUE	TRUE
E2E30_RS04325	NZ_CP037913.1	919172	921574	+	-	WP_133187567.1	800	TonB-dependent receptor	-1.36792	-1.24587	1	1	7.03373	FALSE	FALSE
E2E30_RS04330	NZ_CP037913.1	921634	923049	+	-	WP_133187569.1	471	aldehyde dehydrogenase family protein	-1.40773	-1.11045	1	1	6.49825	FALSE	FALSE
E2E30_RS04335	NZ_CP037913.1	923326	924375	-	-	WP_133187571.1	349	aromatic ring-hydroxylating dioxygenase subunit alpha	-0.683891	-1.33862	1	0.0662006	7.35853	FALSE	FALSE
E2E30_RS04340	NZ_CP037913.1	924524	925303	-	-	WP_133187573.1	259	SDR family oxidoreductase	-0.16585	-0.967817	1	1	3.49249	FALSE	FALSE
E2E30_RS04345	NZ_CP037913.1	925354	927654	-	-	WP_133187575.1	766	TonB-dependent receptor	-1.07183	-1.24813	0.237723	0.0411625	4.52372	TRUE	FALSE
E2E30_RS04350	NZ_CP037913.1	927931	929247	+	-	WP_133187577.1	438	Rieske 2Fe-2S domain-containing protein	-1.50533	-1.93545	0.00223585	0.000120167	4.80043	TRUE	FALSE
E2E30_RS04355	NZ_CP037913.1	929390	930322	+	-	WP_133187579.1	310	oxidoreductase	-0.910571	-1.81631	1	0.00330643	4.14069	TRUE	FALSE
E2E30_RS04360	NZ_CP037913.1	930573	931910	+	-	WP_133187581.1	445	MFS transporter	-1.79669	-2.05882	0.00198956	0.000446442	5.72877	TRUE	TRUE
E2E30_RS04365	NZ_CP037913.1	931907	933535	+	-	WP_133187583.1	542	glucose-methanol-choline oxidoreductase	-0.754305	-1.09787	1	0.608818	4.1333	FALSE	FALSE
E2E30_RS04370	NZ_CP037913.1	933556	935037	+	-	WP_133187585.1	493	aldehyde dehydrogenase family protein	-0.806303	-1.03993	1	0.160938	5.17916	FALSE	FALSE
E2E30_RS04375	NZ_CP037913.1	935038	936264	-	-	WP_133187587.1	408	LysR family transcriptional regulator	0.399769	-0.372482	1	1	4.22554	FALSE	FALSE
E2E30_RS04380	NZ_CP037913.1	936414	937553	+	-	WP_133187589.1	379	acyl-CoA dehydrogenase	-0.88412	-1.00413	1	1	7.73482	FALSE	FALSE
E2E30_RS04385	NZ_CP037913.1	937829	938947	-	-	WP_133191924.1	372	CoA transferase	-0.0856764	-0.0731692	1	1	6.16387	FALSE	FALSE
E2E30_RS04390	NZ_CP037913.1	939088	939825	-	-	WP_133191925.1	245	FadR family transcriptional regulator	-0.610129	-0.291508	1	1	6.51352	FALSE	FALSE
E2E30_RS04395	NZ_CP037913.1	939957	940715	+	-	WP_133187591.1	252	electron transfer flavoprotein subunit beta/FixA family protein	-1.40432	-1.10321	0.285581	1	6.48735	FALSE	FALSE
E2E30_RS04400	NZ_CP037913.1	940712	941641	+	-	WP_133187593.1	309	electron transfer flavoprotein subunit alpha/FixB family protein	-1.10818	-0.800791	0.619066	1	6.4183	FALSE	FALSE
E2E30_RS04410	NZ_CP037913.1	942275	942973	-	-	WP_133187595.1	232	cytochrome b	-0.140308	0.391591	1	1	4.19236	FALSE	FALSE
E2E30_RS04415	NZ_CP037913.1	942978	945470	-	-	WP_133187597.1	830	TonB-dependent receptor plug domain-containing protein	0.742384	0.727337	1	1	6.08725	FALSE	FALSE
E2E30_RS04420	NZ_CP037913.1	945544	945843	-	-	WP_010406364.1	99	MULTISPECIES: EthD family reductase	1.7793	2.74253	1	0.0255685	3.99771	TRUE	TRUE
E2E30_RS04425	NZ_CP037913.1	945845	946324	-	-	WP_010406366.1	159	MULTISPECIES: pseudoazurin	1.84857	2.74286	0.32948	0.00799998	4.40928	TRUE	TRUE
E2E30_RS04430	NZ_CP037913.1	946521	948041	+	-	WP_010406369.1	506	MULTISPECIES: aldehyde dehydrogenase	1.89609	3.14087	0.584679	0.00857706	8.09629	TRUE	TRUE
E2E30_RS04435	NZ_CP037913.1	948133	948525	+	-	WP_029622816.1	130	MULTISPECIES: DUF779 domain-containing protein	0.504427	1.18857	1	1	2.99623	FALSE	FALSE
E2E30_RS04440	NZ_CP037913.1	948560	949738	+	-	WP_010406373.1	392	MULTISPECIES: hypothetical protein	0.718275	-0.208216	1	1	5.64888	FALSE	FALSE
E2E30_RS04445	NZ_CP037913.1	949738	951993	+	-	WP_133187599.1	751	response regulator	1.15801	0.268662	1	1	6.43544	FALSE	FALSE
E2E30_RS04450	NZ_CP037913.1	951996	952637	-	-	WP_029622822.1	213	MULTISPECIES: response regulator transcription factor	0.923682	0.9642	1	1	4.16378	FALSE	FALSE
E2E30_RS04455	NZ_CP037913.1	952769	954556	-	-	WP_010406381.1	595	MULTISPECIES: PQQ-dependent dehydrogenase, methanol/ethanol family	1.5048	2.40337	1	0.0283955	8.86181	TRUE	TRUE
E2E30_RS04460	NZ_CP037913.1	954686	955540	-	-	WP_133187601.1	284	transporter substrate-binding domain-containing protein	2.74657	3.56164	0.0125917	0.00126236	5.13338	TRUE	TRUE
E2E30_RS04465	NZ_CP037913.1	955544	955957	-	pedF	WP_133191926.1	137	cytochrome c-550 PedF	3.32005	4.68964	0.00211744	0.000112781	5.56375	TRUE	TRUE
E2E30_RS04470	NZ_CP037913.1	956105	957070	+	-	WP_029622827.1	321	MULTISPECIES: PQQ-dependent catabolism-associated beta-propeller protein	1.02469	1.83741	1	0.174159	4.9843	FALSE	FALSE
E2E30_RS04475	NZ_CP037913.1	957193	958608	+	-	WP_133187603.1	471	porin	-0.253922	0.529734	1	1	4.54816	FALSE	FALSE
E2E30_RS04480	NZ_CP037913.1	958690	960702	+	-	WP_133187605.1	670	TonB-dependent receptor	-0.152526	-0.862653	1	1	4.19115	FALSE	FALSE
E2E30_RS04485	NZ_CP037913.1	960714	962651	+	acs	WP_133187607.1	645	acetate--CoA ligase	-0.476952	-0.901971	1	1	3.62472	FALSE	FALSE
E2E30_RS04490	NZ_CP037913.1	962754	963701	-	-	WP_133187609.1	315	quinoprotein relay system zinc metallohydrolase 1	0.900559	0.766688	1	1	2.94636	FALSE	FALSE
E2E30_RS04495	NZ_CP037913.1	963702	964478	-	-	WP_133191927.1	258	quinoprotein dehydrogenase-associated SoxYZ-like carrier	0.858601	0.872518	1	1	5.45573	FALSE	FALSE
E2E30_RS04500	NZ_CP037913.1	964581	965144	+	-	WP_029622830.1	187	MULTISPECIES: hypothetical protein	-0.342843	-0.767598	1	1	6.39284	FALSE	FALSE
E2E30_RS04505	NZ_CP037913.1	965544	967028	-	-	WP_133187611.1	494	carboxylesterase family protein	1.3621	1.39067	0.439019	0.318706	3.62018	FALSE	FALSE
E2E30_RS04510	NZ_CP037913.1	967025	967777	-	-	WP_133187613.1	250	GDSL family lipase	1.82284	2.12319	0.0058257	0.001041	3.69171	TRUE	TRUE
E2E30_RS04515	NZ_CP037913.1	967777	969099	-	-	WP_133187615.1	440	sugar porter family MFS transporter	1.29698	1.17545	0.0261208	0.0694107	4.96075	TRUE	FALSE
E2E30_RS04520	NZ_CP037913.1	969096	972512	-	-	WP_133187617.1	1138	glycoside hydrolase family 2	1.58859	1.52284	0.00353672	0.00562109	6.19726	TRUE	FALSE
E2E30_RS04525	NZ_CP037913.1	972966	976139	+	-	WP_133187619.1	1057	TonB-dependent receptor	1.33502	1.45027	0.103843	0.0389818	7.5527	TRUE	FALSE
E2E30_RS04530	NZ_CP037913.1	976249	977781	+	-	WP_133187621.1	510	tryptophan 7-halogenase	0.0235987	-0.831658	1	1	5.06093	FALSE	FALSE
E2E30_RS04535	NZ_CP037913.1	977867	979144	+	-	WP_133187623.1	425	ROK family transcriptional regulator	0.443532	-0.239057	1	1	4.40149	FALSE	FALSE
E2E30_RS04540	NZ_CP037913.1	979230	980129	+	-	WP_133187625.1	299	ROK family protein	-0.0315569	-0.776026	1	1	4.477	FALSE	FALSE
E2E30_RS04545	NZ_CP037913.1	980501	981133	-	-	WP_133187627.1	210	tyrosine-type recombinase/integrase	2.27312	0.091237	0.00535669	1	9.66917	TRUE	TRUE
E2E30_RS04550	NZ_CP037913.1	981398	981889	+	-	WP_133187629.1	163	hypothetical protein	-0.347095	-0.432803	1	1	2.09523	FALSE	FALSE
E2E30_RS04555	NZ_CP037913.1	982075	982809	-	-	WP_133187631.1	244	SDR family oxidoreductase	-1.52152	-1.59204	0.254571	0.143433	3.28147	FALSE	FALSE
E2E30_RS04560	NZ_CP037913.1	982907	983800	+	-	WP_133187633.1	297	LysR family transcriptional regulator	-1.05235	-1.28555	0.277471	0.0285078	5.28908	TRUE	FALSE
E2E30_RS04565	NZ_CP037913.1	983979	984611	-	-	WP_133187635.1	210	tyrosine-type recombinase/integrase	2.87266	0.524702	0.00349407	1	9.28582	TRUE	TRUE
E2E30_RS04570	NZ_CP037913.1	985252	986313	+	-	WP_133187637.1	353	class I SAM-dependent methyltransferase	-0.871304	-1.85318	1	0.000464476	5.11971	TRUE	FALSE
E2E30_RS04575	NZ_CP037913.1	986306	986575	+	-	WP_133187639.1	89	hypothetical protein	-0.0500851	-1.08473	1	1	1.07267	FALSE	FALSE
E2E30_RS04580	NZ_CP037913.1	986550	987179	-	-	WP_133187641.1	209	isochorismatase family protein	0.0235581	-0.2942	1	1	2.85683	FALSE	FALSE
E2E30_RS04585	NZ_CP037913.1	987169	988041	-	-	WP_133187643.1	290	isocitrate lyase/PEP mutase family protein	-0.543598	-0.845327	1	1	2.88855	FALSE	FALSE
E2E30_RS04590	NZ_CP037913.1	988038	988952	-	-	WP_133187645.1	304	polysaccharide deacetylase	-0.763333	-0.667814	1	1	5.46779	FALSE	FALSE
E2E30_RS04595	NZ_CP037913.1	988967	989725	-	-	WP_133191928.1	252	arylmalonate decarboxylase	-1.7452	-1.76222	0.000183351	0.00015737	5.22738	TRUE	FALSE
E2E30_RS04600	NZ_CP037913.1	989890	990180	+	-	WP_133187647.1	96	DUF1330 domain-containing protein	-0.834007	-1.93377	1	0.0452768	1.8939	TRUE	FALSE
E2E30_RS04605	NZ_CP037913.1	990222	991424	+	-	WP_133187649.1	400	FAD-dependent monooxygenase	-1.53361	-2.13423	1	0.0825249	3.52726	FALSE	TRUE
E2E30_RS04610	NZ_CP037913.1	991501	992274	-	-	WP_133187651.1	257	helix-turn-helix domain-containing protein	0.154009	-0.706372	1	1	6.83046	FALSE	FALSE
E2E30_RS04615	NZ_CP037913.1	992360	993280	-	-	WP_133187653.1	306	polysaccharide deacetylase family protein	0.682706	-0.578517	1	1	3.98275	FALSE	FALSE
E2E30_RS04620	NZ_CP037913.1	993277	994203	-	-	WP_133187655.1	308	polysaccharide deacetylase family protein	0.537718	-0.828703	1	1	4.55033	FALSE	FALSE
E2E30_RS04625	NZ_CP037913.1	994196	994864	-	-	WP_133191929.1	222	isochorismatase family protein	0.266388	-0.931769	1	1	4.71787	FALSE	FALSE
E2E30_RS04630	NZ_CP037913.1	994897	995823	-	-	WP_133187657.1	308	hydroxymethylglutaryl-CoA lyase	0.448978	-1.05644	1	0.301441	5.01294	FALSE	FALSE
E2E30_RS04635	NZ_CP037913.1	995813	997081	+	-	WP_133187659.1	422	CoA transferase	-0.308705	-1.99528	1	0.00133976	3.13893	TRUE	FALSE
E2E30_RS04640	NZ_CP037913.1	997084	997845	-	-	WP_133187661.1	253	GntR family transcriptional regulator	-0.0575928	-0.0263145	1	1	1.91908	FALSE	FALSE
E2E30_RS04645	NZ_CP037913.1	997944	999326	+	-	WP_133191930.1	460	3-isopropylmalate dehydratase large subunit	-0.600429	-1.85286	1	0.0219913	1.6455	TRUE	FALSE
E2E30_RS04650	NZ_CP037913.1	999326	999919	+	leuD	WP_133187663.1	197	3-isopropylmalate dehydratase small subunit	-0.843516	-2.07011	1	0.00301111	2.80737	TRUE	TRUE
E2E30_RS04655	NZ_CP037913.1	999930	1001297	+	-	WP_133187665.1	455	FAD-dependent oxidoreductase	-0.477579	-1.98171	1	0.0336858	2.52123	TRUE	FALSE
E2E30_RS04660	NZ_CP037913.1	1001543	1003936	+	-	WP_133187667.1	797	TonB-dependent receptor plug domain-containing protein	-1.227	-1.57417	0.132194	0.00806086	5.13787	TRUE	FALSE
E2E30_RS04665	NZ_CP037913.1	1004109	1005509	+	-	WP_133187669.1	466	MFS transporter	-0.390422	-1.34984	1	1	2.69422	FALSE	FALSE
E2E30_RS04670	NZ_CP037913.1	1005528	1006421	+	-	WP_133187671.1	297	alpha/beta hydrolase	-1.38566	-1.6642	1	1	4.45395	FALSE	FALSE
E2E30_RS04675	NZ_CP037913.1	1006459	1007721	-	-	WP_133187673.1	420	aminopeptidase P family protein	-0.65507	-0.821016	1	1	4.08049	FALSE	FALSE
E2E30_RS04680	NZ_CP037913.1	1007850	1008659	+	-	WP_133187675.1	269	alpha/beta fold hydrolase	-1.91418	-3.19102	1	0.0235066	2.37032	TRUE	TRUE
E2E30_RS04685	NZ_CP037913.1	1008697	1009677	+	-	WP_133191931.1	326	SMP-30/gluconolactonase/LRE family protein	-0.974284	-1.66805	1	0.0258432	4.09377	TRUE	FALSE
E2E30_RS04690	NZ_CP037913.1	1009674	1010966	-	-	WP_133187677.1	430	aminopeptidase P family protein	0.0396954	-1.34759	1	0.200799	4.98428	FALSE	FALSE
E2E30_RS04695	NZ_CP037913.1	1011135	1012529	+	-	WP_133187679.1	464	MFS transporter	-0.567513	-1.59994	1	0.0508019	2.83366	FALSE	FALSE
E2E30_RS04700	NZ_CP037913.1	1012526	1012801	+	-	WP_133187681.1	91	hypothetical protein	-0.578798	-2.58647	1	0.87539	0.706204	FALSE	TRUE
E2E30_RS04705	NZ_CP037913.1	1012805	1013926	+	-	WP_133187683.1	373	class I SAM-dependent methyltransferase	-0.493534	-1.46757	1	0.0202378	3.61689	TRUE	FALSE
E2E30_RS04710	NZ_CP037913.1	1013931	1015364	+	-	WP_133187685.1	477	MFS transporter	-1.18292	-1.68787	0.65716	0.0167976	3.21231	TRUE	FALSE
E2E30_RS04715	NZ_CP037913.1	1015361	1016233	+	-	WP_133187687.1	290	alpha/beta fold hydrolase	-0.535481	-0.838702	1	1	1.48401	FALSE	FALSE
E2E30_RS04720	NZ_CP037913.1	1016227	1017714	+	-	WP_133187689.1	495	carboxylesterase family protein	-0.585835	-1.28719	1	1	2.9132	FALSE	FALSE
E2E30_RS04725	NZ_CP037913.1	1017738	1019132	+	-	WP_133187691.1	464	LLM class flavin-dependent oxidoreductase	-0.281061	-0.668668	1	1	2.50651	FALSE	FALSE
E2E30_RS04730	NZ_CP037913.1	1019117	1020319	+	-	WP_133187693.1	400	alpha/beta hydrolase fold domain-containing protein	-1.03919	-1.47884	1	0.413858	3.39551	FALSE	FALSE
E2E30_RS04740	NZ_CP037913.1	1021929	1022504	+	-	WP_133187695.1	191	transposase	-0.539726	-0.302526	1	1	4.82304	FALSE	FALSE
E2E30_RS04745	NZ_CP037913.1	1023172	1023549	+	-	WP_133187697.1	125	DUF393 domain-containing protein	-0.838961	-1.68448	1	0.00411084	3.26596	TRUE	FALSE
E2E30_RS04750	NZ_CP037913.1	1023979	1025007	-	-	WP_133191932.1	342	NAD(P)H-binding protein	-0.376837	-1.00046	1	1	6.61823	FALSE	FALSE
E2E30_RS04755	NZ_CP037913.1	1025657	1026828	+	-	WP_133186548.1	390	IS3 family transposase	-1.42981	-1.15611	0.576924	1	6.74681	FALSE	FALSE
E2E30_RS04760	NZ_CP037913.1	1027055	1028656	-	-	WP_133187699.1	533	FAD-dependent oxidoreductase	0.639675	0.510251	1	1	5.857	FALSE	FALSE
E2E30_RS04765	NZ_CP037913.1	1028656	1029786	-	-	WP_133187701.1	376	hypothetical protein	0.100532	-0.756019	1	1	6.75949	FALSE	FALSE
E2E30_RS04770	NZ_CP037913.1	1029790	1030593	-	-	WP_133187703.1	267	MBL fold metallo-hydrolase	0.744994	0.783824	1	1	4.43375	FALSE	FALSE
E2E30_RS04775	NZ_CP037913.1	1030562	1031224	-	-	WP_133187705.1	220	nuclear transport factor 2 family protein	0.263576	0.0405055	1	1	5.10185	FALSE	FALSE
E2E30_RS04780	NZ_CP037913.1	1031413	1032330	+	-	WP_133187707.1	305	LysR family transcriptional regulator	-0.0917056	-0.0954136	1	1	7.21796	FALSE	FALSE
E2E30_RS04785	NZ_CP037913.1	1032594	1035059	+	-	WP_133187709.1	821	TonB-dependent receptor plug domain-containing protein	-0.323074	-0.512976	1	1	7.67369	FALSE	FALSE
E2E30_RS04790	NZ_CP037913.1	1035123	1035989	+	-	WP_133187711.1	288	fumarylacetoacetate hydrolase family protein	-0.132915	0.188008	1	1	6.08647	FALSE	FALSE
E2E30_RS04795	NZ_CP037913.1	1035928	1037385	+	-	WP_133187713.1	485	MFS transporter	-0.170474	-1.26073	1	0.0277886	6.39072	TRUE	FALSE
E2E30_RS04800	NZ_CP037913.1	1037569	1038897	+	-	WP_133187715.1	442	MFS transporter	0.143689	-0.541552	1	1	5.37995	FALSE	FALSE
E2E30_RS04805	NZ_CP037913.1	1038916	1039845	+	-	WP_133187717.1	309	3-keto-5-aminohexanoate cleavage protein	-0.27661	-0.376531	1	1	5.99261	FALSE	FALSE
E2E30_RS04810	NZ_CP037913.1	1039885	1041600	+	-	WP_133187719.1	571	acyl-CoA dehydrogenase	-0.306452	-0.493428	1	1	5.56738	FALSE	FALSE
E2E30_RS04815	NZ_CP037913.1	1041651	1042550	+	-	WP_133187721.1	299	glyoxalase/bleomycin resistance/extradiol dioxygenase family protein	-0.296911	0.061928	1	1	5.35746	FALSE	FALSE
E2E30_RS04820	NZ_CP037913.1	1042567	1043787	+	-	WP_133187723.1	406	amidohydrolase family protein	-0.457293	-0.281053	1	1	5.55583	FALSE	FALSE
E2E30_RS04825	NZ_CP037913.1	1043774	1044844	+	-	WP_133187725.1	356	GTP-binding protein	-0.282289	-0.206291	1	1	5.71976	FALSE	FALSE
E2E30_RS04830	NZ_CP037913.1	1044857	1045444	+	-	WP_133187727.1	195	malonic semialdehyde reductase	-0.383518	-0.328938	1	1	5.13167	FALSE	FALSE
E2E30_RS04835	NZ_CP037913.1	1045444	1046151	+	-	WP_133187729.1	235	CoA transferase subunit A	-0.0301887	-0.679562	1	1	6.44857	FALSE	FALSE
E2E30_RS04840	NZ_CP037913.1	1046151	1046807	+	-	WP_133187731.1	218	CoA transferase subunit B	-0.118571	-0.00906904	1	1	5.27135	FALSE	FALSE
E2E30_RS04845	NZ_CP037913.1	1046825	1047439	+	-	WP_133187733.1	204	DUF1956 domain-containing protein	-0.384998	-0.417837	1	1	5.01037	FALSE	FALSE
E2E30_RS04850	NZ_CP037913.1	1047911	1048624	-	-	WP_133187735.1	237	hypothetical protein	-0.957836	-0.920182	1	1	5.81529	FALSE	FALSE
E2E30_RS04855	NZ_CP037913.1	1048735	1049379	-	-	WP_133187736.1	214	hypothetical protein	-1.59549	-1.60523	0.0168168	0.0134849	2.92268	TRUE	FALSE
E2E30_RS04860	NZ_CP037913.1	1049475	1050125	-	-	WP_133187738.1	216	hypothetical protein	-0.404271	-1.46578	1	1	1.49863	FALSE	FALSE
E2E30_RS04865	NZ_CP037913.1	1050172	1050435	-	-	WP_133187740.1	87	hypothetical protein	-1.08158	-1.07299	1	1	2.0241	FALSE	FALSE
E2E30_RS04870	NZ_CP037913.1	1050544	1053354	-	-	WP_133187742.1	936	hypothetical protein	-0.055032	-0.496651	1	1	5.34093	FALSE	FALSE
E2E30_RS04875	NZ_CP037913.1	1053396	1054208	+	-	WP_133187744.1	270	hypothetical protein	-2.31343	-2.87299	0.00149766	0.000185871	2.85049	TRUE	TRUE
E2E30_RS04880	NZ_CP037913.1	1054205	1054546	+	-	WP_133187746.1	113	hypothetical protein	-0.725098	-0.37602	1	1	6.13072	FALSE	FALSE
E2E30_RS04885	NZ_CP037913.1	1054546	1056267	+	-	WP_133187749.1	573	hypothetical protein	-0.363759	-0.0721624	1	1	8.34527	FALSE	FALSE
E2E30_RS04890	NZ_CP037913.1	1056415	1056894	+	-	WP_133187751.1	159	hypothetical protein	-0.120034	0.225903	1	1	4.29534	FALSE	FALSE
E2E30_RS04895	NZ_CP037913.1	1056966	1057655	+	-	WP_133187753.1	229	hypothetical protein	0.103347	-0.0313305	1	1	6.58248	FALSE	FALSE
E2E30_RS04900	NZ_CP037913.1	1057775	1058473	+	-	WP_133187755.1	232	VWA domain-containing protein	-0.524466	-0.30868	1	1	5.10151	FALSE	FALSE
E2E30_RS04905	NZ_CP037913.1	1058476	1059231	+	-	WP_133187757.1	251	protein phosphatase 2C domain-containing protein	-1.04167	-1.76376	1	0.00482199	5.26074	TRUE	FALSE
E2E30_RS04910	NZ_CP037913.1	1059231	1061282	+	-	WP_133187759.1	683	hypothetical protein	-0.456126	-0.719369	1	1	7.04768	FALSE	FALSE
E2E30_RS04915	NZ_CP037913.1	1062171	1065062	-	-	WP_133187761.1	963	PAS domain-containing protein	0.735998	0.951013	1	1	6.611	FALSE	FALSE
E2E30_RS04920	NZ_CP037913.1	1065434	1067311	-	-	WP_133187763.1	625	ABC transporter ATP-binding protein	-0.243749	-0.576638	1	1	5.33051	FALSE	FALSE
E2E30_RS04925	NZ_CP037913.1	1067620	1069005	-	-	WP_133187765.1	461	DUF1501 domain-containing protein	2.61411	2.20949	0.00319766	0.0153626	5.47714	TRUE	TRUE
E2E30_RS04930	NZ_CP037913.1	1069007	1070788	-	-	WP_133187767.1	593	DUF1800 domain-containing protein	1.0463	0.403458	1	1	6.82557	FALSE	FALSE
E2E30_RS04935	NZ_CP037913.1	1071044	1071670	-	-	WP_133187769.1	208	hypothetical protein	-1.19781	0.169713	1	1	6.37072	FALSE	FALSE
E2E30_RS04940	NZ_CP037913.1	1071694	1072002	-	-	WP_133187771.1	102	hypothetical protein	-0.884433	0.932357	1	1	6.97081	FALSE	FALSE
E2E30_RS04945	NZ_CP037913.1	1072087	1072356	-	-	WP_133187773.1	89	GlsB/YeaQ/YmgE family stress response membrane protein	-0.847703	0.76806	1	1	7.6737	FALSE	FALSE
E2E30_RS04950	NZ_CP037913.1	1072526	1074001	+	-	WP_133187775.1	491	helix-turn-helix transcriptional regulator	-1.27447	-0.460771	1	1	8.82891	FALSE	FALSE
E2E30_RS04955	NZ_CP037913.1	1074054	1074446	+	-	WP_133187777.1	130	DUF1622 domain-containing protein	-0.750742	0.202714	1	1	5.47037	FALSE	FALSE
E2E30_RS04960	NZ_CP037913.1	1074592	1075254	-	-	WP_133187779.1	220	thiaminase II	-0.0903556	-0.429566	1	1	4.76848	FALSE	FALSE
E2E30_RS04965	NZ_CP037913.1	1075515	1076579	-	-	WP_133187781.1	354	hypothetical protein	-1.06237	-0.203034	1	1	4.9659	FALSE	FALSE
E2E30_RS04970	NZ_CP037913.1	1076572	1077534	-	-	WP_133187783.1	320	glycosyltransferase	-0.967665	-0.5539	1	1	4.80213	FALSE	FALSE
E2E30_RS04975	NZ_CP037913.1	1077531	1078742	-	-	WP_133187785.1	403	methyltransferase domain-containing protein	-1.03624	-0.652003	1	1	5.75098	FALSE	FALSE
E2E30_RS04980	NZ_CP037913.1	1078739	1079674	-	-	WP_133187787.1	311	glycosyltransferase	-1.03934	-0.643083	1	1	6.81233	FALSE	FALSE
E2E30_RS04985	NZ_CP037913.1	1080038	1082059	+	-	WP_133187789.1	673	HAD-IIB family hydrolase	-1.00147	-0.559391	1	1	8.37059	FALSE	FALSE
E2E30_RS04990	NZ_CP037913.1	1082056	1083216	+	-	WP_133187791.1	386	hypothetical protein	-1.31159	-0.289851	1	1	7.46828	FALSE	FALSE
E2E30_RS04995	NZ_CP037913.1	1083213	1084124	+	-	WP_133187793.1	303	glycosyltransferase	-1.04959	0.249821	1	1	7.78343	FALSE	FALSE
E2E30_RS05000	NZ_CP037913.1	1084058	1085146	-	-	WP_133191933.1	362	glycosyltransferase	-0.969848	-0.630344	1	1	8.12517	FALSE	FALSE
E2E30_RS05005	NZ_CP037913.1	1085337	1087388	+	-	WP_133187795.1	683	M3 family metallopeptidase	-1.74873	-1.77753	1	1	9.22969	FALSE	FALSE
E2E30_RS05010	NZ_CP037913.1	1087754	1088179	+	-	WP_133187797.1	141	fasciclin domain-containing protein	-0.394621	-0.563197	1	1	2.05171	FALSE	FALSE
E2E30_RS05015	NZ_CP037913.1	1088255	1089184	+	-	WP_133187799.1	309	FAD-dependent oxidoreductase	0.527627	0.175984	1	1	1.48736	FALSE	FALSE
E2E30_RS05020	NZ_CP037913.1	1089181	1090803	-	crtI	WP_133187801.1	540	phytoene desaturase	-0.260168	-0.696761	1	1	6.78505	FALSE	FALSE
E2E30_RS05025	NZ_CP037913.1	1090800	1091732	-	-	WP_133187803.1	310	beta-carotene 15,15\'-dioxygenase, Brp/Blh family	-0.569149	-0.657358	1	1	7.82892	FALSE	FALSE
E2E30_RS05030	NZ_CP037913.1	1091737	1092504	-	-	WP_133187805.1	255	xanthorhodopsin	-0.771465	-1.38947	1	1	2.71158	FALSE	FALSE
E2E30_RS05035	NZ_CP037913.1	1092761	1093384	-	-	WP_133191934.1	207	PAS domain-containing protein	-0.974789	-0.862298	1	1	5.22105	FALSE	FALSE
E2E30_RS05040	NZ_CP037913.1	1093882	1094154	+	-	WP_133187807.1	90	hypothetical protein	-0.604846	-0.946371	1	1	1.98634	FALSE	FALSE
E2E30_RS05045	NZ_CP037913.1	1094198	1094716	+	-	WP_133187809.1	172	SAM-dependent methyltransferase	0.534836	-0.0142409	1	1	0.413918	FALSE	FALSE
E2E30_RS05050	NZ_CP037913.1	1094713	1094973	+	-	WP_133187811.1	86	hypothetical protein	1.18747	-0.100657	1	1	-0.826603	FALSE	FALSE
E2E30_RS05060	NZ_CP037913.1	1096312	1097373	-	-	WP_133187813.1	353	HoxN/HupN/NixA family nickel/cobalt transporter	-0.835696	0.259264	1	1	2.67774	FALSE	FALSE
E2E30_RS05065	NZ_CP037913.1	1097916	1098557	-	bluB	WP_133187815.1	213	5,6-dimethylbenzimidazole synthase	0.604415	0.700724	1	1	2.12798	FALSE	FALSE
E2E30_RS05070	NZ_CP037913.1	1098554	1099312	-	-	WP_133187817.1	252	precorrin-6A synthase (deacetylating)	0.232693	0.972115	1	1	2.91388	FALSE	FALSE
E2E30_RS05075	NZ_CP037913.1	1099309	1100037	-	cobA	WP_133187819.1	242	uroporphyrinogen-III C-methyltransferase	0.393886	1.11432	1	1	2.24203	FALSE	FALSE
E2E30_RS05080	NZ_CP037913.1	1100034	1101341	-	-	WP_133187821.1	435	cobyrinate a,c-diamide synthase	0.337821	1.00108	1	1	3.20943	FALSE	FALSE
E2E30_RS05085	NZ_CP037913.1	1101338	1102123	-	cobM	WP_133187823.1	261	precorrin-4 C(11)-methyltransferase	0.162441	0.898836	1	1	2.5081	FALSE	FALSE
E2E30_RS05090	NZ_CP037913.1	1102120	1102500	-	-	WP_133187825.1	126	precorrin methylase	0.250595	0.696036	1	1	1.81544	FALSE	FALSE
E2E30_RS05095	NZ_CP037913.1	1102482	1103690	-	cbiE	WP_133187827.1	402	precorrin-6y C5,15-methyltransferase (decarboxylating) subunit CbiE	-0.389797	0.444833	1	1	3.86101	FALSE	FALSE
E2E30_RS05100	NZ_CP037913.1	1103689	1104438	+	-	WP_133187829.1	249	cobalt-precorrin-6A reductase	-0.398886	-1.72427	1	0.00386585	4.41855	TRUE	FALSE
E2E30_RS05105	NZ_CP037913.1	1104414	1105157	-	cobJ	WP_133187831.1	247	precorrin-3B C(17)-methyltransferase	-0.580582	-0.267414	1	1	3.56322	FALSE	FALSE
E2E30_RS05110	NZ_CP037913.1	1105154	1105879	-	cobI	WP_133187833.1	241	precorrin-2 C(20)-methyltransferase	-0.791787	-0.41882	1	1	3.92471	FALSE	FALSE
E2E30_RS05115	NZ_CP037913.1	1105876	1106505	-	-	WP_133187835.1	209	precorrin-8X methylmutase	-1.08815	0.029572	1	1	3.47767	FALSE	FALSE
E2E30_RS05120	NZ_CP037913.1	1106505	1107608	-	-	WP_133187837.1	367	cobalamin biosynthesis protein CobG	-1.39182	-0.68781	0.0515878	1	4.84745	FALSE	FALSE
E2E30_RS05125	NZ_CP037913.1	1107605	1110877	-	cobN	WP_133187839.1	1090	cobaltochelatase subunit CobN	-1.16151	-0.742098	0.239614	1	6.05117	FALSE	FALSE
E2E30_RS05130	NZ_CP037913.1	1110885	1111922	-	cobW	WP_133187848.1	345	cobalamin biosynthesis protein CobW	-1.9076	-1.39639	0.00273715	0.0757661	5.69195	TRUE	FALSE
E2E30_RS05135	NZ_CP037913.1	1112418	1113428	-	-	WP_133187850.1	336	aldo/keto reductase	0.795064	0.179303	1	1	3.66482	FALSE	FALSE
E2E30_RS05140	NZ_CP037913.1	1113454	1114332	-	-	WP_133187852.1	292	amidohydrolase family protein	-0.0415565	-0.933172	1	1	3.49924	FALSE	FALSE
E2E30_RS05145	NZ_CP037913.1	1114329	1115363	-	-	WP_133191935.1	344	4-oxalomesaconate tautomerase	-0.303443	-1.0442	1	1	3.84889	FALSE	FALSE
E2E30_RS05150	NZ_CP037913.1	1115389	1116063	-	ligK	WP_133187854.1	224	4-carboxy-4-hydroxy-2-oxoadipate aldolase/oxaloacetate decarboxylase	-1.5166	-2.05204	1	0.255932	5.07099	FALSE	TRUE
E2E30_RS05155	NZ_CP037913.1	1116157	1117365	+	-	WP_133187856.1	402	LysR family transcriptional regulator	-0.730394	-1.70294	1	0.0652481	3.41875	FALSE	FALSE
E2E30_RS05160	NZ_CP037913.1	1117418	1118296	+	-	WP_133187858.1	292	NAD(P)-dependent oxidoreductase	-1.75042	-2.84357	0.404827	0.00560378	5.24718	TRUE	TRUE
E2E30_RS05165	NZ_CP037913.1	1118293	1119318	+	-	WP_133187860.1	341	amidohydrolase	-1.6019	-2.27355	1	0.182308	6.21057	FALSE	TRUE
E2E30_RS05170	NZ_CP037913.1	1119315	1120346	+	-	WP_133187862.1	343	aromatic ring-hydroxylating dioxygenase subunit alpha	-1.30541	-2.09462	1	0.328792	6.03383	FALSE	TRUE
E2E30_RS05175	NZ_CP037913.1	1120343	1120813	+	ligA	WP_133187864.1	156	protocatechuate 4,5-dioxygenase subunit alpha	-1.23504	-2.13066	1	0.232037	5.58562	FALSE	TRUE
E2E30_RS05180	NZ_CP037913.1	1120815	1121657	+	-	WP_133187866.1	280	protocatechuate 3,4-dioxygenase	-1.03343	-1.80981	1	1	6.30465	FALSE	FALSE
E2E30_RS05185	NZ_CP037913.1	1121654	1122595	+	-	WP_133187868.1	313	Gfo/Idh/MocA family oxidoreductase	-1.11831	-1.77449	1	0.209624	5.35993	FALSE	FALSE
E2E30_RS05190	NZ_CP037913.1	1122592	1123770	+	pobA	WP_133187870.1	392	4-hydroxybenzoate 3-monooxygenase	-0.992354	-1.63326	1	1	5.36767	FALSE	FALSE
E2E30_RS05195	NZ_CP037913.1	1123853	1124374	+	-	WP_133187872.1	173	DUF1993 domain-containing protein	-0.0677515	0.198455	1	1	5.32727	FALSE	FALSE
E2E30_RS05200	NZ_CP037913.1	1124496	1126172	+	-	WP_133187874.1	558	chloride channel protein	0.575473	0.559597	1	1	3.68829	FALSE	FALSE
E2E30_RS05205	NZ_CP037913.1	1126333	1126893	+	-	WP_133187876.1	186	YkgJ family cysteine cluster protein	1.26546	1.27154	1	1	3.53508	FALSE	FALSE
E2E30_RS05210	NZ_CP037913.1	1127003	1127815	+	-	WP_133187878.1	270	glycoside hydrolase family 16 protein	-0.0864642	-0.0732435	1	1	6.43894	FALSE	FALSE
E2E30_RS05215	NZ_CP037913.1	1127800	1128489	+	-	WP_133191936.1	229	hypothetical protein	0.954501	0.301175	1	1	2.73883	FALSE	FALSE
E2E30_RS05220	NZ_CP037913.1	1128486	1130711	-	-	WP_133191937.1	741	glycoside hydrolase family 3 protein	-1.00844	-1.16372	1	1	4.42951	FALSE	FALSE
E2E30_RS05225	NZ_CP037913.1	1130963	1134028	+	-	WP_133187880.1	1021	TonB-dependent receptor	-0.0147761	-0.166657	1	1	6.7427	FALSE	FALSE
E2E30_RS05230	NZ_CP037913.1	1134135	1135658	+	-	WP_133187882.1	507	tryptophan 7-halogenase	0.382692	-0.409035	1	1	4.56133	FALSE	FALSE
E2E30_RS05235	NZ_CP037913.1	1135658	1136380	+	-	WP_133187884.1	240	SapC family protein	0.400077	0.0305828	1	1	3.51107	FALSE	FALSE
E2E30_RS05240	NZ_CP037913.1	1136373	1137404	+	-	WP_133187886.1	343	cupin-like domain-containing protein	0.796618	0.728355	1	1	4.52249	FALSE	FALSE
E2E30_RS05245	NZ_CP037913.1	1137401	1138879	+	-	WP_133187888.1	492	tryptophan 7-halogenase	1.01202	0.76946	1	1	4.49133	FALSE	FALSE
E2E30_RS05250	NZ_CP037913.1	1138867	1139931	+	-	WP_133187890.1	354	LacI family DNA-binding transcriptional regulator	0.407868	0.132718	1	1	2.66224	FALSE	FALSE
E2E30_RS05255	NZ_CP037913.1	1139984	1141198	+	-	WP_133187892.1	404	MFS transporter	-0.67569	-0.863381	1	1	3.80453	FALSE	FALSE
E2E30_RS05260	NZ_CP037913.1	1141408	1143075	+	-	WP_133187894.1	555	GGDEF and EAL domain-containing protein	0.366623	0.398547	1	1	6.52062	FALSE	FALSE
E2E30_RS05265	NZ_CP037913.1	1143299	1144513	-	-	WP_133187896.1	404	SGNH/GDSL hydrolase family protein	-0.467285	-0.910106	1	1	3.39998	FALSE	FALSE
E2E30_RS05275	NZ_CP037913.1	1145124	1146554	-	-	WP_133187898.1	476	cardiolipin synthase	-0.160388	-0.770453	1	1	3.84477	FALSE	FALSE
E2E30_RS05280	NZ_CP037913.1	1146669	1146941	-	-	WP_133187900.1	90	hypothetical protein	0.26186	-1.26394	1	1	2.34786	FALSE	FALSE
E2E30_RS05285	NZ_CP037913.1	1146941	1149553	-	-	WP_133191938.1	870	response regulator	1.12715	0.656944	0.078895	1	6.71132	FALSE	FALSE
E2E30_RS05290	NZ_CP037913.1	1149736	1151511	-	-	WP_133187902.1	591	SLC13 family permease	-0.503095	-0.64314	1	1	8.45825	FALSE	FALSE
E2E30_RS05295	NZ_CP037913.1	1151750	1152088	-	-	WP_133187904.1	112	hypothetical protein	-0.333276	-0.242556	1	1	5.51972	FALSE	FALSE
E2E30_RS05300	NZ_CP037913.1	1152232	1154778	-	-	WP_133187906.1	848	cation-translocating P-type ATPase	-0.598529	-1.32136	1	1	5.03094	FALSE	FALSE
E2E30_RS05305	NZ_CP037913.1	1154865	1155680	-	-	WP_133187908.1	271	universal stress protein	-0.209049	0.29599	1	1	2.71672	FALSE	FALSE
E2E30_RS05310	NZ_CP037913.1	1155806	1156009	-	-	WP_133191939.1	67	hypothetical protein	-1.62041	-1.95452	1	1	1.70561	FALSE	FALSE
E2E30_RS05315	NZ_CP037913.1	1156295	1156822	-	-	WP_133187910.1	175	peptide methionine sulfoxide reductase	-0.883322	-0.35962	1	1	6.16825	FALSE	FALSE
E2E30_RS05320	NZ_CP037913.1	1156847	1157752	-	-	WP_133187912.1	301	diacylglycerol kinase	-0.944864	-0.523948	1	1	8.46359	FALSE	FALSE
E2E30_RS05325	NZ_CP037913.1	1157875	1158984	-	-	WP_133191940.1	369	AI-2E family transporter	-1.64933	-0.80734	1	1	8.51351	FALSE	FALSE
E2E30_RS05330	NZ_CP037913.1	1159103	1160041	-	-	WP_133187914.1	312	DUF808 domain-containing protein	-1.19715	-1.50227	1	1	6.18822	FALSE	FALSE
E2E30_RS05335	NZ_CP037913.1	1160412	1161605	+	-	WP_133191941.1	397	YihY/virulence factor BrkB family protein	-2.67853	-1.86937	1	1	7.07986	FALSE	TRUE
E2E30_RS05340	NZ_CP037913.1	1161779	1163437	-	-	WP_133187916.1	552	M20/M25/M40 family metallo-hydrolase	0.146452	0.000733782	1	1	6.02152	FALSE	FALSE
E2E30_RS05345	NZ_CP037913.1	1163728	1166619	+	-	WP_133187918.1	963	TonB-dependent receptor	1.01623	0.819968	1	1	6.19185	FALSE	FALSE
E2E30_RS05350	NZ_CP037913.1	1166689	1167369	+	-	WP_133187920.1	226	ABC transporter ATP-binding protein	-0.242076	-0.42672	1	1	5.96428	FALSE	FALSE
E2E30_RS05355	NZ_CP037913.1	1167359	1169887	+	-	WP_133187922.1	842	FtsX-like permease family protein	0.601009	0.136646	1	1	4.60029	FALSE	FALSE
E2E30_RS05360	NZ_CP037913.1	1169887	1170951	+	-	WP_133187924.1	354	carotenoid 1,2-hydratase	-0.762638	-1.36159	1	0.0380062	4.47909	TRUE	FALSE
E2E30_RS05365	NZ_CP037913.1	1171015	1171341	+	-	WP_133187926.1	108	DUF485 domain-containing protein	0.0874619	-0.357844	1	1	3.6379	FALSE	FALSE
E2E30_RS05370	NZ_CP037913.1	1171338	1173041	+	-	WP_133187928.1	567	cation acetate symporter	-0.311239	-0.63912	1	1	6.24413	FALSE	FALSE
E2E30_RS05375	NZ_CP037913.1	1173180	1173455	-	-	WP_133187930.1	91	HU family DNA-binding protein	0.519887	1.76237	1	0.01219	6.60364	TRUE	FALSE
E2E30_RS05380	NZ_CP037913.1	1173645	1174322	-	-	WP_133187932.1	225	nitroreductase	0.80573	0.986725	1	1	4.54191	FALSE	FALSE
E2E30_RS05385	NZ_CP037913.1	1174441	1175832	-	-	WP_133187934.1	463	phospholipase	-0.273492	-0.215641	1	1	6.35429	FALSE	FALSE
E2E30_RS05390	NZ_CP037913.1	1176047	1176253	-	-	WP_133187936.1	68	helix-hairpin-helix domain-containing protein	-1.1829	-0.989661	1	1	6.72825	FALSE	FALSE
E2E30_RS05395	NZ_CP037913.1	1176250	1176744	-	-	WP_133187938.1	164	nucleoside deaminase	-1.55192	-1.32305	1	1	8.85076	FALSE	FALSE
E2E30_RS05400	NZ_CP037913.1	1176794	1177981	-	-	WP_133191942.1	395	DUF2252 domain-containing protein	-1.89739	-1.17859	1	1	8.47377	FALSE	FALSE
E2E30_RS05405	NZ_CP037913.1	1178279	1179694	+	-	WP_133187940.1	471	M20/M25/M40 family metallo-hydrolase	0.554677	0.661946	1	1	7.5515	FALSE	FALSE
E2E30_RS05410	NZ_CP037913.1	1179778	1181886	+	-	WP_133187942.1	702	M3 family metallopeptidase	0.066632	0.307874	1	1	6.89532	FALSE	FALSE
E2E30_RS05415	NZ_CP037913.1	1181956	1184298	-	-	WP_133191943.1	780	glycosyl hydrolase	-0.652034	-1.30834	1	1	3.79334	FALSE	FALSE
E2E30_RS05420	NZ_CP037913.1	1184531	1186429	-	-	WP_133191944.1	632	beta-glucuronidase	0.258736	0.312131	1	1	4.31888	FALSE	FALSE
E2E30_RS05425	NZ_CP037913.1	1186437	1187639	-	uxuA	WP_133187944.1	400	mannonate dehydratase	-0.037789	-0.0927767	1	1	3.22431	FALSE	FALSE
E2E30_RS05430	NZ_CP037913.1	1187699	1189039	-	-	WP_133187946.1	446	dienelactone hydrolase	-0.0827176	-0.401391	1	1	3.79675	FALSE	FALSE
E2E30_RS05435	NZ_CP037913.1	1189112	1191364	-	-	WP_133187948.1	750	TonB-dependent receptor	-2.21889	-2.48358	1	0.460745	6.7549	FALSE	TRUE
E2E30_RS05440	NZ_CP037913.1	1192095	1194437	+	-	WP_133187950.1	780	DUF5110 domain-containing protein	-0.228857	-0.631453	1	1	5.32787	FALSE	FALSE
E2E30_RS05445	NZ_CP037913.1	1194825	1196438	-	-	WP_133187952.1	537	M28 family peptidase	-0.964916	-1.14286	1	1	8.2112	FALSE	FALSE
E2E30_RS05450	NZ_CP037913.1	1196713	1197111	-	-	WP_133187954.1	132	hypothetical protein	-1.49526	-3.43857	1	0.176482	8.32882	FALSE	TRUE
E2E30_RS05455	NZ_CP037913.1	1197527	1198435	-	-	WP_133187956.1	302	LysR family transcriptional regulator	-2.19842	-2.56005	0.000107255	2.23296e-05	6.31965	TRUE	TRUE
E2E30_RS05460	NZ_CP037913.1	1198598	1200994	+	-	WP_133191945.1	798	TonB-dependent receptor	-1.28883	-1.72864	0.14358	0.00541815	4.78508	TRUE	FALSE
E2E30_RS05465	NZ_CP037913.1	1201157	1202272	+	-	WP_133187958.1	371	FAD-dependent oxidoreductase	-0.678318	-0.766998	1	1	4.29337	FALSE	FALSE
E2E30_RS05470	NZ_CP037913.1	1202301	1203203	+	-	WP_133187960.1	300	oxidoreductase	-0.22841	-0.0532643	1	1	4.21925	FALSE	FALSE
E2E30_RS05475	NZ_CP037913.1	1203207	1204364	+	-	WP_133187962.1	385	prolyl oligopeptidase family serine peptidase	-0.866021	-0.932173	1	1	4.94778	FALSE	FALSE
E2E30_RS05480	NZ_CP037913.1	1204361	1205140	+	-	WP_133187964.1	259	cyclase family protein	-0.597227	-0.888782	1	1	4.70586	FALSE	FALSE
E2E30_RS05485	NZ_CP037913.1	1205175	1206140	+	-	WP_133187966.1	321	fumarylacetoacetate hydrolase family protein	-0.712589	-0.849614	1	1	3.06485	FALSE	FALSE
E2E30_RS05490	NZ_CP037913.1	1206380	1208743	-	-	WP_133187968.1	787	TonB-dependent receptor plug domain-containing protein	-1.22892	-1.8686	0.596006	0.00808209	4.49214	TRUE	FALSE
E2E30_RS05495	NZ_CP037913.1	1209017	1209913	-	-	WP_133187970.1	298	protocatechuate 3,4-dioxygenase	-0.862057	-1.1122	1	1	3.60008	FALSE	FALSE
E2E30_RS05500	NZ_CP037913.1	1209915	1210367	-	ligA	WP_133187972.1	150	protocatechuate 4,5-dioxygenase subunit alpha	-0.66455	-1.00161	1	1	2.60804	FALSE	FALSE
E2E30_RS05505	NZ_CP037913.1	1210395	1211243	-	purU	WP_133187974.1	282	formyltetrahydrofolate deformylase	-1.00271	-1.09445	1	1	1.96772	FALSE	FALSE
E2E30_RS05510	NZ_CP037913.1	1211236	1212114	-	-	WP_133187976.1	292	methylenetetrahydrofolate reductase	-1.65018	-1.43804	0.716077	1	0.860841	FALSE	FALSE
E2E30_RS05515	NZ_CP037913.1	1212203	1212934	+	-	WP_133191946.1	243	alpha/beta hydrolase	-0.336025	-1.65754	1	1	0.471464	FALSE	FALSE
E2E30_RS05520	NZ_CP037913.1	1212971	1214368	+	-	WP_133187978.1	465	aminomethyl transferase family protein	-1.08397	-1.47177	1	0.129965	3.07272	FALSE	FALSE
E2E30_RS05525	NZ_CP037913.1	1214417	1215160	-	-	WP_133187980.1	247	IclR family transcriptional regulator	0.157777	-0.456196	1	1	3.23879	FALSE	FALSE
E2E30_RS05530	NZ_CP037913.1	1215197	1216324	-	-	WP_133187982.1	375	cobalamin-independent methionine synthase II family protein	-1.17242	-1.66218	1	0.120984	4.84422	FALSE	FALSE
E2E30_RS05535	NZ_CP037913.1	1216438	1216845	+	-	WP_133187984.1	135	nuclear transport factor 2 family protein	-1.49478	-1.69334	0.129797	0.0314135	2.77541	TRUE	FALSE
E2E30_RS05540	NZ_CP037913.1	1217371	1218111	+	-	WP_133191947.1	246	serine hydrolase	0.26923	-0.40364	1	1	5.028	FALSE	FALSE
E2E30_RS05545	NZ_CP037913.1	1218195	1218947	-	-	WP_133187986.1	250	3\'-5\' exonuclease	-0.316501	-0.236406	1	1	6.44572	FALSE	FALSE
E2E30_RS05550	NZ_CP037913.1	1219100	1219450	-	-	WP_133187988.1	116	hypothetical protein	0.316901	0.119966	1	1	5.64075	FALSE	FALSE
E2E30_RS05555	NZ_CP037913.1	1219464	1220957	-	-	WP_133187990.1	497	L,D-transpeptidase family protein	0.0904951	-0.038708	1	1	7.10195	FALSE	FALSE
E2E30_RS05560	NZ_CP037913.1	1221257	1222561	-	pncB	WP_133187992.1	434	nicotinate phosphoribosyltransferase	0.0631044	0.606363	1	1	3.82266	FALSE	FALSE
E2E30_RS05565	NZ_CP037913.1	1222558	1223298	-	-	WP_133187994.1	246	NUDIX hydrolase	-0.975087	-0.617967	1	1	3.25419	FALSE	FALSE
E2E30_RS05570	NZ_CP037913.1	1223375	1223959	+	-	WP_133187996.1	194	isochorismatase family protein	-0.870596	-1.37353	1	0.165919	3.90164	FALSE	FALSE
E2E30_RS05575	NZ_CP037913.1	1224176	1226635	-	-	WP_133187998.1	819	TonB-dependent receptor	-0.892777	-1.67708	1	0.00179341	7.51319	TRUE	FALSE
E2E30_RS05580	NZ_CP037913.1	1227308	1229776	+	-	WP_133191948.1	822	TonB-dependent receptor	-1.23128	-1.95601	0.0981796	0.000549443	5.24594	TRUE	FALSE
E2E30_RS05585	NZ_CP037913.1	1229897	1231747	+	-	WP_133188000.1	616	HAMP domain-containing protein	-0.764353	-1.18155	1	0.313669	4.5889	FALSE	FALSE
E2E30_RS05590	NZ_CP037913.1	1231800	1232840	+	-	WP_133188002.1	346	DUF2332 family protein	-1.67902	-2.48601	1	0.169364	3.31571	FALSE	TRUE
E2E30_RS05595	NZ_CP037913.1	1232980	1233591	+	-	WP_133188004.1	203	hypothetical protein	-0.252593	-0.987032	1	1	2.91541	FALSE	FALSE
E2E30_RS05600	NZ_CP037913.1	1233566	1233943	+	-	WP_133188006.1	125	hypothetical protein	0.136549	-1.21066	1	1	1.13049	FALSE	FALSE
E2E30_RS05615	NZ_CP037913.1	1236613	1237266	+	-	WP_133188008.1	217	DUF969 domain-containing protein	0.503094	-0.00366193	1	1	3.87198	FALSE	FALSE
E2E30_RS05620	NZ_CP037913.1	1237263	1238204	+	-	WP_133188010.1	313	DUF979 domain-containing protein	0.574433	0.402327	1	1	3.76766	FALSE	FALSE
E2E30_RS05625	NZ_CP037913.1	1238204	1239178	+	-	WP_133188012.1	324	DUF2891 domain-containing protein	0.337754	0.39888	1	1	3.98609	FALSE	FALSE
E2E30_RS05635	NZ_CP037913.1	1239748	1240866	-	rodA	WP_133188014.1	372	rod shape-determining protein RodA	1.52452	1.82843	0.581312	0.092893	4.52387	FALSE	FALSE
E2E30_RS05640	NZ_CP037913.1	1240863	1242968	-	mrdA	WP_133188016.1	701	penicillin-binding protein 2	-0.664726	-0.506912	1	1	6.37534	FALSE	FALSE
E2E30_RS05645	NZ_CP037913.1	1242965	1243474	-	mreD	WP_133188018.1	169	rod shape-determining protein MreD	-1.72641	-1.93818	0.527025	0.17705	8.03155	FALSE	FALSE
E2E30_RS05650	NZ_CP037913.1	1243482	1244399	-	mreC	WP_133188020.1	305	rod shape-determining protein MreC	1.38342	1.24396	0.0342063	0.100443	3.43775	TRUE	FALSE
E2E30_RS05655	NZ_CP037913.1	1244520	1245566	-	-	WP_010186326.1	348	MULTISPECIES: rod shape-determining protein	-0.323601	-0.178561	1	1	7.84129	FALSE	FALSE
E2E30_RS05660	NZ_CP037913.1	1245727	1247562	+	mutL	WP_133188022.1	611	DNA mismatch repair endonuclease MutL	-0.436912	-0.720546	1	1	5.77153	FALSE	FALSE
E2E30_RS05665	NZ_CP037913.1	1247632	1248012	+	-	WP_133188024.1	126	hypothetical protein	1.0599	0.666577	1	1	4.90939	FALSE	FALSE
E2E30_RS05670	NZ_CP037913.1	1248287	1248886	-	-	WP_133188026.1	199	MULTISPECIES: 50S ribosomal protein L9	0.13307	0.370823	1	1	7.64409	FALSE	FALSE
E2E30_RS05675	NZ_CP037913.1	1248899	1249123	-	rpsR	WP_010186331.1	74	MULTISPECIES: 30S ribosomal protein S18	0.259688	0.703242	1	1	7.30652	FALSE	FALSE
E2E30_RS05680	NZ_CP037913.1	1249138	1249572	-	-	WP_133188028.1	144	30S ribosomal protein S6	-0.174674	0.275662	1	1	10.1202	FALSE	FALSE
E2E30_RS05685	NZ_CP037913.1	1249759	1250130	-	-	WP_133188030.1	123	hypothetical protein	-1.31031	-0.227547	1	1	6.45545	FALSE	FALSE
E2E30_RS05690	NZ_CP037913.1	1250350	1251285	+	fabD	WP_133188032.1	311	ACP S-malonyltransferase	-0.274587	0.448893	1	1	6.2105	FALSE	FALSE
E2E30_RS05695	NZ_CP037913.1	1251328	1251762	+	-	WP_133188034.1	144	GxxExxY protein	-0.361939	0.253253	1	1	6.97769	FALSE	FALSE
E2E30_RS05700	NZ_CP037913.1	1251766	1252506	+	fabG	WP_133188036.1	246	3-oxoacyl	-0.123513	0.217207	1	1	8.41826	FALSE	FALSE
E2E30_RS05705	NZ_CP037913.1	1252601	1252837	+	-	WP_010186338.1	78	MULTISPECIES: acyl carrier protein	-0.0606861	0.54427	1	1	10.0283	FALSE	FALSE
E2E30_RS05710	NZ_CP037913.1	1252961	1254220	+	fabF	WP_133188038.1	419	beta-ketoacyl-ACP synthase II	0.371516	0.805602	1	1	6.74281	FALSE	FALSE
E2E30_RS05715	NZ_CP037913.1	1254296	1255261	+	mltG	WP_133188040.1	321	endolytic transglycosylase MltG	1.06494	1.19944	1	0.432137	5.62774	FALSE	FALSE
E2E30_RS05720	NZ_CP037913.1	1255422	1256033	-	eda	WP_133188042.1	203	bifunctional 4-hydroxy-2-oxoglutarate aldolase/2-dehydro-3-deoxy-phosphogluconate aldolase	1.39816	1.69452	0.0319313	0.00325988	4.55576	TRUE	FALSE
E2E30_RS05725	NZ_CP037913.1	1256030	1256998	-	glk	WP_133188044.1	322	glucokinase	1.51161	1.85901	0.0119877	0.00108984	5.03202	TRUE	FALSE
E2E30_RS05730	NZ_CP037913.1	1257065	1258885	-	-	WP_133188046.1	606	phosphogluconate dehydratase	0.395994	0.771616	1	1	7.99302	FALSE	FALSE
E2E30_RS05735	NZ_CP037913.1	1258914	1259630	-	pgl	WP_133188048.1	238	6-phosphogluconolactonase	-0.0062058	0.460315	1	1	6.58862	FALSE	FALSE
E2E30_RS05740	NZ_CP037913.1	1259809	1261275	-	zwf	WP_133188050.1	488	glucose-6-phosphate dehydrogenase	0.518544	1.12781	1	0.138623	7.61292	FALSE	FALSE
E2E30_RS05745	NZ_CP037913.1	1261347	1262276	-	argC	WP_133188052.1	309	N-acetyl-gamma-glutamyl-phosphate reductase	0.276319	0.597615	1	1	6.49447	FALSE	FALSE
E2E30_RS05750	NZ_CP037913.1	1262586	1262921	-	-	WP_029625324.1	111	MULTISPECIES: MarR family transcriptional regulator	-2.1023	-1.92206	1	1	11.6536	FALSE	TRUE
E2E30_RS05755	NZ_CP037913.1	1263169	1263573	+	secG	WP_133188054.1	134	preprotein translocase subunit SecG	0.313297	0.618737	1	1	7.28138	FALSE	FALSE
E2E30_RS05760	NZ_CP037913.1	1263681	1265315	+	-	WP_133188056.1	544	CTP synthase	1.54169	1.50466	0.0034723	0.00451317	7.16199	TRUE	FALSE
E2E30_RS05765	NZ_CP037913.1	1265343	1266491	-	-	WP_133188058.1	382	aspartyl/asparaginyl beta-hydroxylase domain-containing protein	0.614759	0.0223216	1	1	4.57081	FALSE	FALSE
E2E30_RS05770	NZ_CP037913.1	1266655	1267125	-	-	WP_133188060.1	156	Hsp20 family protein	-1.59254	-0.87892	0.077112	1	9.90518	FALSE	FALSE
E2E30_RS05775	NZ_CP037913.1	1267387	1269867	+	-	WP_133188062.1	826	TonB-dependent receptor	1.28366	2.81172	1	0.723146	7.27934	FALSE	TRUE
E2E30_RS05780	NZ_CP037913.1	1270422	1271672	+	-	WP_133188064.1	416	lipoprotein-releasing ABC transporter permease subunit	1.14465	1.3182	0.591635	0.141435	5.14907	FALSE	FALSE
E2E30_RS05785	NZ_CP037913.1	1271665	1272339	+	-	WP_133188066.1	224	ABC transporter ATP-binding protein	0.93511	1.1656	1	0.590906	5.28367	FALSE	FALSE
E2E30_RS05790	NZ_CP037913.1	1272336	1272935	+	-	WP_133188068.1	199	GNAT family N-acetyltransferase	1.03709	1.17052	0.671362	0.156204	5.0094	FALSE	FALSE
E2E30_RS05795	NZ_CP037913.1	1272932	1273411	+	-	WP_133188070.1	159	glutathione peroxidase	0.227489	0.142729	1	1	5.54471	FALSE	FALSE
E2E30_RS05800	NZ_CP037913.1	1273639	1277256	+	dnaE	WP_133188072.1	1205	DNA polymerase III subunit alpha	0.391425	0.712443	1	1	8.59967	FALSE	FALSE
E2E30_RS05805	NZ_CP037913.1	1277385	1278965	+	-	WP_133188074.1	526	long-chain fatty acid--CoA ligase	0.651307	0.508469	1	1	6.69214	FALSE	FALSE
E2E30_RS05810	NZ_CP037913.1	1279129	1279422	-	-	WP_133188076.1	97	DUF167 domain-containing protein	1.38873	1.43157	1	1	4.49578	FALSE	FALSE
E2E30_RS05815	NZ_CP037913.1	1279419	1280492	-	-	WP_133188078.1	357	PA0069 family radical SAM protein	0.850683	0.893407	1	1	6.46967	FALSE	FALSE
E2E30_RS05820	NZ_CP037913.1	1280549	1280887	+	-	WP_133188080.1	112	VOC family protein	-0.496274	-0.056805	1	1	6.20816	FALSE	FALSE
E2E30_RS05825	NZ_CP037913.1	1280961	1281488	-	moaB	WP_133188082.1	175	molybdenum cofactor biosynthesis protein B	2.79825	2.59022	0.00209841	0.00429815	3.54467	TRUE	TRUE
E2E30_RS05830	NZ_CP037913.1	1281478	1283280	-	-	WP_133188084.1	600	lytic transglycosylase domain-containing protein	2.72874	2.31123	2.59229e-05	0.000136208	7.34957	TRUE	TRUE
E2E30_RS05835	NZ_CP037913.1	1283277	1284029	-	-	WP_133188086.1	250	uracil-DNA glycosylase	1.80716	1.40247	0.00781931	0.11468	8.23231	TRUE	FALSE
E2E30_RS05840	NZ_CP037913.1	1284177	1285820	+	-	WP_133191949.1	547	electron transfer flavoprotein-ubiquinone oxidoreductase	-0.663193	-0.540029	1	1	9.40073	FALSE	FALSE
E2E30_RS05845	NZ_CP037913.1	1285941	1286765	+	-	WP_133188088.1	274	4-(cytidine 5\'-diphospho)-2-C-methyl-D-erythritol kinase	1.05915	0.796147	1	1	3.9101	FALSE	FALSE
E2E30_RS05850	NZ_CP037913.1	1286972	1287706	+	-	WP_133188090.1	244	N-formylglutamate amidohydrolase	1.18549	1.22904	1	1	4.325	FALSE	FALSE
E2E30_RS05855	NZ_CP037913.1	1287715	1289436	+	ilvD	WP_133188092.1	573	dihydroxy-acid dehydratase	-0.118392	-0.408622	1	1	7.15484	FALSE	FALSE
E2E30_RS05860	NZ_CP037913.1	1289417	1289824	+	-	WP_133188094.1	135	hypothetical protein	0.304898	-0.357011	1	1	4.60786	FALSE	FALSE
E2E30_RS05865	NZ_CP037913.1	1289821	1291245	+	-	WP_133188096.1	474	NAD(P)H-hydrate dehydratase	0.410684	0.286489	1	1	3.77488	FALSE	FALSE
E2E30_RS05870	NZ_CP037913.1	1291242	1292426	+	-	WP_133188098.1	394	class I SAM-dependent RNA methyltransferase	0.0345508	-0.275608	1	1	4.2174	FALSE	FALSE
E2E30_RS05875	NZ_CP037913.1	1292417	1293157	-	truA	WP_133188100.1	246	tRNA pseudouridine(38-40) synthase TruA	0.307943	0.218865	1	1	2.21758	FALSE	FALSE
E2E30_RS05880	NZ_CP037913.1	1293154	1294131	-	-	WP_133188102.1	325	methionyl-tRNA formyltransferase	0.134844	0.000499863	1	1	4.80094	FALSE	FALSE
E2E30_RS05885	NZ_CP037913.1	1294268	1294864	+	recR	WP_133188104.1	198	recombination protein RecR	0.375992	0.436461	1	1	6.4699	FALSE	FALSE
E2E30_RS05890	NZ_CP037913.1	1295164	1295694	+	-	WP_133188106.1	176	peptide deformylase	-1.01378	-0.692868	1	1	9.57951	FALSE	FALSE
E2E30_RS05895	NZ_CP037913.1	1295825	1297486	-	-	WP_133188108.1	553	formate--tetrahydrofolate ligase	-0.440394	-0.409577	1	1	6.47154	FALSE	FALSE
E2E30_RS05900	NZ_CP037913.1	1297639	1299183	+	-	WP_133188110.1	514	DNA recombination protein RmuC	-0.343709	-0.220956	1	1	6.49807	FALSE	FALSE
E2E30_RS05905	NZ_CP037913.1	1299207	1299899	+	-	WP_133188112.1	230	tetratricopeptide repeat protein	-0.155317	-0.47319	1	1	4.88953	FALSE	FALSE
E2E30_RS05910	NZ_CP037913.1	1299896	1300702	-	-	WP_133188114.1	268	RNA methyltransferase	1.22056	0.691512	1	1	2.91327	FALSE	FALSE
E2E30_RS05915	NZ_CP037913.1	1300834	1301106	-	-	WP_133188116.1	90	HPr family phosphocarrier protein	0.555791	0.484779	1	1	5.80776	FALSE	FALSE
E2E30_RS05920	NZ_CP037913.1	1301106	1301513	-	-	WP_133188118.1	135	PTS sugar transporter subunit IIA	0.11607	-0.0767862	1	1	6.98448	FALSE	FALSE
E2E30_RS05925	NZ_CP037913.1	1301527	1302492	-	rapZ	WP_133188120.1	321	RNase adapter RapZ	-0.104395	-0.371828	1	1	7.37043	FALSE	FALSE
E2E30_RS05930	NZ_CP037913.1	1302489	1302911	-	-	WP_133188122.1	140	aldolase	0.396196	0.110307	1	1	4.22234	FALSE	FALSE
E2E30_RS05935	NZ_CP037913.1	1302908	1304524	-	-	WP_133188124.1	538	HAMP domain-containing protein	1.33865	0.662815	0.0938908	1	3.76656	FALSE	FALSE
E2E30_RS05940	NZ_CP037913.1	1304493	1305200	-	-	WP_133188126.1	235	response regulator transcription factor	0.453206	-0.0593307	1	1	5.4077	FALSE	FALSE
E2E30_RS05945	NZ_CP037913.1	1305367	1306974	+	-	WP_133188128.1	535	phosphoenolpyruvate carboxykinase	-0.231819	-0.410075	1	1	8.30308	FALSE	FALSE
E2E30_RS05950	NZ_CP037913.1	1307020	1307472	+	-	WP_133188129.1	150	hypothetical protein	0.0280039	-0.744425	1	1	3.94062	FALSE	FALSE
E2E30_RS05955	NZ_CP037913.1	1307514	1307828	+	-	WP_133188131.1	104	hypothetical protein	-0.155487	-1.2132	1	1	9.79813	FALSE	FALSE
E2E30_RS05960	NZ_CP037913.1	1307916	1308560	+	-	WP_133188133.1	214	hypothetical protein	0.365708	-0.268747	1	1	5.46065	FALSE	FALSE
E2E30_RS05965	NZ_CP037913.1	1308871	1309317	-	-	WP_133191950.1	148	NfeD family protein	0.114687	-0.563731	1	1	5.96604	FALSE	FALSE
E2E30_RS05970	NZ_CP037913.1	1309317	1310297	-	-	WP_133188135.1	326	SPFH/Band 7/PHB domain protein	0.055537	-0.322233	1	1	6.96728	FALSE	FALSE
E2E30_RS05975	NZ_CP037913.1	1310396	1310857	-	-	WP_133188137.1	153	hypothetical protein	-0.215832	-0.689755	1	1	5.42564	FALSE	FALSE
E2E30_RS05980	NZ_CP037913.1	1311457	1312914	+	guaB	WP_133188139.1	485	IMP dehydrogenase	-0.627776	-0.334117	1	1	8.47735	FALSE	FALSE
E2E30_RS05985	NZ_CP037913.1	1313057	1314229	+	-	WP_133188141.1	390	RsmB/NOP family class I SAM-dependent RNA methyltransferase	-0.539984	-0.623974	1	1	6.14858	FALSE	FALSE
E2E30_RS05990	NZ_CP037913.1	1314237	1314770	+	-	WP_133188143.1	177	tetratricopeptide repeat protein	-0.207209	-0.90689	1	1	5.96219	FALSE	FALSE
E2E30_RS05995	NZ_CP037913.1	1314862	1315683	-	rsmA	WP_133188145.1	273	16S rRNA (adenine(1518)-N(6)/adenine(1519)-N(6))-dimethyltransferase RsmA	-0.0433977	-0.48447	1	1	4.58933	FALSE	FALSE
E2E30_RS06000	NZ_CP037913.1	1315680	1316675	-	pdxA	WP_133188147.1	331	4-hydroxythreonine-4-phosphate dehydrogenase PdxA	0.123051	-0.546097	1	1	6.12264	FALSE	FALSE
E2E30_RS06005	NZ_CP037913.1	1316692	1318095	-	-	WP_133188149.1	467	peptidylprolyl isomerase	-0.312842	-0.400659	1	1	8.94087	FALSE	FALSE
E2E30_RS06010	NZ_CP037913.1	1318208	1320445	-	-	WP_133188151.1	745	LPS-assembly protein LptD	0.578981	0.767259	1	1	7.18171	FALSE	FALSE
E2E30_RS06015	NZ_CP037913.1	1320656	1322131	+	-	WP_133188153.1	491	leucyl aminopeptidase	-0.171592	-0.121917	1	1	8.09299	FALSE	FALSE
E2E30_RS06020	NZ_CP037913.1	1322231	1322671	+	-	WP_133188155.1	146	DNA polymerase III subunit chi	1.01902	1.10412	1	1	4.6705	FALSE	FALSE
E2E30_RS06025	NZ_CP037913.1	1322749	1323171	+	-	WP_133188157.1	140	nucleoside-diphosphate kinase	-0.188094	0.808978	1	1	7.22446	FALSE	FALSE
E2E30_RS06030	NZ_CP037913.1	1323171	1323692	+	-	WP_133188159.1	173	GNAT family N-acetyltransferase	0.692154	0.516615	1	1	3.19657	FALSE	FALSE
E2E30_RS06035	NZ_CP037913.1	1323711	1324355	-	-	WP_133188161.1	214	hypothetical protein	0.994584	0.971721	1	1	4.3799	FALSE	FALSE
E2E30_RS06040	NZ_CP037913.1	1324352	1324729	-	-	WP_133188163.1	125	MmcQ/YjbR family DNA-binding protein	0.486038	0.592767	1	1	4.19181	FALSE	FALSE
E2E30_RS06045	NZ_CP037913.1	1324726	1325235	-	purN	WP_133191951.1	169	phosphoribosylglycinamide formyltransferase	0.550791	1.07735	1	0.881355	4.91692	FALSE	FALSE
E2E30_RS06050	NZ_CP037913.1	1325401	1326510	-	-	WP_133188165.1	369	phosphoribosylformylglycinamidine cyclo-ligase	-0.175684	-0.179146	1	1	7.07708	FALSE	FALSE
E2E30_RS06055	NZ_CP037913.1	1326573	1327844	+	-	WP_133188167.1	423	heavy-metal-associated domain-containing protein	0.860853	1.01486	1	0.936587	5.80139	FALSE	FALSE
E2E30_RS06060	NZ_CP037913.1	1327864	1328499	+	-	WP_133191952.1	211	chromosomal replication initiator DnaA	0.721568	0.406124	1	1	5.36599	FALSE	FALSE
E2E30_RS06065	NZ_CP037913.1	1328496	1330673	+	-	WP_133188169.1	725	RNA degradosome polyphosphate kinase	2.12193	1.88282	0.00194119	0.0065264	6.43781	TRUE	TRUE
E2E30_RS06070	NZ_CP037913.1	1330780	1332216	+	-	WP_133191953.1	478	Ppx/GppA family phosphatase	0.29168	-0.198503	1	1	5.12908	FALSE	FALSE
E2E30_RS06075	NZ_CP037913.1	1332345	1333523	-	rnd	WP_133188171.1	392	ribonuclease D	0.162377	-0.347707	1	1	7.06511	FALSE	FALSE
E2E30_RS06080	NZ_CP037913.1	1333697	1335520	+	aspS	WP_133188173.1	607	aspartate--tRNA ligase	-0.0383353	-0.154495	1	1	8.50032	FALSE	FALSE
E2E30_RS06085	NZ_CP037913.1	1335697	1336476	+	-	WP_133188175.1	259	polyphosphate kinase	-0.484945	-0.700462	1	1	6.01065	FALSE	FALSE
E2E30_RS06090	NZ_CP037913.1	1336503	1336949	-	-	WP_133188177.1	148	hypothetical protein	0.867366	0.187658	1	1	2.99271	FALSE	FALSE
E2E30_RS06095	NZ_CP037913.1	1336995	1337624	-	-	WP_133188179.1	209	carbonic anhydrase	0.147816	-0.295463	1	1	8.2536	FALSE	FALSE
E2E30_RS06100	NZ_CP037913.1	1337691	1338611	+	lipA	WP_133188181.1	306	lipoyl synthase	0.0254864	0.20515	1	1	8.30814	FALSE	FALSE
E2E30_RS06105	NZ_CP037913.1	1338611	1339090	+	-	WP_133188183.1	159	type II toxin-antitoxin system RatA family toxin	0.654097	0.203626	1	1	5.8387	FALSE	FALSE
E2E30_RS06110	NZ_CP037913.1	1339030	1339560	-	-	WP_133188185.1	176	CinA family protein	0.915876	0.454082	1	1	4.42369	FALSE	FALSE
E2E30_RS06115	NZ_CP037913.1	1339553	1340074	-	-	WP_133188187.1	173	hypothetical protein	0.868736	0.896114	1	1	4.62116	FALSE	FALSE
E2E30_RS06120	NZ_CP037913.1	1340071	1341318	-	ispF	WP_133188189.1	415	2-C-methyl-D-erythritol 2,4-cyclodiphosphate synthase	0.327982	0.340072	1	1	6.0925	FALSE	FALSE
E2E30_RS06125	NZ_CP037913.1	1341430	1342431	+	dusB	WP_133188191.1	333	tRNA dihydrouridine synthase DusB	0.91699	0.266468	1	1	6.46879	FALSE	FALSE
E2E30_RS06130	NZ_CP037913.1	1342407	1343489	+	-	WP_133188193.1	360	PAS domain-containing protein	0.657062	0.45251	1	1	4.94444	FALSE	FALSE
E2E30_RS06135	NZ_CP037913.1	1343486	1344904	+	ntrC	WP_133188195.1	472	nitrogen regulation protein NR(I)	0.680953	0.358853	1	1	3.9985	FALSE	FALSE
E2E30_RS06140	NZ_CP037913.1	1345010	1347229	+	-	WP_133188197.1	739	HAMP domain-containing protein	0.984395	0.754079	1	1	7.75178	FALSE	FALSE
E2E30_RS06145	NZ_CP037913.1	1347233	1348606	+	-	WP_133188199.1	457	sigma-54-dependent Fis family transcriptional regulator	1.20766	0.676625	0.668973	1	6.45501	FALSE	FALSE
E2E30_RS06150	NZ_CP037913.1	1348860	1349690	+	-	WP_133188201.1	276	23S rRNA (adenine(2030)-N(6))-methyltransferase RlmJ	0.523033	0.375691	1	1	3.44082	FALSE	FALSE
E2E30_RS06155	NZ_CP037913.1	1349840	1350331	+	-	WP_133188203.1	163	RNA chaperone Hfq	-0.250741	0.277232	1	1	9.56949	FALSE	FALSE
E2E30_RS06160	NZ_CP037913.1	1350328	1351614	+	hflX	WP_133188205.1	428	GTPase HflX	0.577095	0.983722	1	1	5.94402	FALSE	FALSE
E2E30_RS06165	NZ_CP037913.1	1351592	1352248	+	-	WP_133188207.1	218	GNAT family N-acetyltransferase	1.21919	1.39007	0.746479	0.196361	3.63784	FALSE	FALSE
E2E30_RS06170	NZ_CP037913.1	1352226	1352972	-	mazG	WP_133188209.1	248	nucleoside triphosphate pyrophosphohydrolase	-0.0333867	0.450834	1	1	5.64122	FALSE	FALSE
E2E30_RS06175	NZ_CP037913.1	1353157	1353837	-	-	WP_133188211.1	226	alpha/beta hydrolase	-0.241366	0.919982	1	1	5.73057	FALSE	FALSE
E2E30_RS06180	NZ_CP037913.1	1354092	1354274	-	-	WP_133188213.1	60	hypothetical protein	0.28656	0.00952502	1	1	3.36229	FALSE	FALSE
E2E30_RS06185	NZ_CP037913.1	1354271	1355035	-	-	WP_133188215.1	254	MBL fold metallo-hydrolase	-0.288584	-0.591092	1	1	4.98743	FALSE	FALSE
E2E30_RS06190	NZ_CP037913.1	1355032	1355808	-	-	WP_133188217.1	258	TatD family hydrolase	0.434408	0.519811	1	1	4.76126	FALSE	FALSE
E2E30_RS06195	NZ_CP037913.1	1355808	1357349	-	-	WP_133188219.1	513	methionine--tRNA ligase	-0.155495	0.109036	1	1	7.00171	FALSE	FALSE
E2E30_RS06200	NZ_CP037913.1	1357405	1358382	-	-	WP_133188221.1	325	DNA polymerase III subunit delta\'	0.504361	0.68128	1	1	4.07222	FALSE	FALSE
E2E30_RS06205	NZ_CP037913.1	1358379	1359005	-	-	WP_133188223.1	208	dTMP kinase	0.213183	-0.415089	1	1	4.25578	FALSE	FALSE
E2E30_RS06210	NZ_CP037913.1	1359002	1360171	-	-	WP_133188225.1	389	D-alanyl-D-alanine carboxypeptidase	-0.491653	-0.435053	1	1	7.29172	FALSE	FALSE
E2E30_RS06215	NZ_CP037913.1	1360190	1361092	-	-	WP_133188227.1	300	hypothetical protein	0.165024	-0.293048	1	1	5.29947	FALSE	FALSE
E2E30_RS06220	NZ_CP037913.1	1361097	1362101	-	-	WP_133191954.1	334	lytic murein transglycosylase	-0.125093	-0.727725	1	1	6.10704	FALSE	FALSE
E2E30_RS06230	NZ_CP037913.1	1362693	1364159	-	-	WP_133188229.1	488	DNA photolyase	-0.746287	-1.12852	1	0.413496	6.90565	FALSE	FALSE
E2E30_RS06235	NZ_CP037913.1	1364310	1364600	+	-	WP_133188231.1	96	hypothetical protein	-1.56655	-3.91008	0.883444	0.000875405	1.0875	TRUE	TRUE
E2E30_RS06240	NZ_CP037913.1	1364642	1365922	-	-	WP_133188233.1	426	polygalacturonase	0.252483	-0.0230138	1	1	3.75338	FALSE	FALSE
E2E30_RS06245	NZ_CP037913.1	1365949	1369206	-	-	WP_133188235.1	1085	TonB-dependent receptor	-0.41394	-0.971108	1	1	4.44644	FALSE	FALSE
E2E30_RS06250	NZ_CP037913.1	1369580	1371160	+	-	WP_133191955.1	526	pectate lyase	-0.394652	-1.38312	1	0.0162206	4.81457	TRUE	FALSE
E2E30_RS06255	NZ_CP037913.1	1371274	1372872	+	-	WP_133188237.1	532	family 43 glycosylhydrolase	0.104262	-0.75344	1	1	4.37579	FALSE	FALSE
E2E30_RS06260	NZ_CP037913.1	1373251	1374330	+	-	WP_133188239.1	359	family 43 glycosylhydrolase	0.0534812	-0.650077	1	1	5.65042	FALSE	FALSE
E2E30_RS06265	NZ_CP037913.1	1374339	1375793	+	xylB	WP_133188240.1	484	xylulokinase	-0.662923	-0.938739	1	1	4.16638	FALSE	FALSE
E2E30_RS06270	NZ_CP037913.1	1375812	1377122	+	xylA	WP_133188242.1	436	xylose isomerase	0.344905	0.365188	1	1	4.23656	FALSE	FALSE
E2E30_RS06275	NZ_CP037913.1	1377247	1378827	+	-	WP_133188244.1	526	aldehyde dehydrogenase (NADP(+))	-0.0894059	-0.34622	1	1	4.3949	FALSE	FALSE
E2E30_RS06280	NZ_CP037913.1	1379005	1380849	+	-	WP_133191956.1	614	SDR family oxidoreductase	-0.0524887	-0.885112	1	1	4.81803	FALSE	FALSE
E2E30_RS06285	NZ_CP037913.1	1380849	1381715	+	-	WP_133188246.1	288	SMP-30/gluconolactonase/LRE family protein	-0.461671	-0.68973	1	1	3.05813	FALSE	FALSE
E2E30_RS06290	NZ_CP037913.1	1381741	1383189	+	-	WP_133188248.1	482	sugar porter family MFS transporter	-0.865121	-1.15826	1	1	4.92643	FALSE	FALSE
E2E30_RS06295	NZ_CP037913.1	1383421	1383747	-	-	WP_133188250.1	108	hypothetical protein	-0.411238	-0.89615	1	1	5.09211	FALSE	FALSE
E2E30_RS06300	NZ_CP037913.1	1383744	1383929	-	-	WP_133188252.1	61	hypothetical protein	-0.488749	-1.18098	1	0.477968	4.84868	FALSE	FALSE
E2E30_RS06305	NZ_CP037913.1	1384240	1385553	-	-	WP_133188254.1	437	sugar MFS transporter	-0.985702	-0.930744	1	1	6.95207	FALSE	FALSE
E2E30_RS06310	NZ_CP037913.1	1385745	1387559	+	-	WP_133188256.1	604	dihydroxy-acid dehydratase family protein	-1.24307	-1.91239	1	0.0294057	7.63711	TRUE	FALSE
E2E30_RS06315	NZ_CP037913.1	1387619	1388536	-	-	WP_133188258.1	305	Gfo/Idh/MocA family oxidoreductase	-0.955318	-0.835557	1	1	6.85274	FALSE	FALSE
E2E30_RS06320	NZ_CP037913.1	1388538	1389521	-	-	WP_133188260.1	327	FAH family protein	-1.3131	-1.30884	0.45472	0.432132	6.32948	FALSE	FALSE
E2E30_RS06325	NZ_CP037913.1	1389788	1391296	-	-	WP_133188262.1	502	acetyl-CoA hydrolase/transferase family protein	-1.3091	-1.08539	1	1	6.32661	FALSE	FALSE
E2E30_RS06330	NZ_CP037913.1	1391343	1391873	-	-	WP_133188264.1	176	GNAT family N-acetyltransferase	-0.344297	0.696179	1	1	3.93309	FALSE	FALSE
E2E30_RS06335	NZ_CP037913.1	1391992	1393089	-	-	WP_133188266.1	365	Tat pathway signal protein	-0.924505	-1.83174	1	1	1.18518	FALSE	FALSE
E2E30_RS06340	NZ_CP037913.1	1393121	1394161	-	adhP	WP_133188268.1	346	alcohol dehydrogenase AdhP	-1.03855	-1.29814	1	1	2.2872	FALSE	FALSE
E2E30_RS06345	NZ_CP037913.1	1394397	1395788	+	-	WP_133188270.1	463	M20/M25/M40 family metallo-hydrolase	-0.713142	-0.479069	1	1	7.43522	FALSE	FALSE
E2E30_RS06350	NZ_CP037913.1	1395875	1397023	+	-	WP_133188272.1	382	aromatic ring-hydroxylating dioxygenase subunit alpha	0.975102	0.800431	1	1	7.39673	FALSE	FALSE
E2E30_RS06355	NZ_CP037913.1	1397211	1398818	+	-	WP_133188274.1	535	NAD(P)/FAD-dependent oxidoreductase	1.52762	1.37441	0.014529	0.0463297	6.64616	TRUE	FALSE
E2E30_RS06360	NZ_CP037913.1	1398795	1400033	-	-	WP_133188276.1	412	amino acid permease	0.161325	-0.383122	1	1	5.56864	FALSE	FALSE
E2E30_RS06365	NZ_CP037913.1	1400168	1403002	-	-	WP_133188278.1	944	hypothetical protein	0.278131	-0.572176	1	1	5.75329	FALSE	FALSE
E2E30_RS06370	NZ_CP037913.1	1403196	1404776	+	-	WP_133188280.1	526	cytochrome bd-I ubiquinol oxidase subunit CydA	1.02783	2.58178	1	1	4.79016	FALSE	TRUE
E2E30_RS06375	NZ_CP037913.1	1404793	1405935	+	cydB	WP_133188282.1	380	cytochrome d ubiquinol oxidase subunit II	0.00753268	1.02426	1	1	3.83528	FALSE	FALSE
E2E30_RS06380	NZ_CP037913.1	1405954	1406073	+	cydX	WP_133188284.1	39	cytochrome bd-I oxidase subunit CydX	0.019181	0.59621	1	1	3.23634	FALSE	FALSE
E2E30_RS06385	NZ_CP037913.1	1406356	1407204	-	-	WP_133188286.1	282	GGDEF domain-containing protein	-0.191432	-0.0380955	1	1	6.4346	FALSE	FALSE
E2E30_RS06390	NZ_CP037913.1	1407322	1408428	-	-	WP_133188288.1	368	S-(hydroxymethyl)glutathione dehydrogenase/class III alcohol dehydrogenase	-0.713295	-0.148202	1	1	8.39951	FALSE	FALSE
E2E30_RS06395	NZ_CP037913.1	1408496	1409764	-	-	WP_133188290.1	422	hypothetical protein	0.340357	0.119508	1	1	4.54927	FALSE	FALSE
E2E30_RS06400	NZ_CP037913.1	1409841	1412519	-	-	WP_133188292.1	892	TonB-dependent receptor	-0.126109	0.13147	1	1	5.14454	FALSE	FALSE
E2E30_RS06405	NZ_CP037913.1	1412627	1412809	+	-	WP_026046530.1	60	MULTISPECIES: hypothetical protein	-0.208228	-0.505613	1	1	7.09961	FALSE	FALSE
E2E30_RS06410	NZ_CP037913.1	1412954	1414162	+	-	WP_133188294.1	402	efflux RND transporter periplasmic adaptor subunit	-1.20034	-0.274261	1	1	7.82192	FALSE	FALSE
E2E30_RS06415	NZ_CP037913.1	1414172	1417372	+	-	WP_133188296.1	1066	efflux RND transporter permease subunit	-0.0567462	1.0214	1	1	8.31443	FALSE	FALSE
E2E30_RS06420	NZ_CP037913.1	1417369	1418874	+	-	WP_133188298.1	501	efflux transporter outer membrane subunit	-0.0456773	1.05557	1	1	6.12503	FALSE	FALSE
E2E30_RS06425	NZ_CP037913.1	1418989	1419507	+	-	WP_133188300.1	172	GNAT family N-acetyltransferase	-0.155459	-0.380996	1	1	4.16727	FALSE	FALSE
E2E30_RS06430	NZ_CP037913.1	1419529	1419861	-	-	WP_133188302.1	110	phasin family protein	0.532304	-0.344652	1	1	7.25095	FALSE	FALSE
E2E30_RS06435	NZ_CP037913.1	1420089	1420910	+	-	WP_133188304.1	273	hypothetical protein	0.314117	0.4129	1	1	3.51997	FALSE	FALSE
E2E30_RS06440	NZ_CP037913.1	1420954	1421436	+	-	WP_133188306.1	160	polymer-forming cytoskeletal protein	-0.184197	-0.547814	1	1	4.21179	FALSE	FALSE
E2E30_RS06445	NZ_CP037913.1	1421448	1422896	-	-	WP_133188308.1	482	hypothetical protein	0.574121	0.519804	1	1	4.49925	FALSE	FALSE
E2E30_RS06450	NZ_CP037913.1	1422980	1424374	-	lpdA	WP_133188310.1	464	dihydrolipoyl dehydrogenase	0.469982	1.03892	1	1	8.37847	FALSE	FALSE
E2E30_RS06455	NZ_CP037913.1	1424367	1424765	-	-	WP_133188312.1	132	acyl-CoA thioesterase	0.565285	0.973122	1	1	4.13007	FALSE	FALSE
E2E30_RS06460	NZ_CP037913.1	1424776	1425000	-	-	WP_133188314.1	74	hypothetical protein	0.712327	0.421912	1	1	4.32302	FALSE	FALSE
E2E30_RS06465	NZ_CP037913.1	1425000	1426340	-	-	WP_133188316.1	446	pyruvate dehydrogenase complex dihydrolipoamide acetyltransferase	-0.462509	-0.00124305	1	1	9.67276	FALSE	FALSE
E2E30_RS06470	NZ_CP037913.1	1426481	1426933	+	-	WP_133188318.1	150	universal stress protein	-0.0261215	-0.38899	1	1	8.55164	FALSE	FALSE
E2E30_RS06475	NZ_CP037913.1	1427072	1428391	+	-	WP_133188320.1	439	M20/M25/M40 family metallo-hydrolase	-0.385361	-0.420476	1	1	7.19672	FALSE	FALSE
E2E30_RS06480	NZ_CP037913.1	1428399	1429256	-	-	WP_133188322.1	285	RcnB family protein	-1.62295	-1.18605	1	1	8.12475	FALSE	FALSE
E2E30_RS06485	NZ_CP037913.1	1429365	1429850	-	-	WP_133188324.1	161	GAF domain-containing protein	0.710003	0.465082	1	1	4.6725	FALSE	FALSE
E2E30_RS06490	NZ_CP037913.1	1429935	1430357	+	-	WP_133188326.1	140	aminoacyl-tRNA hydrolase	0.0533849	-0.196067	1	1	2.62765	FALSE	FALSE
E2E30_RS06495	NZ_CP037913.1	1430354	1432843	-	-	WP_133188328.1	829	FtsX-like permease family protein	-0.0895865	-0.235883	1	1	5.12959	FALSE	FALSE
E2E30_RS06500	NZ_CP037913.1	1432840	1433541	-	-	WP_133188330.1	233	ATP-binding cassette domain-containing protein	-0.146416	-0.257993	1	1	4.67242	FALSE	FALSE
E2E30_RS06505	NZ_CP037913.1	1433532	1434212	+	-	WP_133188332.1	226	arylesterase	0.542212	-0.0384986	1	1	2.88178	FALSE	FALSE
E2E30_RS06510	NZ_CP037913.1	1434209	1434466	+	-	WP_133188334.1	85	hypothetical protein	0.516008	-0.0713207	1	1	1.60447	FALSE	FALSE
E2E30_RS06515	NZ_CP037913.1	1434492	1434791	-	-	WP_133188336.1	99	antibiotic biosynthesis monooxygenase	-0.332913	0.375849	1	1	6.38466	FALSE	FALSE
E2E30_RS06520	NZ_CP037913.1	1434944	1435969	+	-	WP_133188338.1	341	alpha/beta hydrolase	-0.989851	-0.653908	1	1	5.23182	FALSE	FALSE
E2E30_RS06525	NZ_CP037913.1	1436069	1436290	+	-	WP_133188340.1	73	hypothetical protein	-2.73097	-2.02448	1	1	10.2547	FALSE	TRUE
E2E30_RS06530	NZ_CP037913.1	1436287	1436604	+	-	WP_133191957.1	105	hypothetical protein	-2.33765	-2.0757	1	1	5.52485	FALSE	TRUE
E2E30_RS06535	NZ_CP037913.1	1436597	1437397	-	xth	WP_133188342.1	266	exodeoxyribonuclease III	-0.25705	-0.166811	1	1	6.3188	FALSE	FALSE
E2E30_RS06540	NZ_CP037913.1	1437394	1438749	-	-	WP_133188344.1	451	AarF/ABC1/UbiB kinase family protein	-0.173065	-0.325267	1	1	7.43453	FALSE	FALSE
E2E30_RS06545	NZ_CP037913.1	1438760	1439254	-	-	WP_133188346.1	164	DUF427 domain-containing protein	-0.417212	-0.513579	1	1	7.00757	FALSE	FALSE
E2E30_RS06550	NZ_CP037913.1	1439251	1439637	-	-	WP_133188348.1	128	DUF393 domain-containing protein	-0.883775	-1.0733	1	1	7.05067	FALSE	FALSE
E2E30_RS06555	NZ_CP037913.1	1439762	1440715	+	-	WP_133191958.1	317	transporter	-0.251058	-0.0624372	1	1	6.9025	FALSE	FALSE
E2E30_RS06560	NZ_CP037913.1	1440712	1443138	-	-	WP_133188350.1	808	PAS domain-containing protein	-0.40775	-0.757014	1	1	8.09822	FALSE	FALSE
E2E30_RS06565	NZ_CP037913.1	1443492	1445852	+	-	WP_133188352.1	786	phosphoketolase family protein	1.07624	1.3091	1	1	4.84138	FALSE	FALSE
E2E30_RS06570	NZ_CP037913.1	1445849	1447069	+	-	WP_133188354.1	406	acetate/propionate family kinase	1.12162	0.709724	1	1	2.9981	FALSE	FALSE
E2E30_RS06575	NZ_CP037913.1	1447043	1447681	-	-	WP_133188356.1	212	NAD(P)H-dependent oxidoreductase	1.35291	0.890694	1	1	5.36282	FALSE	FALSE
E2E30_RS06580	NZ_CP037913.1	1447763	1448557	-	-	WP_133188358.1	264	universal stress protein	2.31007	2.14342	1	1	4.60516	FALSE	TRUE
E2E30_RS06585	NZ_CP037913.1	1448586	1450250	-	-	WP_133188360.1	554	ATP-binding cassette domain-containing protein	0.123602	-0.225591	1	1	3.1076	FALSE	FALSE
E2E30_RS06590	NZ_CP037913.1	1450247	1451905	-	cydD	WP_133188362.1	552	thiol reductant ABC exporter subunit CydD	0.552408	-0.348413	1	1	3.93677	FALSE	FALSE
E2E30_RS06595	NZ_CP037913.1	1452129	1452818	+	-	WP_133188364.1	229	flavodoxin family protein	2.39669	2.03495	1	1	5.09712	FALSE	TRUE
E2E30_RS06600	NZ_CP037913.1	1452939	1453562	+	-	WP_133188366.1	207	response regulator transcription factor	0.660082	-0.900629	1	1	7.07034	FALSE	FALSE
E2E30_RS06605	NZ_CP037913.1	1454071	1456464	+	-	WP_133188369.1	797	hypothetical protein	0.247166	0.0805705	1	1	6.3444	FALSE	FALSE
E2E30_RS06610	NZ_CP037913.1	1456491	1457963	-	-	WP_133188371.1	490	efflux transporter outer membrane subunit	1.71802	1.90054	0.198171	0.069883	5.01661	FALSE	FALSE
E2E30_RS06615	NZ_CP037913.1	1457963	1459480	-	-	WP_133188373.1	505	DHA2 family efflux MFS transporter permease subunit	2.10481	2.67688	0.0492906	0.00494871	5.18111	TRUE	TRUE
E2E30_RS06620	NZ_CP037913.1	1459477	1460622	-	-	WP_133188375.1	381	HlyD family secretion protein	2.07962	2.61553	0.149904	0.0194133	5.7335	TRUE	TRUE
E2E30_RS06625	NZ_CP037913.1	1460999	1462300	-	-	WP_133188377.1	433	nitrate/sulfonate/bicarbonate ABC transporter ATP-binding protein	-0.791754	-0.863397	1	1	3.30764	FALSE	FALSE
E2E30_RS06630	NZ_CP037913.1	1462311	1464056	-	-	WP_133188379.1	581	ABC transporter permease subunit	-1.43956	-1.99195	0.14358	0.00472847	3.5026	TRUE	FALSE
E2E30_RS06635	NZ_CP037913.1	1464058	1465404	-	-	WP_133188381.1	448	carbohydrate porin	-1.82748	-1.84752	0.010239	0.00824659	3.80535	TRUE	FALSE
E2E30_RS06640	NZ_CP037913.1	1465778	1468351	-	-	WP_133188383.1	857	GAF domain-containing protein	0.711758	0.679691	1	1	7.67388	FALSE	FALSE
E2E30_RS06645	NZ_CP037913.1	1468344	1468901	-	-	WP_133188385.1	185	biliverdin-producing heme oxygenase	0.376684	0.132322	1	1	6.17507	FALSE	FALSE
E2E30_RS06650	NZ_CP037913.1	1468998	1469555	-	-	WP_133188387.1	185	DNA-3-methyladenine glycosylase	0.31486	0.241002	1	1	3.22006	FALSE	FALSE
E2E30_RS06655	NZ_CP037913.1	1469753	1470955	+	-	WP_133188389.1	400	MFS transporter	0.301778	0.28321	1	1	2.07651	FALSE	FALSE
E2E30_RS06660	NZ_CP037913.1	1471016	1472269	+	-	WP_133188391.1	417	MHS family MFS transporter	0.403317	-0.166989	1	1	4.16109	FALSE	FALSE
E2E30_RS06665	NZ_CP037913.1	1472433	1473476	+	-	WP_133188393.1	347	rod shape-determining protein	2.4665	2.18102	0.0169625	0.0492058	5.5951	TRUE	TRUE
E2E30_RS06670	NZ_CP037913.1	1473562	1473834	+	-	WP_010186626.1	90	MULTISPECIES: DUF1488 family protein	-1.77601	-1.3963	1	1	9.00082	FALSE	FALSE
E2E30_RS06675	NZ_CP037913.1	1474382	1475701	-	-	WP_133188395.1	439	MFS transporter	1.54038	2.87441	1	0.0305392	5.37073	TRUE	TRUE
E2E30_RS06680	NZ_CP037913.1	1475824	1476936	+	cyoA	WP_133188397.1	370	ubiquinol oxidase subunit II	1.50284	3.49043	1	0.00269853	6.94895	TRUE	TRUE
E2E30_RS06685	NZ_CP037913.1	1476950	1478968	+	cyoB	WP_133188399.1	672	cytochrome o ubiquinol oxidase subunit I	0.576792	2.08848	1	0.154216	7.68054	FALSE	TRUE
E2E30_RS06690	NZ_CP037913.1	1478965	1479603	+	cyoC	WP_133188401.1	212	cytochrome o ubiquinol oxidase subunit III	0.640327	2.1433	1	0.114935	5.78307	FALSE	TRUE
E2E30_RS06695	NZ_CP037913.1	1479600	1480019	+	cyoD	WP_133188403.1	139	cytochrome o ubiquinol oxidase subunit IV	0.410923	1.35105	1	1	5.80044	FALSE	FALSE
E2E30_RS06700	NZ_CP037913.1	1480016	1480711	+	-	WP_133188405.1	231	SURF1 family protein	1.23094	0.426618	1	1	4.50728	FALSE	FALSE
E2E30_RS06705	NZ_CP037913.1	1480708	1481991	+	-	WP_133188407.1	427	HAMP domain-containing histidine kinase	1.72188	1.65346	0.0276551	0.0397703	4.39209	TRUE	FALSE
E2E30_RS06710	NZ_CP037913.1	1481988	1482530	+	-	WP_133188409.1	180	response regulator transcription factor	1.2437	1.38337	1	0.454232	3.96651	FALSE	FALSE
E2E30_RS06715	NZ_CP037913.1	1482606	1483715	+	-	WP_133188411.1	369	NADH:flavin oxidoreductase/NADH oxidase	-1.5903	-0.895072	1	1	5.24664	FALSE	FALSE
E2E30_RS06720	NZ_CP037913.1	1483774	1486059	-	-	WP_133191959.1	761	EAL domain-containing protein	2.31526	2.36607	0.000725903	0.000574601	6.72168	TRUE	TRUE
E2E30_RS06725	NZ_CP037913.1	1486130	1486723	-	-	WP_133191960.1	197	methylamine utilization protein	1.69583	1.64802	0.00787201	0.0103107	5.19409	TRUE	FALSE
E2E30_RS06730	NZ_CP037913.1	1486951	1487736	+	-	WP_133191961.1	261	DUF3034 family protein	2.33767	2.35994	0.00933872	0.00791909	3.327	TRUE	TRUE
E2E30_RS06735	NZ_CP037913.1	1487752	1488216	+	-	WP_133188413.1	154	group 1 truncated hemoglobin	1.16988	1.49762	0.163231	0.00991958	4.93911	TRUE	FALSE
E2E30_RS06740	NZ_CP037913.1	1488286	1488900	+	-	WP_133188415.1	204	TetR/AcrR family transcriptional regulator	-0.353775	-0.747339	1	1	8.48488	FALSE	FALSE
E2E30_RS06745	NZ_CP037913.1	1489229	1489624	+	-	WP_133188417.1	131	hypothetical protein	0.741275	3.15555	1	0.00292768	2.59879	TRUE	TRUE
E2E30_RS06750	NZ_CP037913.1	1489621	1490892	+	-	WP_133188419.1	423	efflux RND transporter periplasmic adaptor subunit	-1.44941	-0.0178394	1	1	3.79343	FALSE	FALSE
E2E30_RS06755	NZ_CP037913.1	1491104	1494301	+	-	WP_133188421.1	1065	multidrug efflux RND transporter permease subunit	-0.899463	0.465327	1	1	3.15402	FALSE	FALSE
E2E30_RS06760	NZ_CP037913.1	1494307	1495713	+	-	WP_133188423.1	468	efflux transporter outer membrane subunit	-0.0280975	-0.495236	1	1	2.75815	FALSE	FALSE
E2E30_RS06765	NZ_CP037913.1	1495969	1496418	+	-	WP_133188425.1	149	winged helix DNA-binding protein	-0.73063	-1.16241	1	1	4.27018	FALSE	FALSE
E2E30_RS06770	NZ_CP037913.1	1496415	1498460	+	-	WP_133188427.1	681	FUSC family protein	0.702154	1.10212	1	1	4.86862	FALSE	FALSE
E2E30_RS06775	NZ_CP037913.1	1498457	1498663	+	-	WP_133188429.1	68	DUF1656 domain-containing protein	0.354217	1.43248	1	1	2.99941	FALSE	FALSE
E2E30_RS06780	NZ_CP037913.1	1498660	1499544	+	-	WP_133188431.1	294	efflux RND transporter periplasmic adaptor subunit	0.366173	1.31043	1	1	5.05324	FALSE	FALSE
E2E30_RS06785	NZ_CP037913.1	1499541	1500944	+	-	WP_133188433.1	467	efflux transporter outer membrane subunit	-1.41117	-1.22487	1	1	7.90912	FALSE	FALSE
E2E30_RS06790	NZ_CP037913.1	1500964	1501794	+	-	WP_133188435.1	276	aldo/keto reductase	-1.27949	-1.29876	1	1	8.6384	FALSE	FALSE
E2E30_RS06795	NZ_CP037913.1	1501791	1502654	-	-	WP_133188437.1	287	transposase	0.0543578	0.455402	1	1	5.14904	FALSE	FALSE
E2E30_RS06800	NZ_CP037913.1	1502686	1503276	-	-	WP_133188439.1	196	alpha-ketoglutarate-dependent dioxygenase AlkB	-0.467152	-2.10471	1	0.00489287	6.31523	TRUE	TRUE
E2E30_RS06805	NZ_CP037913.1	1503506	1504810	-	-	WP_133188441.1	434	porin	-0.231423	0.532595	1	1	7.32971	FALSE	FALSE
E2E30_RS06810	NZ_CP037913.1	1504858	1505268	-	-	WP_133188443.1	136	DUF2147 domain-containing protein	-0.034939	0.426301	1	1	7.45113	FALSE	FALSE
E2E30_RS06815	NZ_CP037913.1	1505617	1506051	+	-	WP_133188445.1	144	MerR family DNA-binding transcriptional regulator	-0.412097	-0.627703	1	1	3.41293	FALSE	FALSE
E2E30_RS06820	NZ_CP037913.1	1506060	1506728	-	-	WP_133188447.1	222	FadR family transcriptional regulator	-0.640343	-0.837787	1	1	4.01513	FALSE	FALSE
E2E30_RS06825	NZ_CP037913.1	1506794	1507432	-	-	WP_133188449.1	212	2-dehydro-3-deoxy-6-phosphogalactonate aldolase	-0.945216	-0.731127	1	1	4.90573	FALSE	FALSE
E2E30_RS06830	NZ_CP037913.1	1507429	1508331	-	-	WP_133188451.1	300	2-dehydro-3-deoxygalactonokinase	-0.874715	-1.02794	1	1	5.14741	FALSE	FALSE
E2E30_RS06835	NZ_CP037913.1	1508328	1509236	-	-	WP_133188453.1	302	SMP-30/gluconolactonase/LRE family protein	-1.06577	-1.41305	1	0.242356	5.06022	FALSE	FALSE
E2E30_RS06840	NZ_CP037913.1	1509389	1510126	+	-	WP_133188455.1	245	glycosyltransferase family 2 protein	0.360289	1.00292	1	0.631855	6.81182	FALSE	FALSE
E2E30_RS06845	NZ_CP037913.1	1510172	1510402	+	-	WP_133188457.1	76	hypothetical protein	0.0690254	-0.193617	1	1	6.39179	FALSE	FALSE
E2E30_RS06850	NZ_CP037913.1	1510435	1511919	+	-	WP_133191962.1	494	PAS domain S-box protein	0.810482	0.450924	1	1	5.15144	FALSE	FALSE
E2E30_RS06855	NZ_CP037913.1	1511973	1512356	+	-	WP_133188459.1	127	response regulator	-1.10963	-1.08318	1	1	3.20328	FALSE	FALSE
E2E30_RS06860	NZ_CP037913.1	1512349	1513941	-	-	WP_133188461.1	530	MFS transporter	0.173692	0.026992	1	1	3.79233	FALSE	FALSE
E2E30_RS06865	NZ_CP037913.1	1514005	1514676	+	-	WP_133191963.1	223	hypothetical protein	-0.851849	-0.902436	1	1	4.14639	FALSE	FALSE
E2E30_RS06870	NZ_CP037913.1	1514690	1515712	-	-	WP_133188463.1	340	LacI family transcriptional regulator	0.333376	-0.508977	1	1	7.42824	FALSE	FALSE
E2E30_RS06875	NZ_CP037913.1	1516167	1518878	+	-	WP_133191964.1	903	TonB-dependent receptor	0.833767	1.0442	1	1	6.16886	FALSE	FALSE
E2E30_RS06880	NZ_CP037913.1	1518960	1520483	+	-	WP_133188465.1	507	tryptophan 7-halogenase	0.471474	0.395538	1	1	4.21751	FALSE	FALSE
E2E30_RS06885	NZ_CP037913.1	1520480	1522294	+	-	WP_133188467.1	604	alpha-amylase	0.44547	0.326681	1	1	4.36522	FALSE	FALSE
E2E30_RS06890	NZ_CP037913.1	1522300	1523919	+	-	WP_133188469.1	539	DUF3459 domain-containing protein	0.706525	0.982528	1	1	4.27968	FALSE	FALSE
E2E30_RS06895	NZ_CP037913.1	1523916	1525436	+	-	WP_133188471.1	506	tryptophan 7-halogenase	-0.0794572	-0.540409	1	1	3.41425	FALSE	FALSE
E2E30_RS06900	NZ_CP037913.1	1525455	1527944	+	-	WP_133188473.1	829	DUF5110 domain-containing protein	0.185034	0.642269	1	1	4.65188	FALSE	FALSE
E2E30_RS06905	NZ_CP037913.1	1528091	1529230	+	-	WP_133188475.1	379	galactose mutarotase	-1.04231	-0.969786	1	1	6.82569	FALSE	FALSE
E2E30_RS06910	NZ_CP037913.1	1529249	1530361	-	-	WP_133188477.1	370	ABC transporter permease	0.369437	-0.163322	1	1	4.42605	FALSE	FALSE
E2E30_RS06915	NZ_CP037913.1	1530358	1531494	-	-	WP_133188479.1	378	ABC transporter permease	-0.0909494	-0.518201	1	1	5.01843	FALSE	FALSE
E2E30_RS06920	NZ_CP037913.1	1531491	1532489	-	-	WP_133188481.1	332	biotin/lipoyl-binding protein	1.19308	0.427013	1	1	4.87365	FALSE	FALSE
E2E30_RS06925	NZ_CP037913.1	1532486	1533973	-	-	WP_133188483.1	495	TolC family protein	-0.392355	-0.618041	1	1	5.88167	FALSE	FALSE
E2E30_RS06930	NZ_CP037913.1	1534125	1534451	-	-	WP_133188485.1	108	PilZ domain-containing protein	-0.319908	-0.0839939	1	1	5.43162	FALSE	FALSE
E2E30_RS06935	NZ_CP037913.1	1534634	1534867	-	-	WP_010186706.1	77	MULTISPECIES: 50S ribosomal protein L31	-0.273681	-0.290455	1	1	8.98447	FALSE	FALSE
E2E30_RS06940	NZ_CP037913.1	1534949	1535167	-	-	WP_133188487.1	72	hypothetical protein	1.30525	2.12417	0.0835594	0.000321566	4.78257	TRUE	TRUE
E2E30_RS06945	NZ_CP037913.1	1535167	1535643	-	fabZ	WP_133188489.1	158	MULTISPECIES: 3-hydroxyacyl-ACP dehydratase FabZ	1.15212	1.11876	0.210091	0.267178	4.58956	FALSE	FALSE
E2E30_RS06950	NZ_CP037913.1	1535649	1536380	-	-	WP_133188491.1	243	OmpH family outer membrane protein	0.32039	0.801611	1	1	9.64511	FALSE	FALSE
E2E30_RS06955	NZ_CP037913.1	1536380	1538998	-	bamA	WP_133191965.1	872	outer membrane protein assembly factor BamA	0.312681	0.441344	1	1	9.28814	FALSE	FALSE
E2E30_RS06960	NZ_CP037913.1	1539235	1540368	-	-	WP_133188493.1	377	site-2 protease family protein	0.178853	-0.196796	1	1	7.15688	FALSE	FALSE
E2E30_RS06965	NZ_CP037913.1	1540365	1541558	-	-	WP_133188495.1	397	1-deoxy-D-xylulose-5-phosphate reductoisomerase	1.92576	1.7172	0.00253193	0.00843964	6.01428	TRUE	FALSE
E2E30_RS06970	NZ_CP037913.1	1541555	1542355	-	-	WP_133188497.1	266	phosphatidate cytidylyltransferase	1.03213	1.33964	1	0.186218	5.2234	FALSE	FALSE
E2E30_RS06975	NZ_CP037913.1	1542352	1543056	-	-	WP_133188499.1	234	isoprenyl transferase	1.22951	1.26431	0.252808	0.182175	5.77062	FALSE	FALSE
E2E30_RS06980	NZ_CP037913.1	1543092	1543649	-	-	WP_133188501.1	185	MULTISPECIES: ribosome recycling factor	0.559878	0.921698	1	1	8.3911	FALSE	FALSE
E2E30_RS06985	NZ_CP037913.1	1543653	1544378	-	-	WP_133188503.1	241	UMP kinase	0.536506	0.753812	1	1	6.30399	FALSE	FALSE
E2E30_RS06990	NZ_CP037913.1	1544681	1545619	-	-	WP_133188505.1	312	elongation factor Ts	0.973695	1.17384	1	0.159935	8.09053	FALSE	FALSE
E2E30_RS06995	NZ_CP037913.1	1545705	1546550	-	rpsB	WP_133188507.1	281	30S ribosomal protein S2	2.28366	2.21798	0.000193684	0.000259633	9.17823	TRUE	TRUE
E2E30_RS07000	NZ_CP037913.1	1546971	1547786	-	-	WP_133188510.1	271	phosphatidylcholine/phosphatidylserine synthase	0.746205	0.472908	1	1	6.24908	FALSE	FALSE
E2E30_RS07005	NZ_CP037913.1	1547947	1548675	-	-	WP_133188512.1	242	phosphatidylserine decarboxylase	0.5124	0.118617	1	1	6.74169	FALSE	FALSE
E2E30_RS07010	NZ_CP037913.1	1548812	1550035	+	-	WP_133188514.1	407	NADP-dependent isocitrate dehydrogenase	0.125578	0.620579	1	1	9.09785	FALSE	FALSE
E2E30_RS07015	NZ_CP037913.1	1550306	1552096	+	-	WP_133188516.1	596	sodium:proton exchanger	-0.069202	-0.807255	1	1	6.72772	FALSE	FALSE
E2E30_RS07020	NZ_CP037913.1	1552470	1553516	+	-	WP_133188518.1	348	M4 family metallopeptidase	-0.226524	-0.849997	1	1	4.56065	FALSE	FALSE
E2E30_RS07025	NZ_CP037913.1	1553557	1553829	+	-	WP_133188520.1	90	hypothetical protein	-0.501613	-1.72289	1	0.00876118	4.19658	TRUE	FALSE
E2E30_RS07030	NZ_CP037913.1	1553869	1556547	-	alaS	WP_133188522.1	892	alanine--tRNA ligase	0.314562	0.535018	1	1	8.00051	FALSE	FALSE
E2E30_RS07035	NZ_CP037913.1	1556722	1557486	-	-	WP_133188524.1	254	hypothetical protein	0.0512831	0.285961	1	1	7.19796	FALSE	FALSE
E2E30_RS07040	NZ_CP037913.1	1557558	1558844	-	-	WP_133188526.1	428	aminopeptidase P family protein	0.435622	0.304436	1	1	4.25327	FALSE	FALSE
E2E30_RS07045	NZ_CP037913.1	1558978	1560285	+	-	WP_133188528.1	435	dicarboxylate/amino acid:cation symporter	-0.00846153	0.16411	1	1	6.41354	FALSE	FALSE
E2E30_RS07050	NZ_CP037913.1	1560424	1561056	-	-	WP_133188530.1	210	glutathione S-transferase	-1.72928	-1.4065	1	1	7.7205	FALSE	FALSE
E2E30_RS07055	NZ_CP037913.1	1561426	1562502	-	recA	WP_010186772.1	358	MULTISPECIES: recombinase RecA	-0.0557122	0.376651	1	1	9.12415	FALSE	FALSE
E2E30_RS07060	NZ_CP037913.1	1562670	1563680	-	-	WP_133188532.1	336	SDR family oxidoreductase	-1.56435	-0.989287	1	1	8.22259	FALSE	FALSE
E2E30_RS07065	NZ_CP037913.1	1563775	1564140	-	-	WP_133188534.1	121	response regulator	-0.27288	-0.761832	1	1	7.37577	FALSE	FALSE
E2E30_RS07070	NZ_CP037913.1	1564178	1566583	-	-	WP_133188536.1	801	response regulator	0.623084	0.539803	1	1	6.97159	FALSE	FALSE
E2E30_RS07075	NZ_CP037913.1	1566720	1568771	-	-	WP_133188538.1	683	M13 family peptidase	0.476606	1.30007	1	0.669437	9.92493	FALSE	FALSE
E2E30_RS07080	NZ_CP037913.1	1568830	1569414	-	-	WP_133188540.1	194	DUF2062 domain-containing protein	0.54824	1.13558	1	0.33019	5.17544	FALSE	FALSE
E2E30_RS07085	NZ_CP037913.1	1569407	1569889	-	smpB	WP_010186783.1	160	MULTISPECIES: SsrA-binding protein SmpB	0.23424	0.673345	1	1	7.65475	FALSE	FALSE
E2E30_RS07090	NZ_CP037913.1	1570043	1570459	+	-	WP_133188542.1	138	acyl-CoA thioesterase	-0.488361	-1.10763	1	1	9.28801	FALSE	FALSE
E2E30_RS07095	NZ_CP037913.1	1570529	1570843	-	-	WP_133188544.1	104	GIY-YIG nuclease family protein	-0.398587	-0.419887	1	1	5.78955	FALSE	FALSE
E2E30_RS07100	NZ_CP037913.1	1570906	1571784	-	-	WP_133188546.1	292	4-hydroxy-tetrahydrodipicolinate synthase	0.40151	0.670539	1	1	5.44113	FALSE	FALSE
E2E30_RS07105	NZ_CP037913.1	1571871	1573862	+	-	WP_133188548.1	663	lytic transglycosylase domain-containing protein	-0.380866	-1.74393	1	0.024807	9.28676	TRUE	FALSE
E2E30_RS07110	NZ_CP037913.1	1573908	1574642	+	-	WP_133188550.1	244	NYN domain-containing protein	-0.153051	-0.852944	1	1	8.12595	FALSE	FALSE
E2E30_RS07115	NZ_CP037913.1	1574664	1575170	+	greB	WP_133188552.1	168	transcription elongation factor GreB	0.5	-0.157973	1	1	4.12332	FALSE	FALSE
E2E30_RS07120	NZ_CP037913.1	1575225	1575605	+	-	WP_133188554.1	126	DoxX family protein	0.533799	0.208862	1	1	3.55737	FALSE	FALSE
E2E30_RS07125	NZ_CP037913.1	1575732	1576007	+	-	WP_133188556.1	91	acylphosphatase	0.33274	0.628118	1	1	5.39624	FALSE	FALSE
E2E30_RS07130	NZ_CP037913.1	1576075	1576647	+	-	WP_133188558.1	190	Uma2 family endonuclease	0.311835	-0.601349	1	1	5.4083	FALSE	FALSE
E2E30_RS07135	NZ_CP037913.1	1576672	1578351	-	ettA	WP_133188560.1	559	energy-dependent translational throttle protein EttA	-0.168154	0.0910964	1	1	9.73618	FALSE	FALSE
E2E30_RS07140	NZ_CP037913.1	1578453	1578707	+	-	WP_133188562.1	84	hypothetical protein	-0.703868	-1.7675	1	0.0122129	5.5897	TRUE	FALSE
E2E30_RS07145	NZ_CP037913.1	1578731	1579147	+	-	WP_133188564.1	138	type II toxin-antitoxin system VapC family toxin	-1.22411	-1.0849	0.097132	0.32674	5.11314	FALSE	FALSE
E2E30_RS07150	NZ_CP037913.1	1579144	1580547	+	-	WP_133188566.1	467	M20/M25/M40 family metallo-hydrolase	-0.83769	-0.487956	1	1	6.15726	FALSE	FALSE
E2E30_RS07155	NZ_CP037913.1	1580706	1580984	+	-	WP_133188568.1	92	hypothetical protein	-0.750895	-0.493444	1	1	9.17645	FALSE	FALSE
E2E30_RS07160	NZ_CP037913.1	1581029	1581682	-	-	WP_133188570.1	217	hypothetical protein	-0.0528449	-1.04204	1	0.876536	6.02293	FALSE	FALSE
E2E30_RS07165	NZ_CP037913.1	1581804	1582202	-	-	WP_133188572.1	132	VOC family protein	-0.487417	-0.511338	1	1	5.22704	FALSE	FALSE
E2E30_RS07170	NZ_CP037913.1	1582288	1583340	-	-	WP_133188574.1	350	Glu/Leu/Phe/Val dehydrogenase	0.859606	1.05331	1	0.579927	6.26764	FALSE	FALSE
E2E30_RS07180	NZ_CP037913.1	1583499	1584230	-	-	WP_133188576.1	243	type II secretion system protein N	0.924869	0.611662	1	1	2.79658	FALSE	FALSE
E2E30_RS07185	NZ_CP037913.1	1584227	1584703	-	-	WP_133188578.1	158	type II secretion system protein M	-0.13156	-0.522483	1	1	3.53213	FALSE	FALSE
E2E30_RS07190	NZ_CP037913.1	1584700	1585797	-	-	WP_133188580.1	365	general secretion pathway protein GspL	0.844665	0.418739	1	1	4.82292	FALSE	FALSE
E2E30_RS07195	NZ_CP037913.1	1585794	1586789	-	-	WP_133188582.1	331	type II secretion system minor pseudopilin GspK	0.975484	1.19119	1	1	3.50304	FALSE	FALSE
E2E30_RS07200	NZ_CP037913.1	1586773	1587399	-	gspJ	WP_133188584.1	208	type II secretion system minor pseudopilin GspJ	1.01306	0.526064	1	1	2.20538	FALSE	FALSE
E2E30_RS07205	NZ_CP037913.1	1587396	1587785	-	gspI	WP_133188586.1	129	type II secretion system minor pseudopilin GspI	0.700442	0.62017	1	1	2.10542	FALSE	FALSE
E2E30_RS07210	NZ_CP037913.1	1587757	1588233	-	gspH	WP_133188588.1	158	type II secretion system protein GspH	0.477419	0.350782	1	1	3.93531	FALSE	FALSE
E2E30_RS07215	NZ_CP037913.1	1588208	1588600	-	gspG	WP_133191966.1	130	MULTISPECIES: type II secretion system major pseudopilin GspG	0.339913	-0.193923	1	1	5.7407	FALSE	FALSE
E2E30_RS07220	NZ_CP037913.1	1588725	1589951	-	gspF	WP_133188590.1	408	type II secretion system inner membrane protein GspF	0.693546	0.76881	1	1	6.4907	FALSE	FALSE
E2E30_RS07225	NZ_CP037913.1	1590056	1591600	-	-	WP_133188592.1	514	type II secretion system protein GspE	1.1052	0.928925	1	1	5.11992	FALSE	FALSE
E2E30_RS07230	NZ_CP037913.1	1591748	1593964	-	gspD	WP_133188594.1	738	type II secretion system secretin GspD	0.596108	0.768386	1	1	7.16168	FALSE	FALSE
E2E30_RS07235	NZ_CP037913.1	1593961	1594824	-	-	WP_133188596.1	287	PDZ domain-containing protein	0.353448	0.274477	1	1	5.07026	FALSE	FALSE
E2E30_RS07240	NZ_CP037913.1	1594942	1595646	+	-	WP_133188598.1	234	2OG-Fe(II) oxygenase	-0.0141095	-0.0816548	1	1	6.11421	FALSE	FALSE
E2E30_RS07250	NZ_CP037913.1	1595895	1596167	-	-	WP_133191967.1	90	MULTISPECIES: HU family DNA-binding protein	0.315348	0.493074	1	1	8.20802	FALSE	FALSE
E2E30_RS07255	NZ_CP037913.1	1596321	1598807	-	-	WP_133188600.1	828	endopeptidase La	-0.636	-0.270301	1	1	10.9555	FALSE	FALSE
E2E30_RS07260	NZ_CP037913.1	1598890	1599558	+	-	WP_133188602.1	222	hypothetical protein	0.29905	-0.208335	1	1	3.59101	FALSE	FALSE
E2E30_RS07265	NZ_CP037913.1	1599555	1601282	+	-	WP_133188604.1	575	M1 family metallopeptidase	0.722249	0.908332	1	1	5.70788	FALSE	FALSE
E2E30_RS07270	NZ_CP037913.1	1601334	1601936	+	-	WP_133188606.1	200	isoprenylcysteine carboxylmethyltransferase family protein	0.343691	0.488028	1	1	4.78732	FALSE	FALSE
E2E30_RS07275	NZ_CP037913.1	1601931	1602575	-	-	WP_133188608.1	214	GNAT family N-acetyltransferase	0.193584	-0.521483	1	1	5.99926	FALSE	FALSE
E2E30_RS07280	NZ_CP037913.1	1602633	1603901	-	clpX	WP_010186846.1	422	MULTISPECIES: ATP-dependent Clp protease ATP-binding subunit ClpX	-0.279254	-0.634022	1	1	10.5653	FALSE	FALSE
E2E30_RS07285	NZ_CP037913.1	1604056	1604730	-	-	WP_133188610.1	224	MULTISPECIES: ATP-dependent Clp protease proteolytic subunit	-0.704012	-0.177975	1	1	9.88008	FALSE	FALSE
E2E30_RS07290	NZ_CP037913.1	1604793	1605746	-	-	WP_133188612.1	317	glycosyltransferase	0.605785	0.656054	1	1	5.08425	FALSE	FALSE
E2E30_RS07295	NZ_CP037913.1	1605963	1607606	-	-	WP_133188614.1	547	trigger factor	-0.244838	0.143351	1	1	10.5674	FALSE	FALSE
E2E30_RS07305	NZ_CP037913.1	1608073	1608276	+	-	WP_133188616.1	67	hypothetical protein	-0.56206	-0.88871	1	1	10.5159	FALSE	FALSE
E2E30_RS07310	NZ_CP037913.1	1608538	1608984	+	-	WP_133188618.1	148	hypothetical protein	0.358794	0.643771	1	1	6.8689	FALSE	FALSE
E2E30_RS07315	NZ_CP037913.1	1609043	1609693	+	-	WP_133188620.1	216	hypothetical protein	0.900578	1.35752	1	0.10714	6.99386	FALSE	FALSE
E2E30_RS07320	NZ_CP037913.1	1609739	1611211	-	gatB	WP_133188622.1	490	Asp-tRNA(Asn)/Glu-tRNA(Gln) amidotransferase subunit GatB	0.209255	0.391716	1	1	7.5605	FALSE	FALSE
E2E30_RS07325	NZ_CP037913.1	1611283	1612767	-	gatA	WP_133188624.1	494	Asp-tRNA(Asn)/Glu-tRNA(Gln) amidotransferase subunit GatA	0.0922391	0.166347	1	1	7.32858	FALSE	FALSE
E2E30_RS07330	NZ_CP037913.1	1612877	1613179	-	gatC	WP_133188626.1	100	Asp-tRNA(Asn)/Glu-tRNA(Gln) amidotransferase subunit GatC	-0.116221	0.165841	1	1	5.30061	FALSE	FALSE
E2E30_RS07335	NZ_CP037913.1	1613217	1615007	-	-	WP_133188628.1	596	DUF4153 domain-containing protein	-0.11206	-0.522676	1	1	5.02013	FALSE	FALSE
E2E30_RS07340	NZ_CP037913.1	1615143	1616243	+	-	WP_133188630.1	366	DUF3089 domain-containing protein	0.140334	0.2396	1	1	5.26159	FALSE	FALSE
E2E30_RS07345	NZ_CP037913.1	1616240	1616704	+	ruvX	WP_133188632.1	154	Holliday junction resolvase RuvX	0.21396	0.200208	1	1	2.8913	FALSE	FALSE
E2E30_RS07350	NZ_CP037913.1	1616944	1617567	+	-	WP_133188634.1	207	hypothetical protein	2.70105	0.948649	0.00143365	1	6.30744	TRUE	TRUE
E2E30_RS07355	NZ_CP037913.1	1617673	1618407	+	-	WP_133188636.1	244	SDR family oxidoreductase	-1.88832	-1.79488	1	1	8.72852	FALSE	FALSE
E2E30_RS07360	NZ_CP037913.1	1618404	1619564	+	-	WP_133188638.1	386	gluconolaconase	-1.78522	-1.45089	1	1	8.25216	FALSE	FALSE
E2E30_RS07365	NZ_CP037913.1	1619575	1620354	-	-	WP_133188640.1	259	FNT family protein	-1.73149	-1.47193	1	1	5.86049	FALSE	FALSE
E2E30_RS07370	NZ_CP037913.1	1620360	1622705	-	-	WP_133188642.1	781	FdhF/YdeP family oxidoreductase	-1.11417	-0.751293	0.0575986	1	7.04226	FALSE	FALSE
E2E30_RS07380	NZ_CP037913.1	1623095	1623412	-	-	WP_133191968.1	105	MULTISPECIES: TIGR02300 family protein	0.191223	0.628655	1	1	10.1389	FALSE	FALSE
E2E30_RS07385	NZ_CP037913.1	1623551	1624900	+	aroA	WP_133188644.1	449	3-phosphoshikimate 1-carboxyvinyltransferase	0.575111	0.716309	1	1	4.40389	FALSE	FALSE
E2E30_RS07390	NZ_CP037913.1	1624900	1625145	+	-	WP_133191969.1	81	hypothetical protein	-0.242676	-0.757265	1	1	4.12268	FALSE	FALSE
E2E30_RS07395	NZ_CP037913.1	1625142	1625768	+	-	WP_133188646.1	208	(d)CMP kinase	0.642169	0.381606	1	1	3.86425	FALSE	FALSE
E2E30_RS07400	NZ_CP037913.1	1625769	1626059	-	-	WP_133191970.1	96	type II toxin-antitoxin system RelE/ParE family toxin	-0.773611	-1.04473	1	1	7.7971	FALSE	FALSE
E2E30_RS07405	NZ_CP037913.1	1626049	1626309	-	-	WP_133188648.1	86	type II toxin-antitoxin system ParD family antitoxin	-0.982648	-1.21238	1	0.602468	8.88036	FALSE	FALSE
E2E30_RS07410	NZ_CP037913.1	1626598	1628331	+	-	WP_133188650.1	577	MULTISPECIES: 30S ribosomal protein S1	0.169185	-0.058462	1	1	9.91087	FALSE	FALSE
E2E30_RS07415	NZ_CP037913.1	1628490	1628768	+	-	WP_133188652.1	92	integration host factor subunit beta	0.15272	-0.724973	1	1	8.72132	FALSE	FALSE
E2E30_RS07425	NZ_CP037913.1	1629199	1631589	+	-	WP_133188654.1	796	mechanosensitive ion channel family protein	-1.50344	-1.46621	1	1	7.60034	FALSE	FALSE
E2E30_RS07430	NZ_CP037913.1	1632031	1633509	+	-	WP_133191971.1	492	ABC transporter substrate-binding protein	-2.16903	-2.00028	1	1	7.45236	FALSE	TRUE
E2E30_RS07435	NZ_CP037913.1	1633534	1633947	+	-	WP_133191972.1	137	DUF4112 domain-containing protein	-2.25147	-1.81745	1	1	9.72044	FALSE	TRUE
E2E30_RS07440	NZ_CP037913.1	1633982	1634698	-	-	WP_133188656.1	238	ribonuclease T2	0.922412	1.06857	1	1	4.62051	FALSE	FALSE
E2E30_RS07445	NZ_CP037913.1	1634695	1635120	-	-	WP_133188658.1	141	hypothetical protein	-0.0254729	-0.000942441	1	1	5.20147	FALSE	FALSE
E2E30_RS07450	NZ_CP037913.1	1635186	1636034	-	nadC	WP_133188660.1	282	carboxylating nicotinate-nucleotide diphosphorylase	0.714587	0.392182	1	1	4.80748	FALSE	FALSE
E2E30_RS07455	NZ_CP037913.1	1636130	1636387	-	-	WP_133188662.1	85	hypothetical protein	-0.140605	-0.746972	1	1	5.03328	FALSE	FALSE
E2E30_RS07460	NZ_CP037913.1	1636635	1637357	+	-	WP_133188664.1	240	Crp/Fnr family transcriptional regulator	-1.06976	-1.15816	1	1	1.70319	FALSE	FALSE
E2E30_RS07465	NZ_CP037913.1	1637372	1637620	-	-	WP_133188666.1	82	hypothetical protein	0.465637	0.0464032	1	1	2.37005	FALSE	FALSE
E2E30_RS07470	NZ_CP037913.1	1637665	1638675	-	nadA	WP_133188668.1	336	quinolinate synthase NadA	-0.173329	0.23298	1	1	8.10553	FALSE	FALSE
E2E30_RS07475	NZ_CP037913.1	1638727	1639428	-	-	WP_133191973.1	233	hypothetical protein	1.68848	0.338278	1	1	4.49699	FALSE	FALSE
E2E30_RS07480	NZ_CP037913.1	1639605	1640288	-	-	WP_133188670.1	227	DUF4230 domain-containing protein	1.60751	1.65745	0.125033	0.0851666	4.22665	FALSE	FALSE
E2E30_RS07485	NZ_CP037913.1	1640285	1641154	-	-	WP_133188672.1	289	MBL fold metallo-hydrolase	0.581482	1.05143	1	0.806712	5.98599	FALSE	FALSE
E2E30_RS07490	NZ_CP037913.1	1641235	1642959	-	-	WP_133188674.1	574	peptidase M56	-0.118119	-1.29243	1	0.646141	8.22624	FALSE	FALSE
E2E30_RS07495	NZ_CP037913.1	1642956	1643324	-	-	WP_133188676.1	122	BlaI/MecI/CopY family transcriptional regulator	-0.726152	-1.48826	1	0.0836551	8.51889	FALSE	FALSE
E2E30_RS07500	NZ_CP037913.1	1643441	1644355	+	-	WP_133188678.1	304	SMP-30/gluconolactonase/LRE family protein	-0.323825	-0.50287	1	1	6.45525	FALSE	FALSE
E2E30_RS07505	NZ_CP037913.1	1644421	1645122	+	-	WP_133188680.1	233	CoA transferase subunit A	-0.0713649	0.107955	1	1	6.39141	FALSE	FALSE
E2E30_RS07510	NZ_CP037913.1	1645266	1646123	+	-	WP_133188682.1	285	acid phosphatase	0.602477	0.917467	1	1	5.14574	FALSE	FALSE
E2E30_RS07515	NZ_CP037913.1	1646123	1646758	+	-	WP_133188684.1	211	CoA transferase subunit B	0.907822	1.19248	1	0.919532	4.99472	FALSE	FALSE
E2E30_RS07520	NZ_CP037913.1	1646763	1647446	+	-	WP_133188686.1	227	glutathione S-transferase family protein	1.37566	1.08153	1	1	3.11716	FALSE	FALSE
E2E30_RS07525	NZ_CP037913.1	1647446	1648330	+	-	WP_133191974.1	294	alpha/beta hydrolase	0.912058	1.04349	1	1	4.49233	FALSE	FALSE
E2E30_RS07530	NZ_CP037913.1	1648564	1648965	+	-	WP_133188688.1	133	hypothetical protein	-0.147057	0.221795	1	1	2.29841	FALSE	FALSE
E2E30_RS07535	NZ_CP037913.1	1649020	1649499	+	-	WP_133188690.1	159	hypothetical protein	-0.473688	-0.444935	1	1	3.7437	FALSE	FALSE
E2E30_RS07540	NZ_CP037913.1	1649614	1651050	+	leuC	WP_133188692.1	478	3-isopropylmalate dehydratase large subunit	0.24873	0.0380033	1	1	7.30046	FALSE	FALSE
E2E30_RS07545	NZ_CP037913.1	1651178	1651807	+	leuD	WP_133188694.1	209	3-isopropylmalate dehydratase small subunit	0.537302	0.711918	1	1	7.00429	FALSE	FALSE
E2E30_RS07550	NZ_CP037913.1	1651770	1652771	+	-	WP_133188696.1	333	NADPH:quinone oxidoreductase family protein	-0.0872355	-0.123182	1	1	5.15649	FALSE	FALSE
E2E30_RS07555	NZ_CP037913.1	1652982	1654394	-	-	WP_133188698.1	470	divalent metal cation transporter	-0.420476	-0.0769837	1	1	6.63579	FALSE	FALSE
E2E30_RS07560	NZ_CP037913.1	1654595	1654918	+	-	WP_133188700.1	107	DUF1476 domain-containing protein	-0.940747	-0.459172	1	1	9.64041	FALSE	FALSE
E2E30_RS07565	NZ_CP037913.1	1654918	1655157	+	-	WP_133188702.1	79	MULTISPECIES: BolA family transcriptional regulator	-0.420591	0.127509	1	1	9.23482	FALSE	FALSE
E2E30_RS07570	NZ_CP037913.1	1655162	1655497	+	grxD	WP_133188704.1	111	Grx4 family monothiol glutaredoxin	-0.14931	0.212071	1	1	9.30959	FALSE	FALSE
E2E30_RS07575	NZ_CP037913.1	1655878	1657551	+	-	WP_133188706.1	557	thiamine pyrophosphate-binding protein	0.65402	0.5394	1	1	6.47279	FALSE	FALSE
E2E30_RS07580	NZ_CP037913.1	1657595	1657765	-	-	WP_133188708.1	56	CsbD family protein	-1.26719	-1.08754	1	1	15.7082	FALSE	FALSE
E2E30_RS07585	NZ_CP037913.1	1657882	1658889	-	thiS	WP_133188710.1	335	sulfur carrier protein ThiS	0.168625	0.943886	1	1	6.38267	FALSE	FALSE
E2E30_RS07590	NZ_CP037913.1	1659046	1659480	+	aroQ	WP_133188712.1	144	type II 3-dehydroquinate dehydratase	-0.56644	-0.460335	1	1	6.03486	FALSE	FALSE
E2E30_RS07595	NZ_CP037913.1	1659515	1659991	+	accB	WP_133188714.1	158	acetyl-CoA carboxylase biotin carboxyl carrier protein	-0.342058	0.116164	1	1	7.54938	FALSE	FALSE
E2E30_RS07600	NZ_CP037913.1	1659996	1661348	+	accC	WP_133188716.1	450	acetyl-CoA carboxylase biotin carboxylase subunit	0.291961	0.647064	1	1	7.53981	FALSE	FALSE
E2E30_RS07605	NZ_CP037913.1	1661537	1662397	+	-	WP_133191975.1	286	alpha/beta hydrolase	0.74625	0.70006	1	1	3.22794	FALSE	FALSE
E2E30_RS07610	NZ_CP037913.1	1662958	1664184	+	-	WP_133188718.1	408	MFS transporter	0.408313	0.122999	1	1	5.25209	FALSE	FALSE
E2E30_RS07615	NZ_CP037913.1	1664589	1666829	+	purL	WP_133188720.1	746	phosphoribosylformylglycinamidine synthase subunit PurL	-0.480214	-0.570631	1	1	8.97027	FALSE	FALSE
E2E30_RS07620	NZ_CP037913.1	1666951	1667937	+	-	WP_133188722.1	328	aldo/keto reductase	-1.24596	-0.860575	1	1	6.6693	FALSE	FALSE
E2E30_RS07625	NZ_CP037913.1	1667934	1668767	+	-	WP_133188724.1	277	SDR family NAD(P)-dependent oxidoreductase	-1.03043	-0.425803	1	1	7.21119	FALSE	FALSE
E2E30_RS07630	NZ_CP037913.1	1668864	1670984	+	-	WP_133188726.1	706	S9 family peptidase	-0.49379	-0.239394	1	1	6.63416	FALSE	FALSE
E2E30_RS07635	NZ_CP037913.1	1671015	1672085	+	-	WP_133188728.1	356	lactonase family protein	-0.231202	-0.126934	1	1	3.8302	FALSE	FALSE
E2E30_RS07640	NZ_CP037913.1	1672157	1672876	+	-	WP_133188730.1	239	cell wall hydrolase	-0.259257	0.203838	1	1	2.37377	FALSE	FALSE
E2E30_RS07645	NZ_CP037913.1	1672962	1673942	+	-	WP_133191976.1	326	NAD(P)-dependent alcohol dehydrogenase	-1.8277	-1.59261	1	1	8.66754	FALSE	FALSE
E2E30_RS07650	NZ_CP037913.1	1673936	1674661	+	-	WP_133188732.1	241	RibD family protein	-1.31431	-1.0895	1	1	7.04645	FALSE	FALSE
E2E30_RS07655	NZ_CP037913.1	1674640	1675998	-	-	WP_133188734.1	452	PepSY domain-containing protein	0.40774	-0.103956	1	1	4.49584	FALSE	FALSE
E2E30_RS07660	NZ_CP037913.1	1675995	1678301	-	-	WP_133188736.1	768	TonB-dependent receptor	1.10704	1.01779	1	1	4.54181	FALSE	FALSE
E2E30_RS07665	NZ_CP037913.1	1678546	1678953	-	-	WP_133188738.1	135	hypothetical protein	1.59202	1.08465	0.0720819	1	4.02597	FALSE	FALSE
E2E30_RS07670	NZ_CP037913.1	1679034	1679357	-	-	WP_133188740.1	107	hypothetical protein	1.57917	0.853242	0.593193	1	3.59474	FALSE	FALSE
E2E30_RS07675	NZ_CP037913.1	1679407	1680219	-	-	WP_133188742.1	270	hypothetical protein	3.08246	1.45543	0.00372557	1	5.35469	TRUE	TRUE
E2E30_RS07680	NZ_CP037913.1	1680314	1680589	-	-	WP_133191977.1	91	hypothetical protein	3.82935	2.15711	0.149239	1	6.97285	FALSE	TRUE
E2E30_RS07685	NZ_CP037913.1	1680877	1681944	+	-	WP_133188744.1	355	catalase family protein	-1.23791	-1.11089	1	1	9.91666	FALSE	FALSE
E2E30_RS07690	NZ_CP037913.1	1682036	1683022	+	-	WP_133188746.1	328	aspartate carbamoyltransferase catalytic subunit	1.34757	1.52254	0.083211	0.0195319	5.02279	TRUE	FALSE
E2E30_RS07695	NZ_CP037913.1	1683019	1684254	+	-	WP_133188748.1	411	dihydroorotase	2.77748	2.38325	0.000416921	0.00186334	4.65433	TRUE	TRUE
E2E30_RS07700	NZ_CP037913.1	1684262	1685644	-	-	WP_133188750.1	460	SPOR domain-containing protein	1.30025	0.715615	1	1	6.5586	FALSE	FALSE
E2E30_RS07705	NZ_CP037913.1	1685665	1686252	-	-	WP_133188752.1	195	hypothetical protein	0.914606	0.753891	1	1	6.78901	FALSE	FALSE
E2E30_RS07710	NZ_CP037913.1	1686254	1686973	-	-	WP_133188754.1	239	ParA family protein	-0.379099	-0.51175	1	1	8.45996	FALSE	FALSE
E2E30_RS07715	NZ_CP037913.1	1687166	1688155	+	-	WP_133191978.1	329	sporulation protein	-0.716916	-0.771518	1	1	5.08903	FALSE	FALSE
E2E30_RS07720	NZ_CP037913.1	1688175	1689056	-	serB	WP_133188756.1	293	phosphoserine phosphatase SerB	-0.226051	-0.236457	1	1	4.97351	FALSE	FALSE
E2E30_RS07725	NZ_CP037913.1	1689049	1689978	+	miaA	WP_133188758.1	309	tRNA (adenosine(37)-N6)-dimethylallyltransferase MiaA	0.512984	0.368292	1	1	4.53124	FALSE	FALSE
E2E30_RS07730	NZ_CP037913.1	1690059	1691804	+	-	WP_133188760.1	581	acetolactate synthase 3 large subunit	-1.69564	-1.84618	0.0224957	0.00885996	8.88694	TRUE	FALSE
E2E30_RS07735	NZ_CP037913.1	1691804	1692319	+	ilvN	WP_133188762.1	171	acetolactate synthase small subunit	-0.924408	-1.39822	1	0.119518	4.89045	FALSE	FALSE
E2E30_RS07740	NZ_CP037913.1	1692262	1692465	+	-	WP_133188764.1	67	hypothetical protein	-0.658115	-0.281587	1	1	4.67775	FALSE	FALSE
E2E30_RS07745	NZ_CP037913.1	1692432	1693451	+	ilvC	WP_133188766.1	339	ketol-acid reductoisomerase	-0.73932	-0.544745	1	1	8.1194	FALSE	FALSE
E2E30_RS07750	NZ_CP037913.1	1693577	1694206	+	-	WP_133188768.1	209	polyisoprenoid-binding protein	-0.0412413	0.713135	1	1	5.78031	FALSE	FALSE
E2E30_RS07755	NZ_CP037913.1	1694269	1694661	-	-	WP_133188770.1	130	BLUF domain-containing protein	0.675115	-0.441273	1	1	3.82625	FALSE	FALSE
E2E30_RS07760	NZ_CP037913.1	1694914	1696572	+	leuA	WP_133188771.1	552	2-isopropylmalate synthase	-1.95592	-3.12494	0.0086563	9.15543e-05	8.52349	TRUE	TRUE
E2E30_RS07765	NZ_CP037913.1	1696601	1696957	-	-	WP_133188773.1	118	dihydroneopterin aldolase	0.595348	-0.920832	1	1	2.5585	FALSE	FALSE
E2E30_RS07770	NZ_CP037913.1	1696954	1697706	-	-	WP_133188775.1	250	SDR family oxidoreductase	0.247937	0.102129	1	1	3.10869	FALSE	FALSE
E2E30_RS07775	NZ_CP037913.1	1697703	1698326	-	folE	WP_133188777.1	207	GTP cyclohydrolase I FolE	-0.146078	-0.197555	1	1	5.98341	FALSE	FALSE
E2E30_RS07780	NZ_CP037913.1	1698558	1701197	+	-	WP_133188779.1	879	TonB-dependent receptor	1.086	0.624611	1	1	10.481	FALSE	FALSE
E2E30_RS07785	NZ_CP037913.1	1701274	1701477	+	-	WP_133188781.1	67	DUF2945 domain-containing protein	-1.23223	-0.780045	1	1	12.4644	FALSE	FALSE
E2E30_RS07790	NZ_CP037913.1	1701519	1701800	+	-	WP_133188783.1	93	hypothetical protein	0.0234641	0.13676	1	1	10.6914	FALSE	FALSE
E2E30_RS07795	NZ_CP037913.1	1701925	1702110	-	-	WP_010186188.1	61	MULTISPECIES: hypothetical protein	-0.0244912	-0.0181677	1	1	5.84943	FALSE	FALSE
E2E30_RS07805	NZ_CP037913.1	1702389	1703090	-	-	WP_133188785.1	233	DUF1698 domain-containing protein	-0.167199	0.135	1	1	6.60513	FALSE	FALSE
E2E30_RS07810	NZ_CP037913.1	1703354	1703815	-	-	WP_133188787.1	153	DUF1178 family protein	-0.213982	0.0571991	1	1	6.37028	FALSE	FALSE
E2E30_RS07815	NZ_CP037913.1	1703812	1704633	-	-	WP_133188789.1	273	carbon-nitrogen hydrolase family protein	-0.227806	-0.251691	1	1	7.90928	FALSE	FALSE
E2E30_RS07820	NZ_CP037913.1	1704630	1704887	-	grxC	WP_133188791.1	85	glutaredoxin 3	-0.47308	-0.779275	1	1	9.0585	FALSE	FALSE
E2E30_RS07825	NZ_CP037913.1	1704923	1705657	-	-	WP_133188793.1	244	ComF family protein	0.148396	0.0998493	1	1	2.73444	FALSE	FALSE
E2E30_RS07830	NZ_CP037913.1	1705666	1706610	+	-	WP_133188795.1	314	methyltransferase domain-containing protein	0.681348	0.669467	1	1	3.79931	FALSE	FALSE
E2E30_RS07835	NZ_CP037913.1	1706548	1706937	-	-	WP_133188797.1	129	response regulator	0.932356	1.00148	0.748706	0.262166	7.0499	FALSE	FALSE
E2E30_RS07840	NZ_CP037913.1	1706997	1709459	-	-	WP_133188799.1	820	histidine kinase	1.26484	1.06552	0.300842	1	9.01764	FALSE	FALSE
E2E30_RS07845	NZ_CP037913.1	1709518	1710636	-	-	WP_133191979.1	372	EAL domain-containing protein	1.25656	0.870118	0.531999	1	8.52955	FALSE	FALSE
E2E30_RS07850	NZ_CP037913.1	1711321	1712490	-	argE	WP_133188801.1	389	acetylornithine deacetylase	0.803505	0.348612	1	1	5.96559	FALSE	FALSE
E2E30_RS07855	NZ_CP037913.1	1712526	1714001	-	-	WP_133188803.1	491	efflux transporter outer membrane subunit	0.314591	0.667916	1	1	5.56836	FALSE	FALSE
E2E30_RS07860	NZ_CP037913.1	1713998	1715614	-	-	WP_133188805.1	538	DHA2 family efflux MFS transporter permease subunit	0.210754	0.5546	1	1	5.59451	FALSE	FALSE
E2E30_RS07865	NZ_CP037913.1	1715616	1716836	-	-	WP_133188807.1	406	HlyD family secretion protein	-1.13398	-0.784685	1	1	6.27931	FALSE	FALSE
E2E30_RS07870	NZ_CP037913.1	1716833	1717471	-	-	WP_133188809.1	212	DUF1956 domain-containing protein	-2.53246	-2.75979	0.158359	0.0756921	9.26674	FALSE	TRUE
E2E30_RS07875	NZ_CP037913.1	1717558	1719012	-	-	WP_133191980.1	484	NAD(P)/FAD-dependent oxidoreductase	-0.385999	-0.595333	1	1	9.4935	FALSE	FALSE
E2E30_RS07880	NZ_CP037913.1	1719116	1723360	-	-	WP_133188811.1	1414	hypothetical protein	0.214484	0.843731	1	1	10.3753	FALSE	FALSE
E2E30_RS07885	NZ_CP037913.1	1723360	1725357	-	-	WP_133191981.1	665	BamA/TamA family outer membrane protein	-0.705422	-0.283223	1	1	10.337	FALSE	FALSE
E2E30_RS07890	NZ_CP037913.1	1725493	1727550	-	-	WP_133191982.1	685	malate synthase G	0.019705	0.101724	1	1	7.28074	FALSE	FALSE
E2E30_RS07895	NZ_CP037913.1	1727649	1728095	-	-	WP_133188813.1	148	winged helix-turn-helix transcriptional regulator	-0.209377	-0.326358	1	1	5.56154	FALSE	FALSE
E2E30_RS07900	NZ_CP037913.1	1728172	1729248	+	hppD	WP_133188815.1	358	4-hydroxyphenylpyruvate dioxygenase	0.122959	0.844983	1	1	9.1829	FALSE	FALSE
E2E30_RS07905	NZ_CP037913.1	1729356	1730648	+	-	WP_133188817.1	430	homogentisate 1,2-dioxygenase	1.57007	1.90669	1	1	6.68071	FALSE	FALSE
E2E30_RS07910	NZ_CP037913.1	1730701	1731408	+	-	WP_133191983.1	235	YqcI/YcgG family protein	-0.954135	-0.500096	1	1	8.38386	FALSE	FALSE
E2E30_RS07915	NZ_CP037913.1	1731405	1732001	+	-	WP_133188819.1	198	urea carboxylase-associated family protein	-0.307183	0.421805	1	1	6.89579	FALSE	FALSE
E2E30_RS07920	NZ_CP037913.1	1732144	1733556	-	-	WP_133188821.1	470	coniferyl aldehyde dehydrogenase	1.10521	1.05608	0.537642	0.822108	6.95315	FALSE	FALSE
E2E30_RS07925	NZ_CP037913.1	1733567	1734028	-	-	WP_133188823.1	153	hypothetical protein	0.679011	0.532931	1	1	5.9161	FALSE	FALSE
E2E30_RS07930	NZ_CP037913.1	1734025	1734777	-	-	WP_133191984.1	250	prepilin peptidase	-0.328577	-0.710079	1	1	5.09522	FALSE	FALSE
E2E30_RS07935	NZ_CP037913.1	1734898	1736085	+	-	WP_133188825.1	395	acetyl-CoA C-acyltransferase	-0.0306933	0.141037	1	1	8.17376	FALSE	FALSE
E2E30_RS07940	NZ_CP037913.1	1736132	1736599	-	-	WP_133188827.1	155	GNAT family N-acetyltransferase	0.414525	0.00657884	1	1	2.65142	FALSE	FALSE
E2E30_RS07945	NZ_CP037913.1	1736596	1737099	-	-	WP_133188829.1	167	hypothetical protein	-0.782746	-0.534887	1	1	6.74067	FALSE	FALSE
E2E30_RS07950	NZ_CP037913.1	1737196	1738194	+	-	WP_133188831.1	332	D-glycerate dehydrogenase	-0.033076	0.0531735	1	1	6.33109	FALSE	FALSE
E2E30_RS07955	NZ_CP037913.1	1738202	1739086	-	-	WP_133188833.1	294	hypothetical protein	0.313123	0.0637451	1	1	5.59472	FALSE	FALSE
E2E30_RS07960	NZ_CP037913.1	1739157	1739507	-	-	WP_133188835.1	116	hypothetical protein	-1.24259	-1.41466	1	1	5.13336	FALSE	FALSE
E2E30_RS07965	NZ_CP037913.1	1739630	1739833	+	-	WP_133191985.1	67	hypothetical protein	-0.242737	-0.36404	1	1	7.96278	FALSE	FALSE
E2E30_RS07970	NZ_CP037913.1	1739885	1741810	-	uvrC	WP_133188837.1	641	excinuclease ABC subunit UvrC	0.305087	0.918148	1	1	7.53062	FALSE	FALSE
E2E30_RS07975	NZ_CP037913.1	1741903	1742232	+	-	WP_133188839.1	109	hypothetical protein	-0.518506	-0.95948	1	1	3.73855	FALSE	FALSE
E2E30_RS07980	NZ_CP037913.1	1742273	1742599	-	-	WP_133188841.1	108	hypothetical protein	0.49515	0.920527	1	1	8.82614	FALSE	FALSE
E2E30_RS07985	NZ_CP037913.1	1742735	1743289	-	-	WP_133188843.1	184	hypothetical protein	2.01297	2.19801	0.00174459	0.000684882	6.51162	TRUE	TRUE
E2E30_RS07990	NZ_CP037913.1	1743282	1743776	-	-	WP_133188845.1	164	ATPase	1.92769	2.37646	0.000939794	0.000103259	7.79362	TRUE	TRUE
E2E30_RS07995	NZ_CP037913.1	1743790	1744005	-	-	WP_133191986.1	71	F0F1 ATP synthase subunit C	1.87287	2.80554	0.0141901	0.000258278	9.02258	TRUE	TRUE
E2E30_RS08000	NZ_CP037913.1	1744065	1744847	-	-	WP_133188847.1	260	F0F1 ATP synthase subunit A	1.68115	2.18833	0.00946647	0.000558755	7.78699	TRUE	TRUE
E2E30_RS08005	NZ_CP037913.1	1744844	1745128	-	-	WP_133188849.1	94	hypothetical protein	0.973739	1.68469	1	0.012674	6.88805	TRUE	FALSE
E2E30_RS08010	NZ_CP037913.1	1745321	1746004	+	radC	WP_133188851.1	227	DNA repair protein RadC	0.906735	0.385369	1	1	5.34733	FALSE	FALSE
E2E30_RS08015	NZ_CP037913.1	1746008	1746469	-	-	WP_133188853.1	153	EF-hand domain-containing protein	-0.874766	-0.883418	1	1	7.31643	FALSE	FALSE
E2E30_RS08020	NZ_CP037913.1	1746637	1747953	+	-	WP_133188855.1	438	adenylosuccinate lyase	0.0164713	0.13467	1	1	6.90852	FALSE	FALSE
E2E30_RS08025	NZ_CP037913.1	1748503	1749618	-	dnaJ	WP_133188857.1	371	molecular chaperone DnaJ	1.20154	1.73636	0.0992224	0.00149266	7.77876	TRUE	FALSE
E2E30_RS08030	NZ_CP037913.1	1749750	1751660	-	dnaK	WP_133188859.1	636	molecular chaperone DnaK	-0.504358	-0.115026	1	1	12.6979	FALSE	FALSE
E2E30_RS08035	NZ_CP037913.1	1751786	1752265	+	-	WP_133188861.1	159	copper chaperone PCu(A)C	-0.231013	-0.0622266	1	1	5.71336	FALSE	FALSE
E2E30_RS08040	NZ_CP037913.1	1752273	1754081	-	-	WP_133191987.1	602	HAMP domain-containing protein	1.64153	1.51505	0.139755	0.288722	5.87671	FALSE	FALSE
E2E30_RS08045	NZ_CP037913.1	1754135	1756030	-	-	WP_133188863.1	631	EAL domain-containing protein	0.914003	0.788223	1	1	7.27583	FALSE	FALSE
E2E30_RS08050	NZ_CP037913.1	1756124	1757014	-	-	WP_133188865.1	296	ROK family protein	0.468259	0.138708	1	1	4.84219	FALSE	FALSE
E2E30_RS08055	NZ_CP037913.1	1757011	1758834	-	glmS	WP_133188867.1	607	glutamine--fructose-6-phosphate transaminase (isomerizing)	-0.00496437	0.304994	1	1	6.85053	FALSE	FALSE
E2E30_RS08060	NZ_CP037913.1	1758849	1759214	-	-	WP_133188869.1	121	type II toxin-antitoxin system VapC family toxin	-0.379142	0.0332394	1	1	6.10473	FALSE	FALSE
E2E30_RS08065	NZ_CP037913.1	1759211	1759594	-	-	WP_133188871.1	127	ribbon-helix-helix protein, CopG family	-0.964702	-1.23854	1	0.680922	8.05604	FALSE	FALSE
E2E30_RS08070	NZ_CP037913.1	1759617	1760978	-	glmU	WP_133188873.1	453	bifunctional UDP-N-acetylglucosamine diphosphorylase/glucosamine-1-phosphate N-acetyltransferase GlmU	-0.401914	-0.582896	1	1	5.73882	FALSE	FALSE
E2E30_RS08075	NZ_CP037913.1	1761040	1761726	+	-	WP_133188875.1	228	HAD hydrolase-like protein	0.271941	0.0592878	1	1	4.78158	FALSE	FALSE
E2E30_RS08080	NZ_CP037913.1	1761718	1762779	-	-	WP_133191988.1	353	nucleotidyltransferase family protein	0.0112616	0.0811179	1	1	3.98721	FALSE	FALSE
E2E30_RS08085	NZ_CP037913.1	1762779	1763639	-	-	WP_133188877.1	286	HprK-related kinase A	0.162666	-0.242157	1	1	3.83617	FALSE	FALSE
E2E30_RS08090	NZ_CP037913.1	1763636	1763890	-	-	WP_133191989.1	84	HPr-rel-A system PqqD family peptide chaperone	1.15249	0.312316	1	1	2.11517	FALSE	FALSE
E2E30_RS08095	NZ_CP037913.1	1763928	1764320	-	-	WP_133188879.1	130	hypothetical protein	0.470575	-0.316705	1	1	6.77092	FALSE	FALSE
E2E30_RS08100	NZ_CP037913.1	1764400	1765635	+	-	WP_133188881.1	411	ATPase	0.309594	-0.276306	1	1	5.59573	FALSE	FALSE
E2E30_RS08105	NZ_CP037913.1	1765710	1766774	+	-	WP_133188883.1	354	phosphate ABC transporter substrate-binding protein	0.0967285	0.421085	1	1	5.29942	FALSE	FALSE
E2E30_RS08110	NZ_CP037913.1	1766817	1768193	+	pstC	WP_133188885.1	458	phosphate ABC transporter permease subunit PstC	0.73234	0.686392	1	1	3.24386	FALSE	FALSE
E2E30_RS08115	NZ_CP037913.1	1768201	1769499	+	pstA	WP_133191990.1	432	phosphate ABC transporter permease PstA	1.32115	1.64727	0.330132	0.0285939	4.2876	TRUE	FALSE
E2E30_RS08120	NZ_CP037913.1	1769496	1770266	+	-	WP_133188887.1	256	phosphate ABC transporter ATP-binding protein	1.33033	1.8553	0.572058	0.0163623	3.9684	TRUE	FALSE
E2E30_RS08125	NZ_CP037913.1	1770274	1770972	+	phoU	WP_133188889.1	232	phosphate signaling complex protein PhoU	0.784122	1.27042	1	0.0996287	4.92256	FALSE	FALSE
E2E30_RS08130	NZ_CP037913.1	1770978	1771670	+	phoB	WP_133188891.1	230	phosphate regulon transcriptional regulatory protein PhoB	1.24311	1.51552	0.0299731	0.00258303	4.82543	TRUE	FALSE
E2E30_RS08135	NZ_CP037913.1	1771753	1772118	+	-	WP_133188893.1	121	hypothetical protein	-0.418194	0.117627	1	1	10.9982	FALSE	FALSE
E2E30_RS08140	NZ_CP037913.1	1772285	1773184	+	-	WP_133188895.1	299	SDR family NAD(P)-dependent oxidoreductase	-0.29171	0.342031	1	1	6.96909	FALSE	FALSE
E2E30_RS08145	NZ_CP037913.1	1773283	1774314	+	-	WP_133188897.1	343	hypothetical protein	0.963874	1.37488	1	1	4.39537	FALSE	FALSE
E2E30_RS08150	NZ_CP037913.1	1774439	1775557	+	-	WP_133188899.1	372	hypothetical protein	-0.672986	-1.01626	1	0.373753	6.25242	FALSE	FALSE
E2E30_RS08155	NZ_CP037913.1	1775562	1775903	-	-	WP_133188901.1	113	DUF2794 domain-containing protein	1.20898	1.06331	0.0487079	0.199806	7.58312	TRUE	FALSE
E2E30_RS08160	NZ_CP037913.1	1775903	1776580	-	-	WP_133191991.1	225	serine acetyltransferase	0.786893	0.469259	1	1	8.655	FALSE	FALSE
E2E30_RS08165	NZ_CP037913.1	1776717	1777499	+	-	WP_133188903.1	260	sulfite exporter TauE/SafE family protein	-0.33594	-0.193455	1	1	5.22034	FALSE	FALSE
E2E30_RS08170	NZ_CP037913.1	1777503	1778024	-	-	WP_133188905.1	173	MULTISPECIES: alkyl hydroperoxide reductase	0.526861	1.84506	1	0.112177	3.82601	FALSE	FALSE
E2E30_RS08175	NZ_CP037913.1	1778175	1778717	-	-	WP_133188907.1	180	peroxiredoxin	0.661648	1.43221	1	1	7.05535	FALSE	FALSE
E2E30_RS08180	NZ_CP037913.1	1778863	1779762	+	-	WP_133188909.1	299	hydrogen peroxide-inducible genes activator	-2.09644	-2.01601	8.65563e-05	0.000127044	5.46262	TRUE	TRUE
E2E30_RS08185	NZ_CP037913.1	1779841	1780476	+	-	WP_133188911.1	211	fasciclin domain-containing protein	-1.06232	-0.162129	1	1	11.8873	FALSE	FALSE
E2E30_RS08190	NZ_CP037913.1	1780517	1781083	-	pgsA	WP_133188913.1	188	CDP-diacylglycerol--glycerol-3-phosphate 3-phosphatidyltransferase	0.573515	0.539848	1	1	7.19202	FALSE	FALSE
E2E30_RS08195	NZ_CP037913.1	1781221	1782510	+	-	WP_133188915.1	429	MFS transporter	0.450468	0.984439	1	1	6.66606	FALSE	FALSE
E2E30_RS08200	NZ_CP037913.1	1782799	1783182	-	-	WP_133188917.1	127	VOC family protein	-1.12783	-1.34525	0.117619	0.0159167	4.76804	TRUE	FALSE
E2E30_RS08210	NZ_CP037913.1	1783480	1784517	-	-	WP_133188919.1	345	WalW protein	0.23773	-0.417788	1	1	5.15155	FALSE	FALSE
E2E30_RS08215	NZ_CP037913.1	1784520	1786334	-	-	WP_133191992.1	604	HAMP domain-containing histidine kinase	0.0134577	-0.232437	1	1	6.07473	FALSE	FALSE
E2E30_RS08220	NZ_CP037913.1	1786559	1787026	+	-	WP_133188921.1	155	Lrp/AsnC family transcriptional regulator	0.90477	1.13639	1	1	5.34669	FALSE	FALSE
E2E30_RS08225	NZ_CP037913.1	1787123	1788319	+	-	WP_133191993.1	398	multidrug effflux MFS transporter	0.260797	-0.0570849	1	1	4.95268	FALSE	FALSE
E2E30_RS08230	NZ_CP037913.1	1788471	1788797	+	-	WP_133188923.1	108	hypothetical protein	0.398685	-0.905292	1	1	4.45714	FALSE	FALSE
E2E30_RS08235	NZ_CP037913.1	1788963	1792145	+	-	WP_133188925.1	1060	DEAD/DEAH box helicase	-1.79205	-0.248067	1	1	5.70826	FALSE	FALSE
E2E30_RS08240	NZ_CP037913.1	1792289	1792924	+	paoA	WP_133188927.1	211	aldehyde dehydrogenase iron-sulfur subunit	-1.29422	-1.32396	1	1	10.705	FALSE	FALSE
E2E30_RS08245	NZ_CP037913.1	1792921	1793871	+	-	WP_133188929.1	316	xanthine dehydrogenase family protein subunit M	-0.874026	-0.928663	1	1	9.61516	FALSE	FALSE
E2E30_RS08250	NZ_CP037913.1	1793877	1796081	+	-	WP_133188931.1	734	xanthine dehydrogenase family protein molybdopterin-binding subunit	-0.770079	-0.60309	1	1	10.9786	FALSE	FALSE
E2E30_RS08255	NZ_CP037913.1	1796189	1797214	+	moaA	WP_133191994.1	341	GTP 3\',8-cyclase MoaA	0.986869	1.30114	1	1	7.36198	FALSE	FALSE
E2E30_RS08260	NZ_CP037913.1	1797219	1798142	+	-	WP_133188933.1	307	XdhC family protein	1.0464	1.42527	1	1	7.01861	FALSE	FALSE
E2E30_RS08265	NZ_CP037913.1	1798409	1800739	-	-	WP_133188935.1	776	xanthine dehydrogenase family protein molybdopterin-binding subunit	0.430031	-0.54092	1	1	8.43267	FALSE	FALSE
E2E30_RS08270	NZ_CP037913.1	1800736	1801722	-	-	WP_133188937.1	328	xanthine dehydrogenase family protein subunit M	0.148209	-0.581493	1	1	7.45454	FALSE	FALSE
E2E30_RS08275	NZ_CP037913.1	1801719	1802243	-	-	WP_133188939.1	174	2Fe-2S iron-sulfur cluster binding domain-containing protein	0.158631	-0.803787	1	1	7.06459	FALSE	FALSE
E2E30_RS08280	NZ_CP037913.1	1802399	1802860	-	-	WP_133188941.1	153	molybdenum cofactor biosynthesis protein MoaE	-0.32643	-0.246008	1	1	4.60773	FALSE	FALSE
E2E30_RS08285	NZ_CP037913.1	1802857	1803111	-	moaD	WP_133188943.1	84	molybdopterin converting factor subunit 1	-0.631589	-0.402535	1	1	5.91355	FALSE	FALSE
E2E30_RS08290	NZ_CP037913.1	1803306	1805702	+	-	WP_133188945.1	798	TonB-dependent receptor	1.05788	1.67227	1	0.400869	7.33222	FALSE	FALSE
E2E30_RS08295	NZ_CP037913.1	1805706	1806902	-	-	WP_133188947.1	398	molybdopterin molybdotransferase MoeA	0.771879	0.402478	1	1	2.75543	FALSE	FALSE
E2E30_RS08300	NZ_CP037913.1	1806899	1807441	-	-	WP_133188949.1	180	molybdenum cofactor guanylyltransferase	-0.220266	-0.517139	1	1	4.41043	FALSE	FALSE
E2E30_RS08305	NZ_CP037913.1	1807438	1808226	-	fdhD	WP_133188951.1	262	formate dehydrogenase accessory sulfurtransferase FdhD	-0.198391	-0.766009	1	1	3.99943	FALSE	FALSE
E2E30_RS08310	NZ_CP037913.1	1808380	1810671	+	-	WP_133188953.1	763	FdhF/YdeP family oxidoreductase	-1.91628	-1.06856	1	1	11.1999	FALSE	FALSE
E2E30_RS08315	NZ_CP037913.1	1810798	1811418	-	-	WP_133188955.1	206	ATP-binding cassette domain-containing protein	0.271244	-0.191622	1	1	2.15489	FALSE	FALSE
E2E30_RS08320	NZ_CP037913.1	1811408	1812088	-	modB	WP_133188957.1	226	molybdate ABC transporter permease subunit	0.343335	-0.419872	1	1	2.54386	FALSE	FALSE
E2E30_RS08325	NZ_CP037913.1	1812103	1812861	-	modA	WP_133188959.1	252	molybdate ABC transporter substrate-binding protein	-0.853679	-0.743411	1	1	4.4893	FALSE	FALSE
E2E30_RS08330	NZ_CP037913.1	1812933	1814117	-	-	WP_133188961.1	394	molybdopterin molybdotransferase MoeA	-0.691883	-0.866045	1	1	5.6602	FALSE	FALSE
E2E30_RS08335	NZ_CP037913.1	1814114	1814632	-	moaC	WP_133188963.1	172	cyclic pyranopterin monophosphate synthase MoaC	-0.131323	-0.314766	1	1	6.6005	FALSE	FALSE
E2E30_RS08340	NZ_CP037913.1	1814666	1814863	-	-	WP_133188965.1	65	hypothetical protein	-0.677051	-0.61691	1	1	6.51162	FALSE	FALSE
E2E30_RS08345	NZ_CP037913.1	1814934	1815311	-	-	WP_133188967.1	125	MucR family transcriptional regulator	-1.6074	-1.45982	1	1	8.25628	FALSE	FALSE
E2E30_RS08350	NZ_CP037913.1	1815604	1816296	+	-	WP_133188969.1	230	endonuclease	-0.0862949	-0.301614	1	1	6.29266	FALSE	FALSE
E2E30_RS08355	NZ_CP037913.1	1816293	1818593	+	-	WP_133188971.1	766	patatin-like protein	0.938765	0.631797	1	1	5.27113	FALSE	FALSE
E2E30_RS08360	NZ_CP037913.1	1818650	1818973	+	-	WP_133188973.1	107	hypothetical protein	-0.652171	-0.933126	1	1	6.29839	FALSE	FALSE
E2E30_RS08365	NZ_CP037913.1	1818970	1819644	+	pyrF	WP_133188975.1	224	orotidine-5\'-phosphate decarboxylase	-0.267525	-0.744955	1	1	5.86887	FALSE	FALSE
E2E30_RS08370	NZ_CP037913.1	1819673	1820311	+	-	WP_133188977.1	212	phosphoribosylanthranilate isomerase	0.365494	-0.144937	1	1	5.20436	FALSE	FALSE
E2E30_RS08375	NZ_CP037913.1	1820495	1821724	+	trpB	WP_133188979.1	409	tryptophan synthase subunit beta	0.203353	0.449893	1	1	7.34628	FALSE	FALSE
E2E30_RS08380	NZ_CP037913.1	1821855	1822652	+	-	WP_133188981.1	265	tryptophan synthase subunit alpha	0.766681	0.91961	1	1	5.71568	FALSE	FALSE
E2E30_RS08385	NZ_CP037913.1	1822649	1823509	+	-	WP_133188982.1	286	acetyl-CoA carboxylase carboxyltransferase subunit beta	0.863739	0.812018	1	1	5.76907	FALSE	FALSE
E2E30_RS08390	NZ_CP037913.1	1823676	1825013	+	-	WP_133188984.1	445	bifunctional folylpolyglutamate synthase/dihydrofolate synthase	1.17709	0.880646	0.0878756	1	5.78894	FALSE	FALSE
E2E30_RS08395	NZ_CP037913.1	1825084	1825545	+	-	WP_133188986.1	153	hypothetical protein	-1.76763	-1.61021	0.556315	1	10.8395	FALSE	FALSE
E2E30_RS08400	NZ_CP037913.1	1825551	1826867	-	-	WP_133188988.1	438	MFS transporter	-0.335457	-0.455837	1	1	7.14871	FALSE	FALSE
E2E30_RS08405	NZ_CP037913.1	1826966	1827397	-	-	WP_133188990.1	143	response regulator	-0.704408	-0.440798	1	1	6.83341	FALSE	FALSE
E2E30_RS08410	NZ_CP037913.1	1827570	1828814	+	-	WP_133191995.1	414	pseudouridine synthase	1.74503	1.51708	0.0118796	0.0509783	6.93738	TRUE	FALSE
E2E30_RS08415	NZ_CP037913.1	1828816	1829364	+	rsmD	WP_133188992.1	182	16S rRNA (guanine(966)-N(2))-methyltransferase RsmD	2.31279	1.79335	0.000716107	0.0103786	4.09212	TRUE	TRUE
E2E30_RS08420	NZ_CP037913.1	1829494	1831149	-	-	WP_133188994.1	551	inorganic phosphate transporter	1.15028	1.35883	0.767654	0.142819	4.87034	FALSE	FALSE
E2E30_RS08430	NZ_CP037913.1	1832730	1835042	+	-	WP_133188996.1	770	AAA family ATPase	1.12831	1.55547	0.214831	0.00576698	7.04522	TRUE	FALSE
E2E30_RS08435	NZ_CP037913.1	1835121	1835366	+	-	WP_133188998.1	81	hypothetical protein	-0.0827706	-0.824986	1	1	6.58652	FALSE	FALSE
E2E30_RS08440	NZ_CP037913.1	1835366	1835581	+	-	WP_133189000.1	71	DUF2283 domain-containing protein	-0.172286	-0.962309	1	1	8.02009	FALSE	FALSE
E2E30_RS08445	NZ_CP037913.1	1835614	1836513	-	-	WP_133189002.1	299	peptidylprolyl isomerase	-0.375991	-0.875149	1	1	6.24895	FALSE	FALSE
E2E30_RS08455	NZ_CP037913.1	1836861	1837154	-	-	WP_133189004.1	97	hypothetical protein	0.156209	0.145525	1	1	6.64404	FALSE	FALSE
E2E30_RS08460	NZ_CP037913.1	1837184	1838349	-	-	WP_133189006.1	388	IS3 family transposase	-0.42946	-0.426468	1	1	7.01823	FALSE	FALSE
E2E30_RS08465	NZ_CP037913.1	1838406	1838684	-	-	WP_133189008.1	92	hypothetical protein	-1.31003	-1.91859	0.043328	0.000539018	4.929	TRUE	FALSE
E2E30_RS08470	NZ_CP037913.1	1839204	1840649	+	-	WP_133191996.1	481	sugar:proton symporter	-1.46838	-2.26734	0.0139055	0.00011937	4.63473	TRUE	TRUE
E2E30_RS08475	NZ_CP037913.1	1841485	1842642	-	-	WP_133189010.1	385	YdcF family protein	-0.341585	-1.17503	1	1	1.38172	FALSE	FALSE
E2E30_RS08480	NZ_CP037913.1	1842642	1845143	-	-	WP_133189012.1	833	TonB-dependent receptor	-0.275451	-2.02369	1	0.000104689	5.84683	TRUE	TRUE
E2E30_RS08485	NZ_CP037913.1	1845266	1846399	+	-	WP_133189014.1	377	ROK family transcriptional regulator	-0.242612	-0.210744	1	1	5.70062	FALSE	FALSE
E2E30_RS08490	NZ_CP037913.1	1846975	1847361	-	-	WP_133189016.1	128	blue light sensor protein	0.14067	-0.453831	1	1	4.52919	FALSE	FALSE
E2E30_RS08495	NZ_CP037913.1	1847513	1848097	-	-	WP_133189018.1	194	heme-binding protein	-0.640795	-0.871972	1	1	6.15487	FALSE	FALSE
E2E30_RS08500	NZ_CP037913.1	1848206	1848412	+	-	WP_133189020.1	68	transposase	-1.97421	-2.37556	0.674523	0.127927	0.613099	FALSE	TRUE
E2E30_RS08505	NZ_CP037913.1	1848630	1849040	+	-	WP_133189022.1	136	transposase	-1.52063	-1.87152	0.417646	0.0511522	2.13883	FALSE	FALSE
E2E30_RS08510	NZ_CP037913.1	1849224	1852427	+	-	WP_133189024.1	1067	TonB-dependent receptor	-0.529795	-0.919727	1	1	7.89368	FALSE	FALSE
E2E30_RS08520	NZ_CP037913.1	1855436	1858516	+	-	WP_133189026.1	1026	TonB-dependent receptor plug domain-containing protein	0.0187502	-1.07333	1	1	6.69258	FALSE	FALSE
E2E30_RS08525	NZ_CP037913.1	1858553	1859998	-	-	WP_133189028.1	481	Tat pathway signal protein	-0.0263151	-1.43878	1	0.230512	3.34248	FALSE	FALSE
E2E30_RS08530	NZ_CP037913.1	1859961	1860899	+	-	WP_133189030.1	312	hypothetical protein	0.862991	-0.232477	1	1	1.77664	FALSE	FALSE
E2E30_RS08535	NZ_CP037913.1	1860903	1861382	+	-	WP_133189032.1	159	hypothetical protein	-0.466297	-1.73101	1	1	-0.861705	FALSE	FALSE
E2E30_RS08540	NZ_CP037913.1	1861366	1863594	-	bglX	WP_133191997.1	742	beta-glucosidase BglX	-0.519081	-1.60253	1	0.018325	4.63613	TRUE	FALSE
E2E30_RS08545	NZ_CP037913.1	1863774	1864799	+	-	WP_133189034.1	341	LacI family transcriptional regulator	0.0256824	0.0714015	1	1	4.15686	FALSE	FALSE
E2E30_RS08555	NZ_CP037913.1	1866104	1866556	+	-	WP_133189036.1	150	hypothetical protein	0.0779355	-0.393857	1	1	8.94036	FALSE	FALSE
E2E30_RS08560	NZ_CP037913.1	1866658	1867209	-	-	WP_133189038.1	183	YdcF family protein	-1.09464	-1.07441	1	1	5.17211	FALSE	FALSE
E2E30_RS08565	NZ_CP037913.1	1867176	1868747	-	-	WP_133189040.1	523	cryptochrome/photolyase family protein	-1.31484	-1.22558	1	1	7.94611	FALSE	FALSE
E2E30_RS08570	NZ_CP037913.1	1868801	1869814	-	-	WP_133189042.1	337	inorganic phosphate transporter	1.49842	1.82515	0.00818241	0.000820611	5.59129	TRUE	FALSE
E2E30_RS08575	NZ_CP037913.1	1869823	1870887	-	-	WP_133191998.1	354	DUF47 family protein	1.4006	1.841	0.0354132	0.00154201	5.77465	TRUE	FALSE
E2E30_RS08580	NZ_CP037913.1	1871177	1871407	+	-	WP_133189044.1	76	hypothetical protein	-0.00194543	0.114479	1	1	3.78244	FALSE	FALSE
E2E30_RS08585	NZ_CP037913.1	1871556	1872836	+	-	WP_133189046.1	426	DEAD/DEAH box helicase	-1.04764	0.3082	1	1	2.46395	FALSE	FALSE
E2E30_RS08590	NZ_CP037913.1	1872883	1873539	-	-	WP_133189048.1	218	DNA starvation/stationary phase protection protein	-4.17896	-3.29009	0.544421	1	6.49719	FALSE	TRUE
E2E30_RS08595	NZ_CP037913.1	1873748	1875004	+	-	WP_133189050.1	418	TolC family protein	-2.12271	-1.55696	1	1	7.06976	FALSE	TRUE
E2E30_RS08600	NZ_CP037913.1	1875001	1878180	+	-	WP_133189052.1	1059	efflux RND transporter permease subunit	-1.86454	-0.942033	1	1	7.60766	FALSE	FALSE
E2E30_RS08605	NZ_CP037913.1	1878302	1878937	-	-	WP_133189054.1	211	DUF159 family protein	-0.230758	-0.54436	1	1	4.28547	FALSE	FALSE
E2E30_RS08610	NZ_CP037913.1	1879170	1881212	+	-	WP_133189056.1	680	EAL domain-containing protein	1.21199	1.26389	1	1	5.04305	FALSE	FALSE
E2E30_RS08615	NZ_CP037913.1	1881217	1881672	-	-	WP_133189058.1	151	MarR family transcriptional regulator	-0.942202	-0.0868876	1	1	4.85586	FALSE	FALSE
E2E30_RS08620	NZ_CP037913.1	1881690	1882115	-	-	WP_133189060.1	141	organic hydroperoxide resistance protein	-1.24592	0.460489	1	1	6.32185	FALSE	FALSE
E2E30_RS08625	NZ_CP037913.1	1882267	1882899	+	-	WP_133189062.1	210	DsbA family oxidoreductase	-0.796092	-0.0342199	1	1	8.59379	FALSE	FALSE
E2E30_RS08630	NZ_CP037913.1	1882928	1884013	+	-	WP_133189064.1	361	alkene reductase	-0.158077	0.338844	1	1	6.68121	FALSE	FALSE
E2E30_RS08635	NZ_CP037913.1	1884054	1884968	-	-	WP_133189066.1	304	hypothetical protein	-0.527349	-0.813006	1	1	2.98124	FALSE	FALSE
E2E30_RS08640	NZ_CP037913.1	1884998	1886206	-	-	WP_133189068.1	402	MFS transporter	-1.0245	-1.12426	1	1	4.42912	FALSE	FALSE
E2E30_RS08645	NZ_CP037913.1	1886309	1887217	+	-	WP_133191999.1	302	LysR family transcriptional regulator	-1.2616	-1.61482	0.396562	0.0289955	3.75508	TRUE	FALSE
E2E30_RS08650	NZ_CP037913.1	1887287	1888576	-	-	WP_133189069.1	429	hypothetical protein	-1.23094	-0.870918	1	1	10.1541	FALSE	FALSE
E2E30_RS08655	NZ_CP037913.1	1888759	1889511	+	yaaA	WP_133189070.1	250	peroxide stress protein YaaA	0.790976	1.08735	1	0.377107	5.16392	FALSE	FALSE
E2E30_RS08660	NZ_CP037913.1	1889508	1890206	+	-	WP_133189071.1	232	SDR family NAD(P)-dependent oxidoreductase	1.64935	1.79125	0.281639	0.119003	5.28734	FALSE	FALSE
E2E30_RS08665	NZ_CP037913.1	1890428	1890745	+	-	WP_133189072.1	105	hypothetical protein	0.871365	0.64066	1	1	9.11769	FALSE	FALSE
E2E30_RS08670	NZ_CP037913.1	1890856	1893627	+	gyrA	WP_133189073.1	923	DNA gyrase subunit A	1.13067	0.947783	1	1	8.32689	FALSE	FALSE
E2E30_RS08675	NZ_CP037913.1	1893624	1893980	+	-	WP_133189074.1	118	DUF952 domain-containing protein	1.24523	0.716923	0.322684	1	5.5677	FALSE	FALSE
E2E30_RS08680	NZ_CP037913.1	1893990	1894334	-	-	WP_133189075.1	114	PilZ domain-containing protein	-0.4464	-1.14744	1	1	9.01817	FALSE	FALSE
E2E30_RS08685	NZ_CP037913.1	1894428	1894859	-	-	WP_133189076.1	143	DUF488 domain-containing protein	-0.870535	-0.731717	1	1	6.20118	FALSE	FALSE
E2E30_RS08690	NZ_CP037913.1	1894929	1896635	-	-	WP_133189077.1	568	hypothetical protein	-0.80717	-0.63341	1	1	7.77653	FALSE	FALSE
E2E30_RS08695	NZ_CP037913.1	1896860	1898173	+	-	WP_133189078.1	437	methylenetetrahydrofolate--tRNA-(uracil(54)-C(5))-methyltransferase (FADH(2)-oxidizing) TrmFO	-0.0438347	-0.0645702	1	1	6.8645	FALSE	FALSE
E2E30_RS08700	NZ_CP037913.1	1898183	1898668	-	-	WP_133189079.1	161	EF-hand domain-containing protein	-1.85319	-2.33069	0.10862	0.0120827	6.8805	TRUE	TRUE
E2E30_RS08705	NZ_CP037913.1	1898725	1899417	-	-	WP_133189080.1	230	hypothetical protein	-1.46869	-1.51451	0.0069386	0.00459966	5.52139	TRUE	FALSE
E2E30_RS08710	NZ_CP037913.1	1899484	1901403	+	-	WP_133189081.1	639	hypothetical protein	0.523879	0.797977	1	1	7.92032	FALSE	FALSE
E2E30_RS08715	NZ_CP037913.1	1901400	1902011	+	-	WP_133189082.1	203	pilus assembly protein	0.695164	0.627083	1	1	5.92094	FALSE	FALSE
E2E30_RS08720	NZ_CP037913.1	1902086	1902736	+	-	WP_133192000.1	216	hypothetical protein	1.09638	1.37409	0.602913	0.0538481	5.44968	FALSE	FALSE
E2E30_RS08725	NZ_CP037913.1	1902754	1904154	-	-	WP_133189083.1	466	pyruvate dehydrogenase complex E1 component subunit beta	1.21528	1.74887	0.977198	0.0251324	9.10573	TRUE	FALSE
E2E30_RS08730	NZ_CP037913.1	1904154	1905200	-	pdhA	WP_133189084.1	348	pyruvate dehydrogenase (acetyl-transferring) E1 component subunit alpha	0.915102	1.53617	1	0.182308	9.02246	FALSE	FALSE
E2E30_RS08735	NZ_CP037913.1	1905456	1906739	+	-	WP_133189085.1	427	MFS transporter	1.19764	2.07317	1	0.00386585	7.83698	TRUE	TRUE
E2E30_RS08740	NZ_CP037913.1	1906736	1907656	+	cysK	WP_133189086.1	306	cysteine synthase A	1.21524	2.03372	1	0.0110395	8.08829	TRUE	TRUE
E2E30_RS08745	NZ_CP037913.1	1907990	1909276	+	-	WP_133192001.1	428	cell wall hydrolase	1.58672	2.08858	0.0308809	0.00157212	5.52565	TRUE	TRUE
E2E30_RS08750	NZ_CP037913.1	1909331	1909576	-	-	WP_133189087.1	81	hypothetical protein	0.27221	-0.402356	1	1	7.60421	FALSE	FALSE
E2E30_RS08755	NZ_CP037913.1	1909895	1910263	+	-	WP_133189088.1	122	hypothetical protein	0.108093	-0.0420634	1	1	6.04971	FALSE	FALSE
E2E30_RS08760	NZ_CP037913.1	1910649	1912451	-	-	WP_133189089.1	600	acyl-CoA dehydrogenase	-0.169123	0.666499	1	1	8.58721	FALSE	FALSE
E2E30_RS08765	NZ_CP037913.1	1912451	1912870	-	-	WP_133189090.1	139	MerR family DNA-binding transcriptional regulator	-0.466909	0.246023	1	1	6.30142	FALSE	FALSE
E2E30_RS08770	NZ_CP037913.1	1912976	1913518	-	-	WP_133189091.1	180	hypothetical protein	-0.142922	-0.339972	1	1	4.55944	FALSE	FALSE
E2E30_RS08775	NZ_CP037913.1	1913518	1913880	-	hisI	WP_133189092.1	120	phosphoribosyl-AMP cyclohydrolase	-0.603367	-0.400082	1	1	6.3929	FALSE	FALSE
E2E30_RS08780	NZ_CP037913.1	1914026	1914274	-	-	WP_133189093.1	82	Rho termination factor	-2.70383	-1.72291	1	1	8.71259	FALSE	TRUE
E2E30_RS08785	NZ_CP037913.1	1914405	1915874	+	-	WP_133189094.1	489	amidophosphoribosyltransferase	0.948649	0.99957	1	0.59628	8.08538	FALSE	FALSE
E2E30_RS08790	NZ_CP037913.1	1916008	1916718	+	-	WP_133189095.1	236	SDR family NAD(P)-dependent oxidoreductase	1.96106	2.3059	0.00160071	0.000283981	5.70966	TRUE	TRUE
E2E30_RS08795	NZ_CP037913.1	1916884	1918125	-	-	WP_133189096.1	413	class I SAM-dependent methyltransferase	0.437683	0.805699	1	1	4.64098	FALSE	FALSE
E2E30_RS08800	NZ_CP037913.1	1918170	1919543	-	-	WP_133189097.1	457	deoxyribodipyrimidine photo-lyase	-0.617161	-0.0575242	1	1	7.97636	FALSE	FALSE
E2E30_RS08805	NZ_CP037913.1	1919608	1920546	-	-	WP_133189098.1	312	histone deacetylase	-0.0758936	-0.149522	1	1	6.27777	FALSE	FALSE
E2E30_RS08810	NZ_CP037913.1	1920582	1921538	+	-	WP_133189099.1	318	alpha/beta hydrolase	-0.0965724	0.109388	1	1	8.37548	FALSE	FALSE
E2E30_RS08815	NZ_CP037913.1	1921710	1922189	+	-	WP_133189100.1	159	RNA pyrophosphohydrolase	0.824067	1.2186	1	1	4.35531	FALSE	FALSE
E2E30_RS08820	NZ_CP037913.1	1922248	1923447	+	-	WP_133189101.1	399	hydrolase	1.6153	1.5466	0.127705	0.184241	4.75123	FALSE	FALSE
E2E30_RS08825	NZ_CP037913.1	1923444	1924460	+	-	WP_133189102.1	338	arginine N-succinyltransferase	2.10051	2.58603	0.0179845	0.00224063	4.97203	TRUE	TRUE
E2E30_RS08830	NZ_CP037913.1	1924555	1924773	+	-	WP_133189103.1	72	hypothetical protein	1.55307	1.4774	0.495794	0.721414	3.25119	FALSE	FALSE
E2E30_RS08835	NZ_CP037913.1	1924842	1925741	+	cysD	WP_133189104.1	299	sulfate adenylyltransferase subunit CysD	2.18028	3.21319	0.000960219	2.21473e-05	7.99707	TRUE	TRUE
E2E30_RS08840	NZ_CP037913.1	1925876	1927759	+	cysN	WP_133192002.1	627	sulfate adenylyltransferase subunit CysN	3.15953	3.98504	7.62377e-06	9.38787e-07	6.75384	TRUE	TRUE
E2E30_RS08845	NZ_CP037913.1	1927756	1928511	+	-	WP_133189105.1	251	3\'(2\'),5\'-bisphosphate nucleotidase CysQ	2.71851	3.56982	2.42288e-05	1.8461e-06	6.60963	TRUE	TRUE
E2E30_RS08850	NZ_CP037913.1	1928970	1930277	+	-	WP_133189106.1	435	DUF4102 domain-containing protein	-0.628142	-0.833191	1	1	10.0011	FALSE	FALSE
E2E30_RS08855	NZ_CP037913.1	1930583	1931767	+	-	WP_133189107.1	394	hypothetical protein	0.909352	0.970833	1	1	8.58879	FALSE	FALSE
E2E30_RS08860	NZ_CP037913.1	1931955	1932218	+	-	WP_133189108.1	87	helix-turn-helix domain-containing protein	-0.470885	-1.6808	1	0.255129	4.51282	FALSE	FALSE
E2E30_RS08865	NZ_CP037913.1	1932225	1932428	+	-	WP_133189109.1	67	hypothetical protein	-1.19333	-1.79226	0.459576	0.00684853	2.00037	TRUE	FALSE
E2E30_RS08870	NZ_CP037913.1	1932425	1932664	+	-	WP_133189110.1	79	hypothetical protein	-1.11368	-1.32344	1	1	0.982636	FALSE	FALSE
E2E30_RS08875	NZ_CP037913.1	1932661	1933119	+	-	WP_133189111.1	152	hypothetical protein	-1.24429	-2.10723	1	0.0507371	1.33936	FALSE	TRUE
E2E30_RS08880	NZ_CP037913.1	1933116	1936334	+	-	WP_133189112.1	1072	hypothetical protein	-0.67921	-1.2005	1	0.838485	5.26258	FALSE	FALSE
E2E30_RS08885	NZ_CP037913.1	1936499	1937065	+	-	WP_133189113.1	188	hypothetical protein	-0.907357	-0.840618	1	1	2.73981	FALSE	FALSE
E2E30_RS08890	NZ_CP037913.1	1937108	1937461	+	-	WP_133189114.1	117	integration host factor subunit beta	-0.781976	-1.20799	1	0.216175	5.42385	FALSE	FALSE
E2E30_RS08895	NZ_CP037913.1	1937580	1939577	-	-	WP_133189115.1	665	transcriptional regulator	-0.213477	-0.281455	1	1	8.68301	FALSE	FALSE
E2E30_RS08900	NZ_CP037913.1	1939578	1940132	-	-	WP_133189116.1	184	recombinase family protein	-1.73962	-1.5936	0.00271459	0.00659017	4.60595	TRUE	FALSE
E2E30_RS08905	NZ_CP037913.1	1940260	1940598	-	-	WP_133192003.1	112	hypothetical protein	-1.09417	-1.08096	1	1	2.41877	FALSE	FALSE
E2E30_RS08910	NZ_CP037913.1	1940840	1941061	-	-	WP_133189117.1	73	hypothetical protein	-0.713492	-0.628672	1	1	3.55055	FALSE	FALSE
E2E30_RS08915	NZ_CP037913.1	1941112	1941345	-	-	WP_133192004.1	77	hypothetical protein	-0.834136	-0.93145	1	1	0.74892	FALSE	FALSE
E2E30_RS08920	NZ_CP037913.1	1941351	1941704	-	-	WP_133189118.1	117	hypothetical protein	-1.48389	-1.80761	0.390629	0.0518084	3.981	FALSE	FALSE
E2E30_RS08925	NZ_CP037913.1	1941823	1942488	-	-	WP_133189119.1	221	hypothetical protein	-1.24992	-1.70474	0.478003	0.0187907	3.55846	TRUE	FALSE
E2E30_RS08930	NZ_CP037913.1	1942653	1942877	+	-	WP_133192005.1	74	XRE family transcriptional regulator	-1.06187	-1.90682	1	0.0262777	5.93751	TRUE	FALSE
E2E30_RS08935	NZ_CP037913.1	1943203	1944312	-	-	WP_133189120.1	369	tyrosine-type recombinase/integrase	-0.7119	-0.503874	1	1	5.29502	FALSE	FALSE
E2E30_RS08940	NZ_CP037913.1	1944485	1945375	-	-	WP_133189121.1	296	helix-turn-helix domain-containing protein	-0.027293	-0.0129086	1	1	5.44956	FALSE	FALSE
E2E30_RS08950	NZ_CP037913.1	1946666	1947508	+	-	WP_133189122.1	280	hypothetical protein	-0.248869	-0.415188	1	1	6.82744	FALSE	FALSE
E2E30_RS08955	NZ_CP037913.1	1947623	1948054	+	-	WP_133189123.1	143	hypothetical protein	-1.15234	-4.73798	1	0.000238688	6.42439	TRUE	TRUE
E2E30_RS08960	NZ_CP037913.1	1948054	1948491	+	-	WP_133189124.1	145	hypothetical protein	-2.30639	-2.96588	0.0402396	0.00453732	2.53871	TRUE	TRUE
E2E30_RS08965	NZ_CP037913.1	1948482	1949177	+	-	WP_133189125.1	231	hypothetical protein	-2.50638	-2.51873	7.81945e-05	6.884e-05	4.17621	TRUE	TRUE
E2E30_RS08970	NZ_CP037913.1	1949678	1951069	+	-	WP_133192006.1	463	hypothetical protein	-1.36408	-2.15985	0.0276328	0.000157516	5.37393	TRUE	TRUE
E2E30_RS08975	NZ_CP037913.1	1951156	1953993	+	-	WP_133189126.1	945	hypothetical protein	-0.672391	-1.74293	1	0.0183381	7.01158	TRUE	FALSE
E2E30_RS08980	NZ_CP037913.1	1954021	1954407	+	-	WP_133189127.1	128	hypothetical protein	-0.161853	-0.122071	1	1	4.03932	FALSE	FALSE
E2E30_RS08985	NZ_CP037913.1	1954527	1954844	+	-	WP_133192007.1	105	hypothetical protein	-0.0966297	0.268852	1	1	3.46835	FALSE	FALSE
E2E30_RS08990	NZ_CP037913.1	1954847	1955125	+	-	WP_133189128.1	92	hypothetical protein	-0.420141	-0.508234	1	1	4.85493	FALSE	FALSE
E2E30_RS08995	NZ_CP037913.1	1955122	1955346	+	-	WP_133189129.1	74	hypothetical protein	0.118104	0.387312	1	1	2.62886	FALSE	FALSE
E2E30_RS09000	NZ_CP037913.1	1955361	1955549	+	-	WP_133189130.1	62	hypothetical protein	-0.167296	-0.331583	1	1	3.15181	FALSE	FALSE
E2E30_RS09005	NZ_CP037913.1	1955546	1955941	+	-	WP_133189131.1	131	hypothetical protein	-0.156615	-0.278074	1	1	3.74465	FALSE	FALSE
E2E30_RS09010	NZ_CP037913.1	1955948	1958125	-	-	WP_133189132.1	725	AAA family ATPase	0.667935	1.10439	1	1	7.57975	FALSE	FALSE
E2E30_RS09015	NZ_CP037913.1	1958125	1958907	-	-	WP_133189133.1	260	hypothetical protein	1.62398	1.94364	0.294783	0.049862	7.31078	TRUE	FALSE
E2E30_RS09025	NZ_CP037913.1	1959326	1959799	+	-	WP_133189134.1	157	hypothetical protein	0.308822	-0.508485	1	1	4.59446	FALSE	FALSE
E2E30_RS09030	NZ_CP037913.1	1959796	1962012	-	-	WP_133189135.1	738	hypothetical protein	1.03168	1.26385	1	0.538282	4.80349	FALSE	FALSE
E2E30_RS09035	NZ_CP037913.1	1962009	1962539	-	-	WP_133189136.1	176	GNAT family N-acetyltransferase	0.785022	1.23279	1	1	3.14369	FALSE	FALSE
E2E30_RS09040	NZ_CP037913.1	1962536	1963081	-	-	WP_133189137.1	181	GNAT family N-acetyltransferase	0.018829	-0.455429	1	1	6.42519	FALSE	FALSE
E2E30_RS09045	NZ_CP037913.1	1963078	1964070	-	hemB	WP_133189138.1	330	porphobilinogen synthase	0.386833	-0.229431	1	1	6.54438	FALSE	FALSE
E2E30_RS09050	NZ_CP037913.1	1964120	1965571	-	-	WP_133192008.1	483	MATE family efflux transporter	-0.789146	-0.698806	1	1	6.78687	FALSE	FALSE
E2E30_RS09055	NZ_CP037913.1	1965698	1968484	-	-	WP_133189139.1	928	valine--tRNA ligase	0.105024	0.319589	1	1	8.39065	FALSE	FALSE
E2E30_RS09060	NZ_CP037913.1	1968684	1969232	-	-	WP_133189140.1	182	hypothetical protein	-0.600915	-1.72351	1	1	9.62713	FALSE	FALSE
E2E30_RS09065	NZ_CP037913.1	1969353	1969760	+	-	WP_133189141.1	135	hypothetical protein	-1.38274	-0.845146	1	1	6.99981	FALSE	FALSE
E2E30_RS09070	NZ_CP037913.1	1969782	1971863	-	-	WP_133189142.1	693	S9 family peptidase	0.930216	0.847104	1	1	7.97609	FALSE	FALSE
E2E30_RS09075	NZ_CP037913.1	1971922	1972401	-	-	WP_133192009.1	159	DUF2497 domain-containing protein	-1.08357	-1.01541	1	1	8.67478	FALSE	FALSE
E2E30_RS09080	NZ_CP037913.1	1972463	1973932	-	-	WP_133192010.1	489	TolC family outer membrane protein	0.302561	0.559583	1	1	7.84176	FALSE	FALSE
E2E30_RS09085	NZ_CP037913.1	1973995	1974660	-	-	WP_133189143.1	221	protein-L-isoaspartate O-methyltransferase	-0.420153	0.0483105	1	1	6.5788	FALSE	FALSE
E2E30_RS09095	NZ_CP037913.1	1974972	1975409	-	-	WP_133189144.1	145	(deoxy)nucleoside triphosphate pyrophosphohydrolase	-0.830802	-1.39082	1	0.85007	5.7658	FALSE	FALSE
E2E30_RS09100	NZ_CP037913.1	1975465	1975659	+	-	WP_133189145.1	64	Flp family type IVb pilin	-0.270299	-0.0889588	1	1	6.25181	FALSE	FALSE
E2E30_RS09105	NZ_CP037913.1	1975780	1975953	+	-	WP_133189146.1	57	Flp family type IVb pilin	0.0863714	0.521411	1	1	9.62044	FALSE	FALSE
E2E30_RS09110	NZ_CP037913.1	1976177	1977124	-	-	WP_133189147.1	315	acetyl-CoA carboxylase carboxyltransferase subunit alpha	0.995325	1.10429	0.840203	0.222148	5.83996	FALSE	FALSE
E2E30_RS09115	NZ_CP037913.1	1977137	1978072	-	-	WP_133189148.1	311	tyrosine-type recombinase/integrase	0.722998	0.62807	1	1	4.20873	FALSE	FALSE
E2E30_RS09120	NZ_CP037913.1	1978069	1979916	-	-	WP_133189149.1	615	hypothetical protein	0.391968	0.196222	1	1	6.07327	FALSE	FALSE
E2E30_RS09125	NZ_CP037913.1	1980120	1980674	+	-	WP_133192011.1	184	shikimate kinase	1.44802	1.35444	0.0108179	0.0226607	3.9879	TRUE	FALSE
E2E30_RS09130	NZ_CP037913.1	1980671	1981762	+	-	WP_133189150.1	363	3-dehydroquinate synthase	1.41786	1.39889	0.0107223	0.0119026	4.70755	TRUE	FALSE
E2E30_RS09135	NZ_CP037913.1	1981800	1981949	+	-	WP_133189151.1	49	DUF2256 domain-containing protein	-0.949543	-0.149935	1	1	3.98866	FALSE	FALSE
E2E30_RS09140	NZ_CP037913.1	1982219	1982548	-	-	WP_133189152.1	109	DUF423 domain-containing protein	0.549888	0.932473	1	1	3.5525	FALSE	FALSE
E2E30_RS09145	NZ_CP037913.1	1982545	1984344	-	-	WP_133189153.1	599	sodium:proton exchanger	0.11408	0.430555	1	1	7.34804	FALSE	FALSE
E2E30_RS09150	NZ_CP037913.1	1984341	1984775	-	-	WP_133189154.1	144	iron-sulfur cluster assembly scaffold protein	0.0920289	0.0151142	1	1	5.08867	FALSE	FALSE
E2E30_RS09155	NZ_CP037913.1	1984821	1985390	-	-	WP_133189155.1	189	CvpA family protein	-0.038189	-0.173499	1	1	4.11241	FALSE	FALSE
E2E30_RS09160	NZ_CP037913.1	1985434	1986807	-	radA	WP_133189156.1	457	DNA repair protein RadA	-0.358754	-0.201156	1	1	8.70382	FALSE	FALSE
E2E30_RS09165	NZ_CP037913.1	1986956	1987366	+	-	WP_133189157.1	136	BLUF domain-containing protein	0.683265	0.441653	1	1	6.68384	FALSE	FALSE
E2E30_RS09170	NZ_CP037913.1	1987370	1988074	-	-	WP_133189158.1	234	glutathione S-transferase	-0.513494	0.0165863	1	1	8.03683	FALSE	FALSE
E2E30_RS09175	NZ_CP037913.1	1988151	1989329	+	-	WP_133189159.1	392	glycosyltransferase family 1 protein	1.01337	0.830096	1	1	4.65196	FALSE	FALSE
E2E30_RS09180	NZ_CP037913.1	1989405	1989719	-	-	WP_133189160.1	104	DUF2218 domain-containing protein	0.067958	-0.383983	1	1	4.80435	FALSE	FALSE
E2E30_RS09185	NZ_CP037913.1	1989719	1990279	-	-	WP_133192012.1	186	PadR family transcriptional regulator	-0.0434182	-0.153049	1	1	5.78382	FALSE	FALSE
E2E30_RS09190	NZ_CP037913.1	1990509	1991819	+	-	WP_133189161.1	436	replication-associated recombination protein A	0.0146193	-0.069319	1	1	6.72735	FALSE	FALSE
E2E30_RS09195	NZ_CP037913.1	1991816	1992031	+	-	WP_133189162.1	71	hypothetical protein	-0.31393	-0.384297	1	1	4.47489	FALSE	FALSE
E2E30_RS09200	NZ_CP037913.1	1992028	1992888	+	-	WP_133189163.1	286	hypothetical protein	0.699983	0.80543	1	1	3.06178	FALSE	FALSE
E2E30_RS09210	NZ_CP037913.1	1993179	1994510	+	-	WP_133189164.1	443	integrase family protein	-0.87745	-1.08363	1	0.132175	6.92365	FALSE	FALSE
E2E30_RS09215	NZ_CP037913.1	1994694	1994903	-	-	WP_133189165.1	69	DUF2274 domain-containing protein	-0.640604	-0.742671	1	1	4.6673	FALSE	FALSE
E2E30_RS09220	NZ_CP037913.1	1994913	1996055	-	-	WP_133192013.1	380	TrbI/VirB10 family protein	-1.46352	-1.48152	0.235575	0.193748	6.41304	FALSE	FALSE
E2E30_RS09225	NZ_CP037913.1	1996145	1997071	-	trbG	WP_133192014.1	308	P-type conjugative transfer protein TrbG	-1.04933	-1.41743	1	0.0662006	5.11266	FALSE	FALSE
E2E30_RS09230	NZ_CP037913.1	1997110	1997919	-	-	WP_133189166.1	269	conjugal transfer protein TrbF	-0.548493	-0.716176	1	1	4.22722	FALSE	FALSE
E2E30_RS09235	NZ_CP037913.1	1997924	1999231	-	trbL	WP_133189167.1	435	P-type conjugative transfer protein TrbL	-0.786915	-1.60479	1	0.00386585	3.76724	TRUE	FALSE
E2E30_RS09240	NZ_CP037913.1	1999337	2000089	-	trbJ	WP_133189168.1	250	P-type conjugative transfer protein TrbJ	-1.6563	-1.5292	0.115681	0.211491	2.98232	FALSE	FALSE
E2E30_RS09250	NZ_CP037913.1	2002544	2002816	-	-	WP_133189169.1	90	conjugal transfer protein	-1.22513	-1.81845	1	0.284385	0.739471	FALSE	FALSE
E2E30_RS09255	NZ_CP037913.1	2002813	2003151	-	-	WP_133189170.1	112	conjugal transfer protein TrbC	-0.587085	-0.118239	1	1	1.10636	FALSE	FALSE
E2E30_RS09260	NZ_CP037913.1	2003154	2004143	-	trbB	WP_133189171.1	329	P-type conjugative transfer ATPase TrbB	-1.24237	-1.39793	1	1	1.16051	FALSE	FALSE
E2E30_RS09265	NZ_CP037913.1	2004140	2004541	-	-	WP_133189172.1	133	CopG family transcriptional regulator	-1.42641	-2.00566	1	0.839251	0.483481	FALSE	TRUE
E2E30_RS09270	NZ_CP037913.1	2004538	2006598	-	-	WP_133192015.1	686	conjugal transfer protein TraG	-1.15063	-1.75871	1	0.0162539	4.31328	TRUE	FALSE
E2E30_RS09275	NZ_CP037913.1	2007205	2008599	-	ltrA	WP_133189173.1	464	group II intron reverse transcriptase/maturase	-0.99291	-1.06837	1	0.473687	8.52359	FALSE	FALSE
E2E30_RS09280	NZ_CP037913.1	2009111	2009713	-	-	WP_133189174.1	200	cation transporter	-0.0783027	-0.130952	1	1	3.16332	FALSE	FALSE
E2E30_RS09285	NZ_CP037913.1	2009706	2010554	-	-	WP_133189175.1	282	hypothetical protein	0.483403	0.680743	1	1	5.01112	FALSE	FALSE
E2E30_RS09290	NZ_CP037913.1	2010523	2010792	-	-	WP_133189176.1	89	metal-sensing transcriptional repressor	-0.124911	0.19202	1	1	4.90388	FALSE	FALSE
E2E30_RS09295	NZ_CP037913.1	2010942	2012072	+	rcnA	WP_133192016.1	376	nickel/cobalt efflux transporter RcnA	-1.65497	-1.36338	0.00661517	0.0552003	5.89403	TRUE	FALSE
E2E30_RS09300	NZ_CP037913.1	2012125	2013453	+	-	WP_133189178.1	442	MFS transporter	-1.17582	-0.794036	1	1	3.55721	FALSE	FALSE
E2E30_RS09305	NZ_CP037913.1	2013495	2013836	+	-	WP_133189180.1	113	hypothetical protein	0.502633	-0.17468	1	1	3.88495	FALSE	FALSE
E2E30_RS09310	NZ_CP037913.1	2013888	2015147	+	-	WP_133189182.1	419	TolC family protein	-0.506592	-0.118267	1	1	3.53325	FALSE	FALSE
E2E30_RS09315	NZ_CP037913.1	2015144	2016313	+	-	WP_133189184.1	389	efflux RND transporter periplasmic adaptor subunit	-0.669696	-0.0505667	1	1	3.27397	FALSE	FALSE
E2E30_RS09320	NZ_CP037913.1	2016310	2019555	+	-	WP_133189186.1	1081	CusA/CzcA family heavy metal efflux RND transporter	-0.785955	-0.469915	1	1	5.65948	FALSE	FALSE
E2E30_RS09325	NZ_CP037913.1	2019660	2020043	-	-	WP_133189188.1	127	MerR family DNA-binding protein	0.0287047	-0.450881	1	1	4.41075	FALSE	FALSE
E2E30_RS09330	NZ_CP037913.1	2020040	2022310	-	-	WP_133189190.1	756	heavy metal translocating P-type ATPase	-0.372991	-0.718705	1	1	7.40046	FALSE	FALSE
E2E30_RS09335	NZ_CP037913.1	2022719	2023645	-	copD	WP_133189192.1	308	copper homeostasis membrane protein CopD	-1.4556	-2.75559	1	0.00304007	4.13124	TRUE	TRUE
E2E30_RS09340	NZ_CP037913.1	2023650	2024018	-	copC	WP_133189194.1	122	copper homeostasis periplasmic binding protein CopC	-2.20947	-3.68382	1	0.0474209	5.16319	TRUE	TRUE
E2E30_RS09345	NZ_CP037913.1	2024145	2024420	+	-	WP_010165215.1	91	MULTISPECIES: hypothetical protein	-1.72278	-2.88841	0.00757532	4.07919e-05	5.60568	TRUE	TRUE
E2E30_RS09350	NZ_CP037913.1	2024417	2024857	+	-	WP_010165212.1	146	MULTISPECIES: periplasmic heavy metal sensor	-0.681239	-1.41089	1	0.173448	5.74438	FALSE	FALSE
E2E30_RS09355	NZ_CP037913.1	2024854	2025423	+	-	WP_010165211.1	189	MULTISPECIES: RNA polymerase sigma factor	-0.900681	-1.23209	1	0.944282	3.46044	FALSE	FALSE
E2E30_RS09360	NZ_CP037913.1	2025491	2027443	+	-	WP_133189196.1	650	copper resistance system multicopper oxidase	-1.96456	-3.5324	1	0.0994966	8.00075	FALSE	TRUE
E2E30_RS09365	NZ_CP037913.1	2027440	2028660	+	-	WP_133189198.1	406	copper resistance protein B	-0.840622	-1.67085	1	1	8.31443	FALSE	FALSE
E2E30_RS09370	NZ_CP037913.1	2028770	2029144	+	-	WP_133192017.1	124	DUF305 domain-containing protein	-1.0723	-2.34355	1	0.176802	8.84709	FALSE	TRUE
E2E30_RS09375	NZ_CP037913.1	2029283	2029651	+	-	WP_133189200.1	122	hypothetical protein	-0.467183	-0.745223	1	1	5.64737	FALSE	FALSE
E2E30_RS09380	NZ_CP037913.1	2029743	2030996	+	-	WP_133189202.1	417	TolC family protein	-0.893657	-1.42105	1	0.912024	2.07418	FALSE	FALSE
E2E30_RS09385	NZ_CP037913.1	2030993	2032207	+	-	WP_133189204.1	404	efflux RND transporter periplasmic adaptor subunit	-1.40541	-0.90203	1	1	2.31481	FALSE	FALSE
E2E30_RS09390	NZ_CP037913.1	2032204	2035365	+	-	WP_133189206.1	1053	efflux RND transporter permease subunit	-0.734044	-1.08521	1	0.259089	4.59835	FALSE	FALSE
E2E30_RS09395	NZ_CP037913.1	2035362	2035694	+	-	WP_133189208.1	110	copper-binding protein	-0.802332	-1.01029	1	1	2.92613	FALSE	FALSE
E2E30_RS09400	NZ_CP037913.1	2036019	2037959	-	-	WP_133192018.1	646	relaxase/mobilization nuclease and DUF3363 domain-containing protein	-0.415948	-1.00804	1	1	4.85735	FALSE	FALSE
E2E30_RS09405	NZ_CP037913.1	2038349	2038705	-	-	WP_133189210.1	118	hypothetical protein	-1.45628	-0.960277	0.0178195	1	3.75	TRUE	FALSE
E2E30_RS09410	NZ_CP037913.1	2039093	2039413	-	-	WP_133189212.1	106	DUF736 domain-containing protein	-0.227878	-0.0672282	1	1	2.9405	FALSE	FALSE
E2E30_RS09415	NZ_CP037913.1	2040036	2040239	+	-	WP_133189214.1	67	hypothetical protein	1.26128	1.81833	1	0.0301659	2.08196	TRUE	FALSE
E2E30_RS09420	NZ_CP037913.1	2040277	2040633	-	-	WP_133189216.1	118	hypothetical protein	1.64649	1.35405	1	1	2.36315	FALSE	FALSE
E2E30_RS09430	NZ_CP037913.1	2042421	2043329	+	-	WP_133192019.1	302	serine hydrolase	-1.18605	-2.15405	1	0.00295525	3.45002	TRUE	TRUE
E2E30_RS09435	NZ_CP037913.1	2043638	2046859	+	-	WP_133189218.1	1073	efflux RND transporter permease subunit	-1.17224	-1.74565	1	0.0348267	2.79542	TRUE	FALSE
E2E30_RS09440	NZ_CP037913.1	2046849	2048006	+	-	WP_133189220.1	385	efflux RND transporter periplasmic adaptor subunit	-1.14113	-1.47376	0.983032	0.0739363	3.43301	FALSE	FALSE
E2E30_RS09445	NZ_CP037913.1	2047987	2049408	+	-	WP_133189222.1	473	efflux transporter outer membrane subunit	0.209758	-0.500167	1	1	3.88138	FALSE	FALSE
E2E30_RS09450	NZ_CP037913.1	2050637	2051917	+	-	WP_133192020.1	426	glycosidase	-1.754	-0.25377	1	1	8.26011	FALSE	FALSE
E2E30_RS09455	NZ_CP037913.1	2052122	2054635	+	-	WP_133192021.1	837	TonB-dependent receptor	-0.806256	-1.05949	1	1	6.22112	FALSE	FALSE
E2E30_RS09460	NZ_CP037913.1	2054739	2055416	-	-	WP_133189224.1	225	response regulator transcription factor	-1.02335	-2.64086	1	0.00025192	4.97197	TRUE	TRUE
E2E30_RS09465	NZ_CP037913.1	2055729	2057474	+	-	WP_133189226.1	581	chloride channel protein	-0.435114	-0.280713	1	1	6.04699	FALSE	FALSE
E2E30_RS09470	NZ_CP037913.1	2057571	2058008	+	-	WP_133189228.1	145	DUF202 domain-containing protein	-0.629049	-0.818549	1	1	6.92801	FALSE	FALSE
E2E30_RS09475	NZ_CP037913.1	2058005	2059783	+	-	WP_133189230.1	592	SLC13 family permease	0.208572	0.650522	1	1	6.75178	FALSE	FALSE
E2E30_RS09480	NZ_CP037913.1	2059878	2060555	+	-	WP_133189232.1	225	response regulator transcription factor	0.846159	0.690731	1	1	4.2178	FALSE	FALSE
E2E30_RS09485	NZ_CP037913.1	2060545	2061909	+	-	WP_133189234.1	454	HAMP domain-containing histidine kinase	0.717417	0.882474	1	1	4.96406	FALSE	FALSE
E2E30_RS09490	NZ_CP037913.1	2062126	2062377	+	-	WP_133189236.1	83	hypothetical protein	-1.97013	-1.32612	0.00662411	0.381774	7.46932	TRUE	FALSE
E2E30_RS09495	NZ_CP037913.1	2062499	2062924	+	-	WP_133192022.1	141	signal transduction protein	-1.88054	-1.34466	0.016134	0.466494	7.63388	TRUE	FALSE
E2E30_RS09500	NZ_CP037913.1	2062963	2063520	+	-	WP_133189238.1	185	RNA polymerase sigma factor	-1.53319	-1.08852	0.00547665	0.232336	5.25159	TRUE	FALSE
E2E30_RS09505	NZ_CP037913.1	2063513	2063914	+	-	WP_133189240.1	133	hypothetical protein	-0.847705	-0.559653	1	1	3.63533	FALSE	FALSE
E2E30_RS09510	NZ_CP037913.1	2063918	2064364	+	-	WP_133189242.1	148	periplasmic heavy metal sensor	-0.528029	-0.111141	1	1	2.90349	FALSE	FALSE
E2E30_RS09515	NZ_CP037913.1	2064575	2065387	-	-	WP_133189244.1	270	TlpA family protein disulfide reductase	-1.67443	-2.17397	1	1	2.5054	FALSE	TRUE
E2E30_RS09520	NZ_CP037913.1	2065390	2066166	-	-	WP_133189246.1	258	sulfite exporter TauE/SafE family protein	-2.60377	-2.67815	1	1	3.94932	FALSE	TRUE
E2E30_RS09525	NZ_CP037913.1	2066197	2067855	-	-	WP_133189248.1	552	TIGR01244 family phosphatase	-3.29722	-3.49013	1	1	6.26202	FALSE	TRUE
E2E30_RS09530	NZ_CP037913.1	2067893	2068336	-	-	WP_133192023.1	147	YeeE/YedE family protein	-4.15026	-4.3113	1	1	3.82838	FALSE	TRUE
E2E30_RS09535	NZ_CP037913.1	2068336	2068773	-	-	WP_133189250.1	145	YeeE/YedE family protein	-4.65726	-5.45902	1	1	5.57171	FALSE	TRUE
E2E30_RS09540	NZ_CP037913.1	2068773	2069693	-	-	WP_133189252.1	306	MBL fold metallo-hydrolase	-4.38119	-5.49012	1	1	7.43375	FALSE	TRUE
E2E30_RS09545	NZ_CP037913.1	2069783	2070448	+	-	WP_133189254.1	221	peroxiredoxin	-2.58781	-2.49618	1	1	7.21834	FALSE	TRUE
E2E30_RS09550	NZ_CP037913.1	2070445	2070846	+	-	WP_133189256.1	133	winged helix-turn-helix transcriptional regulator	-2.4574	-2.27988	1	1	6.25346	FALSE	TRUE
E2E30_RS09555	NZ_CP037913.1	2070936	2071490	+	-	WP_133189258.1	184	DsrE family protein	-1.4261	-1.24603	1	1	6.93732	FALSE	FALSE
E2E30_RS09565	NZ_CP037913.1	2072026	2072727	-	-	WP_133192024.1	233	VIT family protein	-0.0401274	-0.533632	1	1	4.65077	FALSE	FALSE
E2E30_RS09570	NZ_CP037913.1	2072720	2073442	-	-	WP_133192025.1	240	cytochrome B	-0.893452	-2.27563	1	9.04715e-05	6.13181	TRUE	TRUE
E2E30_RS09575	NZ_CP037913.1	2073541	2074134	-	-	WP_133189260.1	197	hypothetical protein	-0.108532	-0.156404	1	1	5.06939	FALSE	FALSE
E2E30_RS09580	NZ_CP037913.1	2074163	2075503	-	-	WP_133189262.1	446	HAMP domain-containing histidine kinase	0.413637	0.0115031	1	1	5.82001	FALSE	FALSE
E2E30_RS09585	NZ_CP037913.1	2075496	2076197	-	-	WP_133189264.1	233	response regulator transcription factor	0.085574	-0.355301	1	1	4.00231	FALSE	FALSE
E2E30_RS09590	NZ_CP037913.1	2076178	2076780	-	-	WP_133189266.1	200	cytochrome B	-0.562058	-1.3136	1	1	3.44806	FALSE	FALSE
E2E30_RS09595	NZ_CP037913.1	2076783	2077049	-	-	WP_133192026.1	88	PepSY domain-containing protein	-0.776421	-1.89756	1	0.0492222	4.7903	TRUE	FALSE
E2E30_RS09600	NZ_CP037913.1	2077383	2077736	+	-	WP_133192027.1	117	rubrerythrin	-1.03318	-1.74346	1	0.0245285	3.98853	TRUE	FALSE
E2E30_RS09605	NZ_CP037913.1	2078324	2079082	-	-	WP_133189268.1	252	DUF2063 domain-containing protein	-0.699371	-1.42617	1	0.271166	2.84951	FALSE	FALSE
E2E30_RS09610	NZ_CP037913.1	2079079	2079918	-	-	WP_133192028.1	279	DUF692 domain-containing protein	0.375514	0.159085	1	1	1.25071	FALSE	FALSE
E2E30_RS09615	NZ_CP037913.1	2080004	2080264	-	-	WP_133189270.1	86	hypothetical protein	0.930792	1.00641	1	1	3.69744	FALSE	FALSE
E2E30_RS09620	NZ_CP037913.1	2080347	2080988	-	-	WP_133189272.1	213	DUF1109 domain-containing protein	-0.0880259	-0.627566	1	1	4.19595	FALSE	FALSE
E2E30_RS09625	NZ_CP037913.1	2080985	2081524	-	-	WP_133189274.1	179	sigma-70 family RNA polymerase sigma factor	-0.645651	-1.17818	1	0.306492	4.77652	FALSE	FALSE
E2E30_RS09630	NZ_CP037913.1	2081759	2082034	+	-	WP_133189276.1	91	DUF2282 domain-containing protein	0.236068	-1.07696	1	1	1.91073	FALSE	FALSE
E2E30_RS09635	NZ_CP037913.1	2082094	2082552	+	-	WP_133189278.1	152	DoxX family protein	-0.252958	-1.08819	1	1	2.65438	FALSE	FALSE
E2E30_RS09640	NZ_CP037913.1	2082554	2083240	+	-	WP_133189280.1	228	DUF1223 domain-containing protein	-0.239257	-0.682428	1	1	2.19483	FALSE	FALSE
E2E30_RS09645	NZ_CP037913.1	2083263	2084168	-	-	WP_133189282.1	301	LysR family transcriptional regulator	0.141691	-0.33637	1	1	2.86796	FALSE	FALSE
E2E30_RS09650	NZ_CP037913.1	2084283	2084828	+	-	WP_133189284.1	181	carboxymuconolactone decarboxylase family protein	-1.81319	-1.25109	0.384863	1	1.75311	FALSE	FALSE
E2E30_RS09655	NZ_CP037913.1	2084898	2085530	+	-	WP_133189286.1	210	pyridoxamine 5-phosphate oxidase	-1.06023	-0.951941	1	1	3.09432	FALSE	FALSE
E2E30_RS09660	NZ_CP037913.1	2085527	2086006	+	-	WP_133189288.1	159	nuclear transport factor 2 family protein	-0.208996	-0.591045	1	1	2.44957	FALSE	FALSE
E2E30_RS09665	NZ_CP037913.1	2086003	2086254	+	-	WP_133189290.1	83	NAD(P)H-dependent oxidoreductase	-0.259418	-0.586268	1	1	0.451119	FALSE	FALSE
E2E30_RS09670	NZ_CP037913.1	2086413	2087705	+	-	WP_133189292.1	430	cytochrome c	0.800841	0.291187	1	1	4.94081	FALSE	FALSE
E2E30_RS09675	NZ_CP037913.1	2087702	2088166	+	-	WP_133189294.1	154	(2Fe-2S)-binding protein	1.07154	0.484291	1	1	3.33433	FALSE	FALSE
E2E30_RS09680	NZ_CP037913.1	2088163	2090472	+	-	WP_133189296.1	769	xanthine dehydrogenase family protein molybdopterin-binding subunit	0.898181	0.306121	1	1	5.81872	FALSE	FALSE
E2E30_RS09685	NZ_CP037913.1	2090779	2091306	+	-	WP_133189298.1	175	DUF1440 domain-containing protein	-2.37556	-1.17168	1	1	8.90799	FALSE	TRUE
E2E30_RS09690	NZ_CP037913.1	2091333	2091776	+	msrB	WP_133189300.1	147	peptide-methionine (R)-S-oxide reductase MsrB	-1.72913	-0.228321	1	1	7.8485	FALSE	FALSE
E2E30_RS09695	NZ_CP037913.1	2091916	2092797	+	-	WP_133189302.1	293	SGNH/GDSL hydrolase family protein	-0.767638	0.0586717	1	1	4.98694	FALSE	FALSE
E2E30_RS09700	NZ_CP037913.1	2092846	2094774	-	-	WP_133189304.1	642	alpha-L-fucosidase	-0.196942	-0.769351	1	1	3.50062	FALSE	FALSE
E2E30_RS09705	NZ_CP037913.1	2094783	2097092	-	-	WP_133189306.1	769	glycoside hydrolase family 92 protein	-0.668392	-0.951306	1	1	3.45304	FALSE	FALSE
E2E30_RS09710	NZ_CP037913.1	2097089	2098519	-	-	WP_133189308.1	476	glycoside hydrolase family 125 protein	-0.707307	-1.49185	1	1	1.44988	FALSE	FALSE
E2E30_RS09715	NZ_CP037913.1	2098516	2101059	-	-	WP_133189310.1	847	glycoside hydrolase family 3 protein	-0.760177	-1.35553	1	1	3.4746	FALSE	FALSE
E2E30_RS09720	NZ_CP037913.1	2101056	2103656	-	-	WP_133189312.1	866	glycoside hydrolase family 2 protein	-0.949261	-1.08879	1	1	2.95764	FALSE	FALSE
E2E30_RS09725	NZ_CP037913.1	2103656	2105980	-	-	WP_133192029.1	774	family 20 glycosylhydrolase	-1.5346	-1.69126	0.00441473	0.00133976	3.81189	TRUE	FALSE
E2E30_RS09730	NZ_CP037913.1	2106281	2107018	+	-	WP_133189314.1	245	GntR family transcriptional regulator	-0.201983	-0.437993	1	1	4.45589	FALSE	FALSE
E2E30_RS09735	NZ_CP037913.1	2107059	2109959	+	-	WP_133189316.1	966	glycoside hydrolase family 2 protein	-0.395443	-0.176809	1	1	4.44986	FALSE	FALSE
E2E30_RS09740	NZ_CP037913.1	2109961	2111670	-	-	WP_133189318.1	569	PTS N-acetyl-D-glucosamine transporter	-0.379234	-0.895426	1	1	3.98745	FALSE	FALSE
E2E30_RS09745	NZ_CP037913.1	2111667	2114162	-	ptsP	WP_133189320.1	831	phosphoenolpyruvate--protein phosphotransferase	-0.231083	-0.51	1	1	3.67082	FALSE	FALSE
E2E30_RS09750	NZ_CP037913.1	2114190	2115347	-	nagA	WP_133189332.1	385	N-acetylglucosamine-6-phosphate deacetylase	-0.511592	-0.84689	1	1	3.58124	FALSE	FALSE
E2E30_RS09755	NZ_CP037913.1	2115344	2116378	-	-	WP_133189335.1	344	SIS domain-containing protein	-1.94775	-1.68457	0.0428955	0.1381	2.92665	TRUE	FALSE
E2E30_RS09760	NZ_CP037913.1	2116429	2117169	-	-	WP_133192030.1	246	copper homeostasis protein CutC	-1.96621	-2.33043	0.0353277	0.00663949	3.89379	TRUE	TRUE
E2E30_RS09765	NZ_CP037913.1	2117195	2118202	-	-	WP_133192031.1	335	N(4)-(beta-N-acetylglucosaminyl)-L-asparaginase	-2.23047	-2.49147	0.00023831	7.61627e-05	5.61334	TRUE	TRUE
E2E30_RS09770	NZ_CP037913.1	2118374	2121436	+	-	WP_133189337.1	1020	TonB-dependent receptor plug domain-containing protein	-3.18648	-3.04859	1.10724e-05	1.63192e-05	6.50999	TRUE	TRUE
E2E30_RS09775	NZ_CP037913.1	2121676	2123118	+	-	WP_133189340.1	480	carboxylesterase family protein	-0.230472	-0.531337	1	1	6.45706	FALSE	FALSE
E2E30_RS09780	NZ_CP037913.1	2123128	2124174	-	-	WP_133189343.1	348	GGDEF domain-containing protein	0.918712	0.649705	1	1	5.3463	FALSE	FALSE
E2E30_RS09785	NZ_CP037913.1	2124264	2124542	-	-	WP_133189345.1	92	DUF1467 family protein	0.369747	-0.340185	1	1	4.74604	FALSE	FALSE
E2E30_RS09790	NZ_CP037913.1	2124612	2126249	-	-	WP_133189348.1	545	ribonuclease J	-1.26507	-1.21635	1	1	7.49852	FALSE	FALSE
E2E30_RS09795	NZ_CP037913.1	2126374	2127156	-	-	WP_133189351.1	260	type III pantothenate kinase	0.682172	1.13955	1	0.0955646	4.79307	FALSE	FALSE
E2E30_RS09800	NZ_CP037913.1	2127187	2127978	-	-	WP_133189354.1	263	biotin-	1.19656	1.04955	1	1	3.47831	FALSE	FALSE
E2E30_RS09805	NZ_CP037913.1	2127984	2129423	-	nuoN	WP_133189356.1	479	NADH-quinone oxidoreductase subunit NuoN	2.21221	2.28566	0.00566291	0.00399604	6.17934	TRUE	TRUE
E2E30_RS09810	NZ_CP037913.1	2129420	2130949	-	-	WP_133189358.1	509	NADH-quinone oxidoreductase subunit M	2.24481	2.6594	0.0133723	0.00262259	6.57502	TRUE	TRUE
E2E30_RS09815	NZ_CP037913.1	2131104	2133257	-	nuoL	WP_133189360.1	717	NADH-quinone oxidoreductase subunit L	2.10099	2.42142	0.000835219	0.000192514	7.42368	TRUE	TRUE
E2E30_RS09820	NZ_CP037913.1	2133263	2133568	-	nuoK	WP_010187224.1	101	MULTISPECIES: NADH-quinone oxidoreductase subunit NuoK	2.03641	2.33188	0.00138682	0.000324247	5.06433	TRUE	TRUE
E2E30_RS09825	NZ_CP037913.1	2133565	2134176	-	-	WP_133189363.1	203	NADH-quinone oxidoreductase subunit J	1.96265	2.37208	0.00129074	0.000169862	5.39442	TRUE	TRUE
E2E30_RS09830	NZ_CP037913.1	2134210	2134695	-	nuoI	WP_133189365.1	161	NADH-quinone oxidoreductase subunit NuoI	2.06961	2.51146	0.000192319	2.53014e-05	7.05502	TRUE	TRUE
E2E30_RS09835	NZ_CP037913.1	2134692	2135861	-	nuoH	WP_133189368.1	389	NADH-quinone oxidoreductase subunit NuoH	1.99335	2.2698	0.00109897	0.0002795	8.06346	TRUE	TRUE
E2E30_RS09840	NZ_CP037913.1	2135858	2137858	-	-	WP_133189370.1	666	NADH-quinone oxidoreductase subunit G	1.68113	1.95086	0.00202056	0.000378304	7.93398	TRUE	FALSE
E2E30_RS09845	NZ_CP037913.1	2138118	2139422	-	nuoF	WP_133189372.1	434	NADH-quinone oxidoreductase subunit NuoF	1.85292	2.02047	0.00130059	0.000502194	8.28207	TRUE	TRUE
E2E30_RS09850	NZ_CP037913.1	2139422	2140090	-	-	WP_133189374.1	222	NAD(P)H-dependent oxidoreductase subunit E	1.64838	1.71496	0.0020578	0.00128656	7.61482	TRUE	FALSE
E2E30_RS09855	NZ_CP037913.1	2140090	2141325	-	-	WP_133189376.1	411	NADH-quinone oxidoreductase subunit D	1.94019	2.11657	0.00030404	0.000117334	7.87214	TRUE	TRUE
E2E30_RS09860	NZ_CP037913.1	2141322	2142146	-	-	WP_133189378.1	274	NADH-quinone oxidoreductase subunit C	1.41178	1.59168	0.0120551	0.00283655	6.97066	TRUE	FALSE
E2E30_RS09865	NZ_CP037913.1	2142157	2142690	-	-	WP_133192032.1	177	MULTISPECIES: NADH-quinone oxidoreductase subunit B	0.587441	0.783161	1	1	7.00342	FALSE	FALSE
E2E30_RS09870	NZ_CP037913.1	2142726	2143100	-	-	WP_133189380.1	124	MULTISPECIES: NADH-quinone oxidoreductase subunit A	0.705893	0.880274	1	1	7.52214	FALSE	FALSE
E2E30_RS09875	NZ_CP037913.1	2143282	2143929	+	-	WP_133189382.1	215	hypothetical protein	-0.0981873	-0.71513	1	1	2.78511	FALSE	FALSE
E2E30_RS09880	NZ_CP037913.1	2143970	2144782	-	-	WP_133189384.1	270	inositol monophosphatase	1.41921	1.08483	0.0419707	0.658959	5.20919	TRUE	FALSE
E2E30_RS09885	NZ_CP037913.1	2144970	2145533	-	efp	WP_010187254.1	187	MULTISPECIES: elongation factor P	0.230493	0.299159	1	1	7.76497	FALSE	FALSE
E2E30_RS09890	NZ_CP037913.1	2145591	2146199	-	-	WP_133189386.1	202	M23 family metallopeptidase	-2.28572	-1.24978	1	1	8.16623	FALSE	TRUE
E2E30_RS09895	NZ_CP037913.1	2146204	2147220	-	-	WP_133189388.1	338	murein L,D-transpeptidase	-2.11908	-1.23053	1	1	10.6545	FALSE	TRUE
E2E30_RS09900	NZ_CP037913.1	2147300	2147845	+	-	WP_133189390.1	181	YcbK family protein	2.19576	1.39172	0.00738062	0.641759	5.72335	TRUE	TRUE
E2E30_RS09905	NZ_CP037913.1	2147850	2148122	-	-	WP_133189392.1	90	type II toxin-antitoxin system RelE/ParE family toxin	0.318416	-1.16993	1	1	5.47229	FALSE	FALSE
E2E30_RS09910	NZ_CP037913.1	2148100	2148294	-	-	WP_133189394.1	64	stability determinant	-0.0739789	-1.55293	1	0.374629	7.98492	FALSE	FALSE
E2E30_RS09915	NZ_CP037913.1	2148327	2149025	-	-	WP_133189396.1	232	thiamine phosphate synthase	0.698297	0.682169	1	1	5.04855	FALSE	FALSE
E2E30_RS09920	NZ_CP037913.1	2149015	2149464	-	-	WP_133189399.1	149	hypothetical protein	0.578596	0.552842	1	1	5.27263	FALSE	FALSE
E2E30_RS09925	NZ_CP037913.1	2149501	2150409	-	-	WP_133189402.1	302	class I fructose-bisphosphate aldolase	0.256131	0.89361	1	1	8.21963	FALSE	FALSE
E2E30_RS09930	NZ_CP037913.1	2150545	2151750	+	-	WP_133189404.1	401	MFS transporter	1.36936	1.8723	1	0.106775	4.94567	FALSE	FALSE
E2E30_RS09935	NZ_CP037913.1	2151799	2152305	+	-	WP_133189405.1	168	TlpA family protein disulfide reductase	-0.198458	-0.123874	1	1	4.34343	FALSE	FALSE
E2E30_RS09940	NZ_CP037913.1	2152360	2153565	-	-	WP_133189406.1	401	phosphoglycerate kinase	0.806822	1.30199	1	0.157948	6.99671	FALSE	FALSE
E2E30_RS09945	NZ_CP037913.1	2153562	2153969	-	-	WP_133192033.1	135	MOSC domain-containing protein	0.824363	1.38737	1	0.0936883	5.73115	FALSE	FALSE
E2E30_RS09950	NZ_CP037913.1	2154110	2155120	-	gap	WP_133189407.1	336	type I glyceraldehyde-3-phosphate dehydrogenase	-0.0113642	0.531734	1	1	7.71142	FALSE	FALSE
E2E30_RS09955	NZ_CP037913.1	2155299	2155487	+	-	WP_133189408.1	62	hypothetical protein	0.998262	1.38239	1	0.217702	3.98316	FALSE	FALSE
E2E30_RS09960	NZ_CP037913.1	2155487	2155774	+	-	WP_133189409.1	95	cell division protein ZapA	1.66305	1.6591	0.0630056	0.0583941	2.74603	FALSE	FALSE
E2E30_RS09965	NZ_CP037913.1	2156081	2156626	+	-	WP_133189410.1	181	5-formyltetrahydrofolate cyclo-ligase	-0.288026	0.0311551	1	1	3.43713	FALSE	FALSE
E2E30_RS09970	NZ_CP037913.1	2156623	2156832	+	-	WP_133189411.1	69	DUF2842 domain-containing protein	-0.178937	-0.108738	1	1	3.87703	FALSE	FALSE
E2E30_RS09980	NZ_CP037913.1	2157095	2158309	-	-	WP_133189412.1	404	AI-2E family transporter	0.392023	0.0278717	1	1	6.20597	FALSE	FALSE
E2E30_RS09985	NZ_CP037913.1	2158365	2159846	+	-	WP_133189414.1	493	glycerol kinase	-0.0348023	-0.249855	1	1	6.67375	FALSE	FALSE
E2E30_RS09990	NZ_CP037913.1	2159893	2160855	+	-	WP_133189416.1	320	CPBP family intramembrane metalloprotease	0.0739732	-0.11817	1	1	4.71979	FALSE	FALSE
E2E30_RS09995	NZ_CP037913.1	2160859	2162184	-	-	WP_133189418.1	441	hypothetical protein	0.295333	-0.212482	1	1	5.32478	FALSE	FALSE
E2E30_RS10000	NZ_CP037913.1	2162340	2164085	-	-	WP_133192034.1	581	acyl--CoA ligase	-0.354808	-1.20618	1	1	8.55972	FALSE	FALSE
E2E30_RS10005	NZ_CP037913.1	2164241	2165464	+	-	WP_133189420.1	407	serine hydrolase	0.158574	-0.39943	1	1	6.20647	FALSE	FALSE
E2E30_RS10010	NZ_CP037913.1	2165584	2167617	+	-	WP_133189422.1	677	3-hydroxyacyl-CoA dehydrogenase	0.600965	0.432176	1	1	7.50096	FALSE	FALSE
E2E30_RS10015	NZ_CP037913.1	2167610	2169025	+	-	WP_133189424.1	471	amidase	2.15468	1.95441	0.0677645	0.154216	5.21629	FALSE	TRUE
E2E30_RS10020	NZ_CP037913.1	2169030	2170211	+	-	WP_133189426.1	393	acyl-CoA dehydrogenase	1.79113	1.8343	0.109937	0.083178	7.18874	FALSE	FALSE
E2E30_RS10025	NZ_CP037913.1	2170319	2171446	+	-	WP_133189428.1	375	acyl-CoA dehydrogenase	1.97581	1.64676	0.025863	0.149196	4.97679	TRUE	FALSE
E2E30_RS10030	NZ_CP037913.1	2171604	2172479	+	-	WP_133189430.1	291	acyl-CoA thioesterase II	1.27339	1.32795	0.557695	0.353878	4.0596	FALSE	FALSE
E2E30_RS10035	NZ_CP037913.1	2172483	2173283	-	-	WP_133189432.1	266	SDR family oxidoreductase	0.986008	0.979808	1	1	4.72618	FALSE	FALSE
E2E30_RS10040	NZ_CP037913.1	2173382	2174146	-	-	WP_133189434.1	254	SDR family oxidoreductase	1.90675	1.74386	0.297421	0.605628	3.53168	FALSE	FALSE
E2E30_RS10045	NZ_CP037913.1	2174254	2175309	-	-	WP_133189436.1	351	phosphotransferase family protein	0.48757	0.475264	1	1	5.46314	FALSE	FALSE
E2E30_RS10050	NZ_CP037913.1	2175309	2176394	-	-	WP_133189438.1	361	Zn-dependent alcohol dehydrogenase	0.42767	0.121364	1	1	5.54351	FALSE	FALSE
E2E30_RS10055	NZ_CP037913.1	2176509	2177786	-	-	WP_133189440.1	425	acyl-CoA dehydrogenase	-0.59754	-0.465911	1	1	9.24161	FALSE	FALSE
E2E30_RS10060	NZ_CP037913.1	2177931	2179187	+	-	WP_133189442.1	418	TetR/AcrR family transcriptional regulator	-0.0346561	0.00597742	1	1	7.84678	FALSE	FALSE
E2E30_RS10065	NZ_CP037913.1	2179296	2180480	+	-	WP_133189444.1	394	acyl-CoA dehydrogenase	-1.41324	-1.00595	1	1	9.16246	FALSE	FALSE
E2E30_RS10070	NZ_CP037913.1	2180586	2181713	+	-	WP_133189446.1	375	CoA transferase	-0.268924	-0.299832	1	1	5.80146	FALSE	FALSE
E2E30_RS10075	NZ_CP037913.1	2181710	2182996	-	-	WP_133189448.1	428	sugar MFS transporter	-0.126067	0.307151	1	1	5.57605	FALSE	FALSE
E2E30_RS10080	NZ_CP037913.1	2183135	2183896	+	-	WP_133189450.1	253	class II aldolase/adducin family protein	-0.442552	-0.754963	1	1	8.41508	FALSE	FALSE
E2E30_RS10085	NZ_CP037913.1	2184000	2184182	+	-	WP_133189452.1	60	hypothetical protein	0.527535	-0.267879	1	1	8.62532	FALSE	FALSE
E2E30_RS10090	NZ_CP037913.1	2184218	2185015	-	-	WP_133189454.1	265	dioxygenase	0.26235	0.10074	1	1	4.48902	FALSE	FALSE
E2E30_RS10095	NZ_CP037913.1	2185186	2185725	+	-	WP_133189456.1	179	(2Fe-2S)-binding protein	-0.342669	-0.346163	1	1	5.88024	FALSE	FALSE
E2E30_RS10100	NZ_CP037913.1	2185849	2186892	+	-	WP_133192035.1	347	hypothetical protein	-1.31603	-2.67693	1	0.00384723	8.46825	TRUE	TRUE
E2E30_RS10105	NZ_CP037913.1	2186978	2187658	+	-	WP_133189458.1	226	2OG-Fe(II) oxygenase	-0.00375691	0.182232	1	1	5.84233	FALSE	FALSE
E2E30_RS10110	NZ_CP037913.1	2187723	2189486	+	recJ	WP_133189460.1	587	single-stranded-DNA-specific exonuclease RecJ	0.780251	0.345791	1	1	3.33895	FALSE	FALSE
E2E30_RS10120	NZ_CP037913.1	2190154	2190678	+	-	WP_133189462.1	174	hypothetical protein	-1.10415	-1.39821	1	0.677	3.89321	FALSE	FALSE
E2E30_RS10125	NZ_CP037913.1	2190735	2190953	+	-	WP_133189464.1	72	hypothetical protein	-0.169095	-1.20801	1	1	2.32264	FALSE	FALSE
E2E30_RS10130	NZ_CP037913.1	2190953	2193010	+	-	WP_133189466.1	685	AMP-binding protein	-1.00472	-1.58088	1	0.0118667	5.65328	TRUE	FALSE
E2E30_RS10135	NZ_CP037913.1	2193007	2194089	+	-	WP_133189468.1	360	LLM class flavin-dependent oxidoreductase	-0.631981	-0.823353	1	1	3.29005	FALSE	FALSE
E2E30_RS10140	NZ_CP037913.1	2193963	2195231	+	-	WP_133189470.1	422	3-oxoacyl-ACP synthase	-0.647345	-0.6606	1	1	4.62263	FALSE	FALSE
E2E30_RS10145	NZ_CP037913.1	2195237	2197084	+	-	WP_133189472.1	615	NAD(P)-binding protein	-0.124674	-0.219708	1	1	4.15037	FALSE	FALSE
E2E30_RS10150	NZ_CP037913.1	2197077	2197364	+	-	WP_133189474.1	95	ferredoxin family protein	0.397468	0.461528	1	1	2.85745	FALSE	FALSE
E2E30_RS10155	NZ_CP037913.1	2197367	2197813	+	-	WP_133189476.1	148	hypothetical protein	0.480711	0.811079	1	1	3.64581	FALSE	FALSE
E2E30_RS10160	NZ_CP037913.1	2197810	2198265	+	-	WP_133189478.1	151	DUF2141 domain-containing protein	-0.289508	0.0511883	1	1	5.03979	FALSE	FALSE
E2E30_RS10170	NZ_CP037913.1	2198816	2199505	+	-	WP_133189480.1	229	efflux RND transporter periplasmic adaptor subunit	1.24233	-0.614244	0.38799	1	4.5057	FALSE	FALSE
E2E30_RS10175	NZ_CP037913.1	2199502	2202564	+	-	WP_133189482.1	1020	efflux RND transporter permease subunit	0.253644	-0.375614	1	1	4.5606	FALSE	FALSE
E2E30_RS10180	NZ_CP037913.1	2202491	2202820	-	-	WP_133189484.1	109	hypothetical protein	-0.27861	-1.86813	1	0.00118155	3.93023	TRUE	FALSE
E2E30_RS10185	NZ_CP037913.1	2203212	2205890	+	-	WP_133192036.1	892	glycoside hydrolase family 2	-4.45374	-5.09573	0.0107298	0.00445341	8.24551	TRUE	TRUE
E2E30_RS10190	NZ_CP037913.1	2205922	2207211	+	-	WP_133189486.1	429	MFS transporter	-3.67844	-4.04356	5.09469e-05	2.27056e-05	5.87067	TRUE	TRUE
E2E30_RS10195	NZ_CP037913.1	2207221	2208381	+	uxuA	WP_133189488.1	386	mannonate dehydratase	-3.40798	-3.81537	0.000150242	5.65359e-05	6.58049	TRUE	TRUE
E2E30_RS10200	NZ_CP037913.1	2208400	2209230	-	rsgA	WP_133192037.1	276	ribosome small subunit-dependent GTPase A	-0.34054	-0.12009	1	1	5.47041	FALSE	FALSE
E2E30_RS10205	NZ_CP037913.1	2209901	2211412	+	-	WP_133192038.1	503	M28 family peptidase	0.084644	-0.195508	1	1	5.45156	FALSE	FALSE
E2E30_RS10210	NZ_CP037913.1	2211666	2212199	+	-	WP_133192039.1	177	peptidylprolyl isomerase	0.244377	0.575298	1	1	3.82481	FALSE	FALSE
E2E30_RS10215	NZ_CP037913.1	2212138	2213076	-	-	WP_133189490.1	312	EAL domain-containing protein	1.25854	1.68199	1	0.0552003	4.0625	FALSE	FALSE
E2E30_RS10220	NZ_CP037913.1	2213073	2214242	-	-	WP_133189492.1	389	AMP-binding protein	0.175016	0.688219	1	1	5.14719	FALSE	FALSE
E2E30_RS10225	NZ_CP037913.1	2214239	2215528	-	-	WP_133189494.1	429	sensor domain-containing diguanylate cyclase	1.09533	1.448	0.581231	0.0280271	5.54467	TRUE	FALSE
E2E30_RS10230	NZ_CP037913.1	2215537	2215851	-	-	WP_133189496.1	104	phosphonate transporter	0.542685	0.848629	1	1	5.76061	FALSE	FALSE
E2E30_RS10235	NZ_CP037913.1	2216453	2218714	-	-	WP_133189498.1	753	glycosyl hydrolase	-1.05054	-0.68847	0.116601	1	6.8053	FALSE	FALSE
E2E30_RS10240	NZ_CP037913.1	2219137	2220015	-	-	WP_133189500.1	292	hypothetical protein	-2.77224	0.213775	1	1	8.08123	FALSE	TRUE
E2E30_RS10245	NZ_CP037913.1	2220053	2220226	-	-	WP_133189502.1	57	CsbD family protein	-2.85732	-1.22957	1	1	9.11579	FALSE	TRUE
E2E30_RS10250	NZ_CP037913.1	2220223	2221755	-	-	WP_133189504.1	510	PAS domain S-box protein	-2.99753	-1.48762	1	1	10.367	FALSE	TRUE
E2E30_RS10255	NZ_CP037913.1	2221760	2222125	-	-	WP_133189506.1	121	CsbD family protein	-2.77389	-1.18049	1	1	9.85148	FALSE	TRUE
E2E30_RS10260	NZ_CP037913.1	2222315	2222872	-	-	WP_133189508.1	185	nicotinamide mononucleotide transporter	-0.635329	-0.908694	1	1	1.74508	FALSE	FALSE
E2E30_RS10265	NZ_CP037913.1	2222872	2224014	-	-	WP_133189510.1	380	phosphotransferase	-1.05993	-0.797091	1	1	3.59559	FALSE	FALSE
E2E30_RS10270	NZ_CP037913.1	2224019	2226322	-	-	WP_133189512.1	767	TonB-dependent receptor	-0.466873	-0.269938	1	1	3.09195	FALSE	FALSE
E2E30_RS10275	NZ_CP037913.1	2226495	2227187	-	-	WP_133189514.1	230	RNA pseudouridine synthase	0.288026	0.213364	1	1	5.83828	FALSE	FALSE
E2E30_RS10280	NZ_CP037913.1	2227258	2228061	+	-	WP_133189516.1	267	M15 family metallopeptidase	0.505553	0.0243462	1	1	1.30312	FALSE	FALSE
E2E30_RS10285	NZ_CP037913.1	2228051	2228653	-	wrbA	WP_133189518.1	200	NAD(P)H:quinone oxidoreductase	0.38018	0.976467	1	1	5.36556	FALSE	FALSE
E2E30_RS10290	NZ_CP037913.1	2228792	2229490	-	-	WP_133189520.1	232	pirin family protein	-0.361975	-0.154854	1	1	5.59606	FALSE	FALSE
[truncated: 1,983 more rows]
