# Supplementary material for: Simultaneous Presence of Bacteriochlorophyll and Xanthorhodopsin Genes in a Freshwater Bacterium
Source: mSystems. 2020 Dec 22;5(6):e01044-20. doi: 10.1128/mSystems.01044-20 (PMC7762795; doi:10.1128/mSystems.01044-20)
Supplement: TABLE S5 [file mSystems.01044-20-st005.xlsx]

## Sheet: result_ncbi_2019_exp2
Locus.tag	Replicon.Accession	Start	Stop	Strand	Locus	Protein.product	Length	Protein.name	HDvsHL_logFC	LDvsHD_logFC	LLvsHL_logFC	LDvsLL_logFC	LDvsHL_logFC	HDvsHL_Pval	LDvsHD_Pval	LLvsHL_Pval	LDvsLL_Pval	LDvsHL_Pval	logCPM	sig	logFC2
E2E30_RS00005	NZ_CP037913.1	13	1413	+	dnaA	WP_133186068.1	466	chromosomal replication initiator protein DnaA	0.0573096	0.850223	-0.0227949	0.930328	0.907533	1	1	1	1	1	8.30371	FALSE	FALSE
E2E30_RS00010	NZ_CP037913.1	1464	1694	+	-	WP_133186070.1	76	AbrB/MazE/SpoVT family DNA-binding domain-containing protein	0.0567825	0.850758	0.248658	0.658883	0.90754	1	1	1	1	1	7.85975	FALSE	FALSE
E2E30_RS00015	NZ_CP037913.1	1684	2085	+	-	WP_133186072.1	133	PIN domain-containing protein	-0.138199	0.785861	0.124688	0.522973	0.647662	1	1	1	1	1	6.08403	FALSE	FALSE
E2E30_RS00020	NZ_CP037913.1	2082	3083	-	trpS	WP_133186074.1	333	tryptophan--tRNA ligase	0.129319	0.213316	-0.00184328	0.344478	0.342635	1	1	1	1	1	6.94878	FALSE	FALSE
E2E30_RS00025	NZ_CP037913.1	3087	4679	-	murJ	WP_133186076.1	530	murein biosynthesis integral membrane protein MurJ	0.415502	0.410759	0.390777	0.435484	0.826261	1	1	1	1	1	5.11846	FALSE	FALSE
E2E30_RS00030	NZ_CP037913.1	4809	5321	-	secB	WP_133186078.1	170	protein-export chaperone SecB	0.528082	0.0584001	0.0669422	0.51954	0.586482	1	1	1	1	1	5.80206	FALSE	FALSE
E2E30_RS00035	NZ_CP037913.1	5512	6156	+	-	WP_133186080.1	214	Tim44 domain-containing protein	-0.200142	-0.341451	-0.181759	-0.359833	-0.541592	1	1	1	1	1	9.82108	FALSE	FALSE
E2E30_RS00040	NZ_CP037913.1	6387	7427	+	-	WP_133191842.1	346	murein transglycosylase A	0.389049	-1.16484	-0.192961	-0.582832	-0.775793	1	1	1	1	1	7.8722	FALSE	FALSE
E2E30_RS00045	NZ_CP037913.1	7484	8050	+	-	WP_133191843.1	188	DNA mismatch repair protein MutS	-0.0133294	-0.729366	-0.510029	-0.232666	-0.742696	1	1	1	1	1	4.83456	FALSE	FALSE
E2E30_RS00050	NZ_CP037913.1	8117	9835	+	-	WP_133186082.1	572	EAL domain-containing protein	0.771289	0.312793	-0.133319	1.2174	1.08408	1	1	1	1	1	7.4495	FALSE	FALSE
E2E30_RS00055	NZ_CP037913.1	9849	10517	-	-	WP_133186084.1	222	peptidylprolyl isomerase	-0.571032	-0.070477	-0.282316	-0.359193	-0.641509	1	1	1	1	1	6.52863	FALSE	FALSE
E2E30_RS00060	NZ_CP037913.1	10754	11137	+	-	WP_133186086.1	127	hypothetical protein	-1.31875	-0.836833	-0.102994	-2.05259	-2.15558	1	1	1	0.931675	0.568304	11.8665	FALSE	TRUE
E2E30_RS00065	NZ_CP037913.1	11234	11506	+	-	WP_133186088.1	90	DUF3297 family protein	-0.208363	-0.874348	-0.147818	-0.934893	-1.08271	1	1	1	1	1	8.20259	FALSE	FALSE
E2E30_RS00070	NZ_CP037913.1	11609	12409	-	-	WP_133186090.1	266	MULTISPECIES: response regulator transcription factor	-0.408886	-0.0479297	-0.14045	-0.316366	-0.456815	1	1	1	1	1	9.23838	FALSE	FALSE
E2E30_RS00075	NZ_CP037913.1	12406	13530	-	-	WP_133186092.1	374	sensor histidine kinase	0.0629545	0.717438	0.282885	0.497507	0.780392	1	1	1	1	1	8.20353	FALSE	FALSE
E2E30_RS00080	NZ_CP037913.1	13688	14278	+	-	WP_133186094.1	196	HD domain-containing protein	-0.321601	0.724927	0.0207446	0.382582	0.403327	1	1	1	1	1	7.91057	FALSE	FALSE
E2E30_RS00085	NZ_CP037913.1	14344	17094	-	-	WP_133186096.1	916	TonB-dependent receptor	-0.101257	1.87218	0.118965	1.65196	1.77093	1	0.0527772	1	0.22407	0.0996117	7.95963	FALSE	FALSE
E2E30_RS00090	NZ_CP037913.1	17285	19420	-	ligA	WP_133186098.1	711	NAD-dependent DNA ligase LigA	0.279508	-0.34593	0.0681129	-0.134535	-0.0664217	1	1	1	1	1	6.49243	FALSE	FALSE
E2E30_RS00095	NZ_CP037913.1	20084	20293	-	-	WP_133191844.1	69	MULTISPECIES: hypothetical protein	-0.807502	2.29623	2.13789	-0.649166	1.48873	1	0.854863	1	1	1	7.56041	FALSE	TRUE
E2E30_RS00100	NZ_CP037913.1	20380	20586	-	-	WP_010185321.1	68	MULTISPECIES: cold-shock protein	-0.337051	1.47637	0.917527	0.221794	1.13932	1	0.125764	1	1	1	7.29872	FALSE	FALSE
E2E30_RS00105	NZ_CP037913.1	20937	21269	+	-	WP_133186100.1	110	hypothetical protein	-0.338348	-0.0517597	-0.347141	-0.0429665	-0.390108	1	1	1	1	1	6.22304	FALSE	FALSE
E2E30_RS00110	NZ_CP037913.1	21413	23077	-	recN	WP_133186102.1	554	DNA repair protein RecN	0.189747	-0.163198	0.107295	-0.0807463	0.0265487	1	1	1	1	1	5.88572	FALSE	FALSE
E2E30_RS00115	NZ_CP037913.1	23154	24110	-	-	WP_133186104.1	318	outer membrane protein assembly factor BamD	0.304792	-0.129346	0.177146	-0.00170022	0.175446	1	1	1	1	1	7.82007	FALSE	FALSE
E2E30_RS00120	NZ_CP037913.1	24224	25048	+	-	WP_133186106.1	274	phosphoheptose isomerase	-0.18564	-0.622804	-0.150261	-0.658183	-0.808444	1	1	1	1	1	9.8552	FALSE	FALSE
E2E30_RS00125	NZ_CP037913.1	25119	26291	+	-	WP_133186108.1	390	glycosyltransferase	-0.172441	0.352058	-0.059879	0.239496	0.179617	1	1	1	1	1	5.33402	FALSE	FALSE
E2E30_RS00130	NZ_CP037913.1	26277	27464	-	-	WP_133186110.1	395	DUF3089 domain-containing protein	0.481634	2.08293	0.150644	2.41392	2.56456	1	0.0117283	1	0.0021461	0.00106597	7.28105	TRUE	TRUE
E2E30_RS00135	NZ_CP037913.1	27520	27900	-	-	WP_133186112.1	126	hypothetical protein	0.339378	-0.366008	-0.270995	0.244365	-0.0266301	1	1	1	1	1	4.95711	FALSE	FALSE
E2E30_RS00140	NZ_CP037913.1	27900	28859	-	secF	WP_133186114.1	319	protein translocase subunit SecF	0.138588	0.238188	-0.104823	0.481599	0.376776	1	1	1	1	1	7.20986	FALSE	FALSE
E2E30_RS00145	NZ_CP037913.1	28872	30458	-	secD	WP_133186116.1	528	protein translocase subunit SecD	0.386961	0.36087	0.126437	0.621393	0.747831	1	1	1	1	1	8.55939	FALSE	FALSE
E2E30_RS00150	NZ_CP037913.1	30463	30807	-	yajC	WP_133186118.1	114	preprotein translocase subunit YajC	0.393458	-0.0127698	-0.0478545	0.428542	0.380688	1	1	1	1	1	5.78781	FALSE	FALSE
E2E30_RS00155	NZ_CP037913.1	31056	31730	+	-	WP_133186120.1	224	hypothetical protein	-0.0919159	-0.357793	-0.174157	-0.275552	-0.449709	1	1	1	1	1	7.05002	FALSE	FALSE
E2E30_RS00165	NZ_CP037913.1	32110	32520	+	-	WP_133186122.1	136	hypothetical protein	0.594576	1.56373	0.551464	1.60684	2.1583	1	0.0186233	1	0.0131792	0.000275945	9.95876	TRUE	TRUE
E2E30_RS00170	NZ_CP037913.1	32531	33496	-	-	WP_133186124.1	321	hypothetical protein	-0.122466	-0.741928	-0.280004	-0.584391	-0.864394	1	1	1	1	1	6.49058	FALSE	FALSE
E2E30_RS00175	NZ_CP037913.1	33493	36189	-	-	WP_133186126.1	898	fimbria/pilus outer membrane usher protein	-0.206888	-0.320948	-0.163012	-0.364824	-0.527836	1	1	1	1	1	5.61829	FALSE	FALSE
E2E30_RS00180	NZ_CP037913.1	36194	36955	-	-	WP_133186128.1	253	fimbria/pilus periplasmic chaperone	-0.168643	-0.287161	-0.0733318	-0.382472	-0.455804	1	1	1	1	1	4.34768	FALSE	FALSE
E2E30_RS00185	NZ_CP037913.1	36981	37577	-	-	WP_133186130.1	198	hypothetical protein	-0.179252	-0.672895	-0.430251	-0.421897	-0.852148	1	1	1	1	1	3.2225	FALSE	FALSE
E2E30_RS00190	NZ_CP037913.1	37577	38185	-	-	WP_133186132.1	202	hypothetical protein	-0.45632	-0.620021	-0.428531	-0.647811	-1.07634	1	1	1	1	1	2.21259	FALSE	FALSE
E2E30_RS00195	NZ_CP037913.1	38182	38751	-	-	WP_133186134.1	189	hypothetical protein	-0.674521	0.277938	0.090912	-0.487495	-0.396583	1	1	1	1	1	1.26229	FALSE	FALSE
E2E30_RS00200	NZ_CP037913.1	38814	39449	-	-	WP_133186136.1	211	hypothetical protein	-0.683472	0.518307	0.176365	-0.34153	-0.165165	1	1	1	1	1	4.43909	FALSE	FALSE
E2E30_RS00205	NZ_CP037913.1	39493	40155	-	-	WP_133186138.1	220	hypothetical protein	-0.784326	0.935444	0.0144438	0.136674	0.151118	1	1	1	1	1	3.54414	FALSE	FALSE
E2E30_RS00210	NZ_CP037913.1	40298	40858	-	-	WP_133186140.1	186	hypothetical protein	-0.170646	-1.41027	-0.555058	-1.02586	-1.58092	1	1	1	1	1	2.03407	FALSE	FALSE
E2E30_RS00215	NZ_CP037913.1	41146	42090	+	-	WP_133186142.1	314	NAD(P)-binding protein	-0.863236	-0.207164	-0.0858685	-0.984531	-1.0704	1	1	1	1	1	6.14177	FALSE	FALSE
E2E30_RS00220	NZ_CP037913.1	42227	42484	+	-	WP_133186144.1	85	hypothetical protein	-0.358094	0.00770696	-0.217053	-0.133334	-0.350387	1	1	1	1	1	4.01165	FALSE	FALSE
E2E30_RS00225	NZ_CP037913.1	42472	43134	-	-	WP_133186146.1	220	hypothetical protein	0.814435	0.611576	-0.048776	1.47479	1.42601	1	1	1	1	1	4.22279	FALSE	FALSE
E2E30_RS00230	NZ_CP037913.1	43330	44397	-	-	WP_133186148.1	355	AraC family transcriptional regulator	0.20624	-0.679548	0.0666665	-0.539974	-0.473307	1	1	1	1	1	6.17466	FALSE	FALSE
E2E30_RS00235	NZ_CP037913.1	44534	45115	+	-	WP_133186151.1	193	hemerythrin domain-containing protein	0.268326	-0.132842	0.0385099	0.0969736	0.135484	1	1	1	1	1	3.82903	FALSE	FALSE
E2E30_RS00240	NZ_CP037913.1	45226	46632	+	-	WP_133191846.1	468	diguanylate cyclase	0.51792	-0.108696	-0.0416857	0.45091	0.409224	1	1	1	1	1	5.28753	FALSE	FALSE
E2E30_RS00245	NZ_CP037913.1	46764	47021	+	-	WP_133186153.1	85	MULTISPECIES: hypothetical protein	-0.137508	-0.00615511	-0.0796134	-0.0640494	-0.143663	1	1	1	1	1	3.38004	FALSE	FALSE
E2E30_RS00250	NZ_CP037913.1	47035	47256	-	-	WP_133186155.1	73	hypothetical protein	0.375588	-0.76506	0.0732884	-0.46276	-0.389472	1	1	1	1	1	2.21621	FALSE	FALSE
E2E30_RS00255	NZ_CP037913.1	47253	47933	-	-	WP_133191847.1	226	HAD-IA family hydrolase	0.013305	-0.346331	-0.21234	-0.120686	-0.333026	1	1	1	1	1	4.73873	FALSE	FALSE
E2E30_RS00260	NZ_CP037913.1	47939	48538	-	-	WP_133186157.1	199	FMN-binding negative transcriptional regulator	0.0926141	-0.24144	0.167939	-0.316765	-0.148826	1	1	1	1	1	5.48856	FALSE	FALSE
E2E30_RS00265	NZ_CP037913.1	48555	49673	-	-	WP_133186159.1	372	RluA family pseudouridine synthase	-0.0111578	0.200827	0.199179	-0.00950992	0.189669	1	1	1	1	1	6.52134	FALSE	FALSE
E2E30_RS00270	NZ_CP037913.1	49670	50044	-	crcB	WP_133186161.1	124	fluoride efflux transporter CrcB	-0.278411	0.281016	-0.13619	0.138795	0.00260481	1	1	1	1	1	3.50375	FALSE	FALSE
E2E30_RS00275	NZ_CP037913.1	50136	50915	-	-	WP_133186163.1	259	hypothetical protein	0.346814	-0.547576	-0.0692831	-0.131479	-0.200762	1	1	1	1	1	7.61752	FALSE	FALSE
E2E30_RS00280	NZ_CP037913.1	51038	51268	+	-	WP_133186165.1	76	hypothetical protein	0.630912	-0.341587	-0.0213579	0.310683	0.289325	1	1	1	1	1	6.10801	FALSE	FALSE
E2E30_RS00285	NZ_CP037913.1	51324	51881	-	-	WP_133186167.1	185	glycine zipper 2TM domain-containing protein	-1.05025	-0.490695	-0.0975169	-1.44343	-1.54094	1	1	1	1	1	8.63409	FALSE	FALSE
E2E30_RS00290	NZ_CP037913.1	51990	52418	-	-	WP_133186169.1	142	OsmC family protein	0.614304	-1.0266	-0.114059	-0.29824	-0.412299	1	1	1	1	1	8.48891	FALSE	FALSE
E2E30_RS00295	NZ_CP037913.1	52491	52814	-	-	WP_133186171.1	107	glycine zipper 2TM domain-containing protein	-0.992339	-0.0387271	0.0935441	-1.12461	-1.03107	1	1	1	1	1	6.40576	FALSE	FALSE
E2E30_RS00300	NZ_CP037913.1	53472	54407	-	-	WP_133186173.1	311	bifunctional riboflavin kinase/FAD synthetase	0.304654	-0.779185	-0.217783	-0.256748	-0.474531	1	1	1	1	1	6.56287	FALSE	FALSE
E2E30_RS00305	NZ_CP037913.1	54441	55607	-	-	WP_133186175.1	388	amidohydrolase family protein	0.390225	0.682074	-0.119056	1.19135	1.0723	1	1	1	0.109675	0.465206	6.34412	FALSE	FALSE
E2E30_RS00310	NZ_CP037913.1	55708	56178	-	-	WP_133186177.1	156	dihydrofolate reductase	0.567954	-0.614309	-0.206895	0.16054	-0.0463544	1	1	1	1	1	6.26614	FALSE	FALSE
E2E30_RS00315	NZ_CP037913.1	56220	56738	-	-	WP_133186179.1	172	cation-binding protein	0.87033	-0.501694	-0.055963	0.424599	0.368636	1	1	1	1	1	8.20528	FALSE	FALSE
E2E30_RS00320	NZ_CP037913.1	56797	57591	-	-	WP_133186181.1	264	thymidylate synthase	0.130929	-0.0625082	-0.0872746	0.155695	0.0684205	1	1	1	1	1	6.99492	FALSE	FALSE
E2E30_RS00325	NZ_CP037913.1	57689	58105	+	-	WP_133186183.1	138	DNA repair protein	0.155749	-1.25946	0.320726	-1.42444	-1.10372	1	1	1	1	1	0.856874	FALSE	FALSE
E2E30_RS00330	NZ_CP037913.1	58100	58861	-	-	WP_133186185.1	253	methyltransferase domain-containing protein	-0.14102	0.128537	-0.0499538	0.03747	-0.0124838	1	1	1	1	1	6.61166	FALSE	FALSE
E2E30_RS00335	NZ_CP037913.1	58861	59988	-	-	WP_133186187.1	375	peptide chain release factor 2	0.160447	0.669914	0.227514	0.602847	0.83036	1	1	1	1	1	7.87856	FALSE	FALSE
E2E30_RS00340	NZ_CP037913.1	60124	62667	-	-	WP_133186189.1	847	penicillin-binding protein	0.262274	-0.0393807	-0.0588961	0.281789	0.222893	1	1	1	1	1	8.03094	FALSE	FALSE
E2E30_RS00345	NZ_CP037913.1	62840	64054	-	-	WP_133191849.1	404	N-acetylmuramoyl-L-alanine amidase	0.685809	0.598891	0.198439	1.08626	1.2847	1	1	1	1	1	7.04534	FALSE	FALSE
E2E30_RS00350	NZ_CP037913.1	64633	67476	+	-	WP_133191851.1	947	ribonuclease E/G	0.251218	0.0680404	0.231636	0.0876226	0.319258	1	1	1	1	1	10.5449	FALSE	FALSE
E2E30_RS00355	NZ_CP037913.1	67638	69578	-	acs	WP_133186191.1	646	acetate--CoA ligase	0.159199	0.214767	-0.0442611	0.418227	0.373966	1	1	1	1	1	9.11597	FALSE	FALSE
E2E30_RS00360	NZ_CP037913.1	69698	70714	+	-	WP_133186193.1	338	aldehyde reductase	-0.201435	-0.0511099	-0.11051	-0.142035	-0.252545	1	1	1	1	1	4.85063	FALSE	FALSE
E2E30_RS00365	NZ_CP037913.1	70863	72692	+	cobT	WP_133186195.1	609	cobaltochelatase subunit CobT	-0.0122639	0.125302	-0.0601245	0.173162	0.113038	1	1	1	1	1	8.33317	FALSE	FALSE
E2E30_RS00370	NZ_CP037913.1	72749	73420	-	-	WP_133186197.1	223	hypothetical protein	-0.294612	0.26622	-0.0261244	-0.00226722	-0.0283916	1	1	1	1	1	8.25259	FALSE	FALSE
E2E30_RS00375	NZ_CP037913.1	73697	73987	+	-	WP_133191853.1	96	ribbon-helix-helix domain-containing protein	-1.43843	1.05958	0.264908	-0.643756	-0.378848	1	1	1	1	1	5.59636	FALSE	FALSE
E2E30_RS00380	NZ_CP037913.1	74036	76501	+	-	WP_133186199.1	821	TonB-dependent receptor	0.69298	-0.504057	0.0541921	0.134731	0.188923	1	1	1	1	1	11.4396	FALSE	FALSE
E2E30_RS00385	NZ_CP037913.1	76501	77244	+	-	WP_133186201.1	247	sel1 repeat family protein	0.807488	-1.00118	-0.17793	-0.0157598	-0.19369	1	1	1	1	1	9.34295	FALSE	FALSE
E2E30_RS00390	NZ_CP037913.1	77238	77921	+	-	WP_133186203.1	227	Fe2+-dependent dioxygenase	1.22248	-1.07369	-0.0264465	0.17524	0.148793	1	1	1	1	1	9.5215	FALSE	FALSE
E2E30_RS00395	NZ_CP037913.1	77937	79040	+	-	WP_133191854.1	367	PepSY domain-containing protein	0.916182	-1.11317	-0.154025	-0.0429589	-0.196984	1	1	1	1	1	9.40365	FALSE	FALSE
E2E30_RS00400	NZ_CP037913.1	79173	83777	-	-	WP_133186205.1	1534	glutamate dehydrogenase	0.380321	-0.425471	-0.0350662	-0.0100839	-0.0451501	1	1	1	1	1	8.78746	FALSE	FALSE
E2E30_RS00405	NZ_CP037913.1	83863	85161	-	-	WP_133186207.1	432	hypothetical protein	1.18845	-0.656455	-0.131536	0.663533	0.531998	1	1	1	1	1	7.19207	FALSE	FALSE
E2E30_RS00415	NZ_CP037913.1	85607	87058	+	-	WP_133186209.1	483	N-6 DNA methylase	0.0847522	-0.158772	0.258689	-0.332709	-0.0740199	1	1	1	1	1	8.72198	FALSE	FALSE
E2E30_RS00420	NZ_CP037913.1	87055	88155	+	-	WP_133186211.1	366	restriction endonuclease subunit S	0.0499499	-0.0401985	0.513009	-0.503258	0.0097514	1	1	1	1	1	7.48277	FALSE	FALSE
E2E30_RS00425	NZ_CP037913.1	88432	88977	+	-	WP_133186213.1	181	hypothetical protein	-0.0340365	0.854656	0.449756	0.370863	0.820619	1	1	1	1	1	6.08606	FALSE	FALSE
E2E30_RS00430	NZ_CP037913.1	88970	91345	+	-	WP_133186215.1	791	DEAD/DEAH box helicase	0.100931	0.26502	0.126995	0.238956	0.365951	1	1	1	1	1	8.28138	FALSE	FALSE
E2E30_RS00440	NZ_CP037913.1	92010	93650	-	-	WP_133186217.1	546	DNA repair ATPase	-0.601427	0.365476	0.334141	-0.570092	-0.235951	1	1	1	1	1	9.41395	FALSE	FALSE
E2E30_RS00445	NZ_CP037913.1	94025	94228	-	-	WP_133186219.1	67	helix-turn-helix transcriptional regulator	0.0595408	-0.0818215	-0.00891432	-0.0133664	-0.0222807	1	1	1	1	1	6.32102	FALSE	FALSE
E2E30_RS00450	NZ_CP037913.1	94375	94743	+	-	WP_133186221.1	122	hypothetical protein	-0.811079	-0.0460011	0.0333304	-0.890411	-0.85708	1	1	1	1	1	3.04085	FALSE	FALSE
E2E30_RS00455	NZ_CP037913.1	94771	95262	+	-	WP_133186223.1	163	DUF4352 domain-containing protein	-0.723592	0.321624	0.00314411	-0.405112	-0.401968	1	1	1	1	1	4.86259	FALSE	FALSE
E2E30_RS00460	NZ_CP037913.1	95259	95885	+	-	WP_133186225.1	208	DUF4230 domain-containing protein	-0.427601	0.457673	0.477133	-0.447061	0.0300719	1	1	1	1	1	4.33677	FALSE	FALSE
E2E30_RS00465	NZ_CP037913.1	95955	96362	+	-	WP_133186227.1	135	hypothetical protein	-0.45434	0.257981	-0.703845	0.507486	-0.196359	1	1	1	1	1	1.26747	FALSE	FALSE
E2E30_RS00475	NZ_CP037913.1	97153	98595	+	-	WP_133186229.1	480	virulence-associated E family protein	-1.18927	1.1573	0.0457389	-0.0777047	-0.0319658	1	1	1	1	1	9.54372	FALSE	FALSE
E2E30_RS00480	NZ_CP037913.1	99063	100232	+	-	WP_133186231.1	389	site-specific integrase	-0.893536	-0.137122	0.229495	-1.26015	-1.03066	1	1	1	1	1	5.59262	FALSE	FALSE
E2E30_RS00485	NZ_CP037913.1	100919	101893	+	-	WP_133186233.1	324	hypothetical protein	-0.727185	0.30543	0.387409	-0.809164	-0.421755	1	1	1	1	1	10.0773	FALSE	FALSE
E2E30_RS00490	NZ_CP037913.1	101972	103210	+	-	WP_133186235.1	412	hypothetical protein	-0.249567	0.418591	0.396755	-0.227731	0.169024	1	1	1	1	1	8.87652	FALSE	FALSE
E2E30_RS00495	NZ_CP037913.1	104364	106859	-	-	WP_133186237.1	831	TonB-dependent receptor	-0.215194	0.238448	0.0844623	-0.0612089	0.0232534	1	1	1	1	1	5.47695	FALSE	FALSE
E2E30_RS00500	NZ_CP037913.1	107635	108378	-	-	WP_133186239.1	247	FadR family transcriptional regulator	0.164367	-0.0406235	0.00195063	0.121793	0.123744	1	1	1	1	1	4.25987	FALSE	FALSE
E2E30_RS00505	NZ_CP037913.1	108491	109213	-	-	WP_133186241.1	240	hypothetical protein	-0.0387176	-0.96507	-0.383032	-0.620755	-1.00379	1	1	1	1	1	2.21403	FALSE	FALSE
E2E30_RS00515	NZ_CP037913.1	110919	113750	+	-	WP_133186243.1	943	TonB-dependent receptor	-0.115107	0.0537557	-0.0554236	-0.00592779	-0.0613514	1	1	1	1	1	6.11137	FALSE	FALSE
E2E30_RS00520	NZ_CP037913.1	114019	115467	-	-	WP_133186245.1	482	SLC5 family protein	0.21415	-0.110034	-0.203918	0.308034	0.104116	1	1	1	1	1	6.38658	FALSE	FALSE
E2E30_RS00525	NZ_CP037913.1	115464	116780	-	-	WP_133191855.1	438	dienelactone hydrolase	0.77258	0.254475	-0.253501	1.28056	1.02705	1	1	1	0.720536	1	4.81833	FALSE	FALSE
E2E30_RS00530	NZ_CP037913.1	116789	118753	-	-	WP_133186247.1	654	beta-galactosidase	0.865969	0.0505263	-0.163123	1.07962	0.916495	1	1	1	1	1	5.56172	FALSE	FALSE
E2E30_RS00535	NZ_CP037913.1	118933	121068	+	-	WP_133186249.1	711	alpha-galactosidase	-0.303523	-0.325965	-0.143341	-0.486147	-0.629488	1	1	1	1	1	5.45553	FALSE	FALSE
E2E30_RS00540	NZ_CP037913.1	121214	122563	-	-	WP_133186251.1	449	MFS transporter	-0.10419	-0.269133	-0.113925	-0.259398	-0.373323	1	1	1	1	1	3.57216	FALSE	FALSE
E2E30_RS00545	NZ_CP037913.1	122805	123893	+	cyoA	WP_133191856.1	362	ubiquinol oxidase subunit II	-0.709376	-0.492954	-0.127549	-1.07478	-1.20233	1	1	1	1	0.306229	5.51755	FALSE	FALSE
E2E30_RS00550	NZ_CP037913.1	123890	125884	+	cyoB	WP_133186253.1	664	cytochrome o ubiquinol oxidase subunit I	-0.2445	-0.355379	-0.101062	-0.498817	-0.599879	1	1	1	1	1	5.34453	FALSE	FALSE
E2E30_RS00555	NZ_CP037913.1	125886	126521	+	cyoC	WP_133186255.1	211	cytochrome o ubiquinol oxidase subunit III	-0.344034	-0.061971	-0.260113	-0.145892	-0.406005	1	1	1	1	1	2.50025	FALSE	FALSE
E2E30_RS00560	NZ_CP037913.1	126518	126898	+	cyoD	WP_133186257.1	126	cytochrome o ubiquinol oxidase subunit IV	-0.00358861	0.005819	-0.212865	0.215095	0.00223039	1	1	1	1	1	3.08046	FALSE	FALSE
E2E30_RS00565	NZ_CP037913.1	127026	127736	+	-	WP_133186259.1	236	Crp/Fnr family transcriptional regulator	-0.326966	0.886593	0.269255	0.290372	0.559627	1	1	1	1	1	8.17109	FALSE	FALSE
E2E30_RS00570	NZ_CP037913.1	128147	128539	+	-	WP_133186261.1	130	hypothetical protein	0.037558	-0.594185	0.123092	-0.679719	-0.556627	1	1	1	1	1	4.23296	FALSE	FALSE
E2E30_RS00575	NZ_CP037913.1	128762	132685	+	-	WP_133186263.1	1307	PAS domain S-box protein	0.132335	0.235626	-0.0837258	0.451687	0.367961	1	1	1	1	1	6.86435	FALSE	FALSE
E2E30_RS00580	NZ_CP037913.1	132718	133485	+	-	WP_133186265.1	255	hybrid sensor histidine kinase/response regulator	0.102718	-0.0418782	-0.0918707	0.152711	0.0608402	1	1	1	1	1	4.88025	FALSE	FALSE
E2E30_RS00585	NZ_CP037913.1	133482	134132	-	-	WP_133186267.1	216	response regulator transcription factor	0.105705	-0.22846	-0.253421	0.130666	-0.122756	1	1	1	1	1	7.99152	FALSE	FALSE
E2E30_RS00590	NZ_CP037913.1	134330	135340	+	-	WP_133186269.1	336	hypothetical protein	-0.0482494	0.16978	-0.15504	0.27657	0.12153	1	1	1	1	1	2.61046	FALSE	FALSE
E2E30_RS00595	NZ_CP037913.1	135352	135810	+	-	WP_133186271.1	152	hypothetical protein	-0.429946	0.263611	-0.264751	0.0984157	-0.166335	1	1	1	1	1	2.41415	FALSE	FALSE
E2E30_RS00600	NZ_CP037913.1	135867	136922	+	-	WP_133186273.1	351	DUF11 domain-containing protein	-0.461058	-0.27445	-0.315177	-0.420331	-0.735508	1	1	1	1	1	3.83108	FALSE	FALSE
E2E30_RS00605	NZ_CP037913.1	137031	142040	+	-	WP_133191857.1	1669	DUF11 domain-containing protein	-0.175514	-1.00363	-0.273384	-0.905757	-1.17914	1	1	1	1	0.338859	7.97365	FALSE	FALSE
E2E30_RS00610	NZ_CP037913.1	142037	143206	+	-	WP_133186275.1	389	hypothetical protein	-0.156851	0.292786	0.244262	-0.108326	0.135936	1	1	1	1	1	3.54267	FALSE	FALSE
E2E30_RS00620	NZ_CP037913.1	143913	147110	-	-	WP_133191858.1	1065	DUF4981 domain-containing protein	-0.623468	-0.398166	-0.207788	-0.813846	-1.02163	1	1	1	1	0.893008	6.70537	FALSE	FALSE
E2E30_RS00630	NZ_CP037913.1	148175	149281	-	-	WP_133186277.1	368	ATP phosphoribosyltransferase regulatory subunit	0.193599	-0.09552	0.00473226	0.0933469	0.0980791	1	1	1	1	1	5.99845	FALSE	FALSE
E2E30_RS00635	NZ_CP037913.1	149341	150918	-	-	WP_133186279.1	525	phosphoglycerate dehydrogenase	0.142507	1.47316	0.383767	1.2319	1.61567	1	1	1	1	1	7.69234	FALSE	FALSE
E2E30_RS00640	NZ_CP037913.1	151055	152188	-	-	WP_133186281.1	377	phosphoserine transaminase	0.181598	0.855161	0.343867	0.692892	1.03676	1	1	1	1	1	8.4588	FALSE	FALSE
E2E30_RS00645	NZ_CP037913.1	152335	153000	+	-	WP_133186283.1	221	extensin family protein	-0.359913	0.423293	-0.240711	0.304091	0.06338	1	1	1	1	1	5.053	FALSE	FALSE
E2E30_RS00650	NZ_CP037913.1	153038	153976	+	-	WP_133186285.1	312	LOG family protein	-0.377708	-0.136153	-0.094313	-0.419548	-0.513861	1	1	1	1	1	7.45296	FALSE	FALSE
E2E30_RS00655	NZ_CP037913.1	154024	154740	-	-	WP_133186287.1	238	cytochrome c family protein	0.00455841	0.322337	-0.015171	0.342067	0.326896	1	1	1	1	1	8.40387	FALSE	FALSE
E2E30_RS00660	NZ_CP037913.1	154875	155765	+	-	WP_133186289.1	296	prephenate dehydratase	0.123339	-0.105324	-0.0110837	0.0290979	0.0180142	1	1	1	1	1	5.39096	FALSE	FALSE
E2E30_RS00665	NZ_CP037913.1	155963	156394	-	-	WP_133186291.1	143	hypothetical protein	-0.170645	0.0311931	-0.131709	-0.00774383	-0.139452	1	1	1	1	1	7.61756	FALSE	FALSE
E2E30_RS00670	NZ_CP037913.1	156394	157053	-	-	WP_133186293.1	219	hypothetical protein	-0.0980108	-0.176728	-0.0552409	-0.219498	-0.274739	1	1	1	1	1	6.89682	FALSE	FALSE
E2E30_RS00675	NZ_CP037913.1	157176	158045	-	nudC	WP_133186295.1	289	NAD(+) diphosphatase	0.444988	-0.027838	-0.189636	0.606786	0.41715	1	1	1	1	1	4.97263	FALSE	FALSE
E2E30_RS00680	NZ_CP037913.1	158056	159432	-	-	WP_133186297.1	458	serine hydrolase	0.190155	0.487854	-0.0326327	0.710641	0.678009	1	1	1	1	1	7.20399	FALSE	FALSE
E2E30_RS00685	NZ_CP037913.1	159429	160433	-	-	WP_133191859.1	334	A/G-specific adenine glycosylase	0.577361	-0.492198	-0.212916	0.298079	0.0851636	1	1	1	1	1	5.59733	FALSE	FALSE
E2E30_RS00690	NZ_CP037913.1	160487	161038	+	-	WP_133186299.1	183	DUF721 domain-containing protein	0.304474	-0.626919	0.0508708	-0.373315	-0.322444	1	1	1	1	1	7.1273	FALSE	FALSE
E2E30_RS00695	NZ_CP037913.1	161035	161745	+	-	WP_133186301.1	236	thioredoxin domain-containing protein	0.586108	-0.661672	0.00143486	-0.0769988	-0.0755639	1	1	1	1	1	6.91704	FALSE	FALSE
E2E30_RS00700	NZ_CP037913.1	161769	162545	+	-	WP_133186303.1	258	thioredoxin domain-containing protein	0.524566	-0.848366	-0.145501	-0.178299	-0.3238	1	1	1	1	1	6.84206	FALSE	FALSE
E2E30_RS00705	NZ_CP037913.1	162684	166085	+	-	WP_133186305.1	1133	AAA family ATPase	0.362394	-1.03266	-0.184391	-0.485875	-0.670267	1	1	1	1	1	6.59811	FALSE	FALSE
E2E30_RS00710	NZ_CP037913.1	166091	166396	-	-	WP_133186307.1	101	hypothetical protein	0.371411	-0.910966	0.00377806	-0.543333	-0.539555	1	1	1	1	1	8.41295	FALSE	FALSE
E2E30_RS00715	NZ_CP037913.1	166632	166976	+	-	WP_133191860.1	114	hypothetical protein	0.0290075	0.594084	0.161294	0.461798	0.623092	1	1	1	1	1	4.50659	FALSE	FALSE
E2E30_RS00720	NZ_CP037913.1	167025	168275	+	-	WP_133186309.1	416	putative DNA modification/repair radical SAM protein	-0.585922	0.834257	-0.0843806	0.332716	0.248335	1	1	1	1	1	6.46474	FALSE	FALSE
E2E30_RS00725	NZ_CP037913.1	168286	169674	+	-	WP_133186311.1	462	UdgX family uracil-DNA binding protein	0.261588	-0.409538	-0.135357	-0.0125934	-0.14795	1	1	1	1	1	6.93022	FALSE	FALSE
E2E30_RS00730	NZ_CP037913.1	169776	170876	-	dinB	WP_133186313.1	366	DNA polymerase IV	-0.368988	1.60952	-0.0162139	1.25674	1.24053	1	1	1	1	1	5.28315	FALSE	FALSE
E2E30_RS00740	NZ_CP037913.1	171372	171803	+	-	WP_133186315.1	143	Rrf2 family transcriptional regulator	-0.490578	0.849641	-0.0526216	0.411684	0.359063	1	1	1	1	1	5.76976	FALSE	FALSE
E2E30_RS00745	NZ_CP037913.1	171923	172354	-	mscL	WP_133186317.1	143	large conductance mechanosensitive channel protein MscL	0.35417	0.267278	-0.250216	0.871664	0.621448	1	1	1	1	1	6.63849	FALSE	FALSE
E2E30_RS00750	NZ_CP037913.1	172439	173023	+	-	WP_133186319.1	194	LemA family protein	-0.696842	0.688969	0.0341438	-0.042017	-0.00787325	1	1	1	1	1	9.36875	FALSE	FALSE
E2E30_RS00755	NZ_CP037913.1	173057	173923	+	-	WP_133186321.1	288	TPM domain-containing protein	-0.283469	0.726721	-0.0280104	0.471263	0.443252	1	1	1	1	1	7.90225	FALSE	FALSE
E2E30_RS00760	NZ_CP037913.1	173923	174606	+	-	WP_133186323.1	227	hypothetical protein	-0.00909562	0.600752	0.128158	0.463498	0.591656	1	1	1	1	1	7.28458	FALSE	FALSE
E2E30_RS00765	NZ_CP037913.1	174603	175115	+	-	WP_133186325.1	170	NUDIX hydrolase	0.398753	0.0586506	0.363671	0.0937331	0.457404	1	1	1	1	1	6.1161	FALSE	FALSE
E2E30_RS00770	NZ_CP037913.1	175155	175436	-	-	WP_133186327.1	93	ETC complex I subunit	0.677786	-0.890082	-0.00874996	-0.203546	-0.212296	1	1	1	1	1	6.61998	FALSE	FALSE
E2E30_RS00775	NZ_CP037913.1	175446	177986	-	hrpB	WP_133186329.1	846	ATP-dependent helicase HrpB	0.175224	-0.794747	-0.187411	-0.432112	-0.619523	1	1	1	1	1	5.97163	FALSE	FALSE
E2E30_RS00780	NZ_CP037913.1	178181	179131	+	-	WP_133186331.1	316	cation transporter	0.0956488	-0.656314	-0.185925	-0.37474	-0.560665	1	1	1	1	1	7.30498	FALSE	FALSE
E2E30_RS00785	NZ_CP037913.1	179154	179342	-	-	WP_133186333.1	62	hypothetical protein	-0.505357	1.15525	0.420143	0.229754	0.649897	1	1	1	1	1	7.87117	FALSE	FALSE
E2E30_RS00790	NZ_CP037913.1	179447	180463	-	-	WP_133186335.1	338	polyprenyl synthetase family protein	0.457854	0.0500728	0.0561863	0.451741	0.507927	1	1	1	1	1	7.79591	FALSE	FALSE
E2E30_RS00795	NZ_CP037913.1	180571	180855	+	-	WP_133186337.1	94	chorismate mutase	0.537479	-0.509184	-0.109372	0.137668	0.0282951	1	1	1	1	1	5.30503	FALSE	FALSE
E2E30_RS00800	NZ_CP037913.1	180951	182564	+	-	WP_133186339.1	537	MFS transporter	0.600006	0.588413	-0.0396692	1.22809	1.18842	1	1	1	0.0635287	0.0979413	6.69587	FALSE	FALSE
E2E30_RS00805	NZ_CP037913.1	182610	183644	+	-	WP_133186341.1	344	alanine racemase	0.134574	-0.574027	-0.127479	-0.311974	-0.439453	1	1	1	1	1	5.02753	FALSE	FALSE
E2E30_RS00810	NZ_CP037913.1	183696	186941	-	-	WP_133186343.1	1081	TonB-dependent receptor plug domain-containing protein	0.428895	2.5525	0.451201	2.5302	2.9814	1	0.0964691	1	0.107818	0.0212624	8.8055	TRUE	TRUE
E2E30_RS00815	NZ_CP037913.1	187136	188308	-	-	WP_133186345.1	390	acetyl-CoA C-acetyltransferase	0.0689803	0.173098	-0.188492	0.430571	0.242079	1	1	1	1	1	8.53958	FALSE	FALSE
E2E30_RS00820	NZ_CP037913.1	188338	189417	-	-	WP_133186347.1	359	alpha/beta fold hydrolase	-0.486262	0.875279	0.00871994	0.380297	0.389017	1	1	1	1	1	4.62693	FALSE	FALSE
E2E30_RS00825	NZ_CP037913.1	189438	190019	+	phaR	WP_133186349.1	193	MULTISPECIES: polyhydroxyalkanoate synthesis repressor PhaR	0.0471549	1.70894	0.504103	1.252	1.7561	1	0.0254666	1	0.867723	0.0181343	8.25941	TRUE	FALSE
E2E30_RS00830	NZ_CP037913.1	190023	190202	+	-	WP_133186351.1	59	hypothetical protein	-0.0632318	0.761257	-0.0863623	0.784387	0.698025	1	1	1	1	1	4.38822	FALSE	FALSE
E2E30_RS00835	NZ_CP037913.1	190350	191849	-	-	WP_133191861.1	499	CpaF family protein	0.50481	-0.172924	-0.0350486	0.366934	0.331886	1	1	1	1	1	7.56894	FALSE	FALSE
E2E30_RS00840	NZ_CP037913.1	192032	192283	-	-	WP_133186353.1	83	ATP synthase F1 subunit epsilon	-0.084151	0.54981	0.139376	0.326283	0.465659	1	1	1	1	1	3.99797	FALSE	FALSE
E2E30_RS00845	NZ_CP037913.1	192470	193942	-	atpD	WP_133186355.1	490	F0F1 ATP synthase subunit beta	-0.162729	0.973322	0.310031	0.500563	0.810593	1	1	1	1	1	9.27151	FALSE	FALSE
E2E30_RS00850	NZ_CP037913.1	193962	194849	-	-	WP_133186357.1	295	F0F1 ATP synthase subunit gamma	-0.0653848	1.53164	0.932105	0.534153	1.46626	1	0.0358166	1	1	0.0617296	7.99639	TRUE	FALSE
E2E30_RS00855	NZ_CP037913.1	195018	196547	-	-	WP_133186359.1	509	F0F1 ATP synthase subunit alpha	-0.167573	0.974816	0.245091	0.562152	0.807243	1	1	1	1	1	9.25201	FALSE	FALSE
E2E30_RS00860	NZ_CP037913.1	196551	197105	-	-	WP_133186361.1	184	MULTISPECIES: F0F1 ATP synthase subunit delta	0.008885	1.36348	0.712725	0.659639	1.37236	1	0.324533	1	1	0.303797	7.32201	FALSE	FALSE
E2E30_RS00865	NZ_CP037913.1	197325	199106	+	-	WP_133186363.1	593	HAMP domain-containing protein	-0.0413815	-0.381969	-0.636135	0.212784	-0.42335	1	1	1	1	1	3.89967	FALSE	FALSE
E2E30_RS00870	NZ_CP037913.1	199175	199852	+	-	WP_133186365.1	225	dienelactone hydrolase family protein	0.483095	-0.500976	0.0416388	-0.0595202	-0.0178814	1	1	1	1	1	6.15341	FALSE	FALSE
E2E30_RS00875	NZ_CP037913.1	199922	200956	+	ada	WP_133191862.1	344	bifunctional DNA-binding transcriptional regulator/O6-methylguanine-DNA methyltransferase Ada	0.0822935	-0.526358	-0.10946	-0.334604	-0.444064	1	1	1	1	1	6.23478	FALSE	FALSE
E2E30_RS00880	NZ_CP037913.1	200970	202520	-	-	WP_133191863.1	516	trypsin-like peptidase domain-containing protein	-0.0663273	0.224917	0.0182751	0.140315	0.15859	1	1	1	1	1	7.51982	FALSE	FALSE
E2E30_RS00885	NZ_CP037913.1	202934	203788	+	-	WP_133186367.1	284	GAF domain-containing protein	-0.0690359	0.737384	-0.183378	0.851727	0.668348	1	1	1	1	1	2.23134	FALSE	FALSE
E2E30_RS00890	NZ_CP037913.1	203811	205385	-	-	WP_133186369.1	524	hypothetical protein	-0.442539	1.08561	-0.0744848	0.717556	0.643072	1	1	1	1	1	6.80569	FALSE	FALSE
E2E30_RS00895	NZ_CP037913.1	205450	207618	-	-	WP_133186371.1	722	primosomal protein N\'	-0.0693917	-0.626913	-0.179505	-0.5168	-0.696304	1	1	1	1	1	6.78409	FALSE	FALSE
E2E30_RS00900	NZ_CP037913.1	207815	208699	+	-	WP_133186373.1	294	tyrosine recombinase XerC	0.154374	-0.0786376	0.244942	-0.169205	0.0757365	1	1	1	1	1	3.03905	FALSE	FALSE
E2E30_RS00905	NZ_CP037913.1	208830	209429	-	-	WP_133186375.1	199	DedA family protein	-0.0513402	0.366525	0.0342785	0.280906	0.315184	1	1	1	1	1	4.55933	FALSE	FALSE
E2E30_RS00910	NZ_CP037913.1	209557	210513	-	gshB	WP_133186377.1	318	glutathione synthase	-0.0196195	0.444423	-0.149354	0.574157	0.424803	1	1	1	1	1	7.51578	FALSE	FALSE
E2E30_RS00915	NZ_CP037913.1	210655	211044	-	-	WP_133191864.1	129	YraN family protein	-0.507887	0.0853325	-0.330921	-0.0916332	-0.422554	1	1	1	1	1	4.74051	FALSE	FALSE
E2E30_RS00920	NZ_CP037913.1	211112	211945	-	rsmI	WP_133186379.1	277	16S rRNA (cytidine(1402)-2\'-O)-methyltransferase	0.371879	-0.537929	0.117454	-0.283504	-0.16605	1	1	1	1	1	5.33323	FALSE	FALSE
E2E30_RS00925	NZ_CP037913.1	211972	213156	+	-	WP_133191865.1	394	penicillin-binding protein activator	0.501654	-0.169037	-0.129305	0.461922	0.332617	1	1	1	1	1	7.79043	FALSE	FALSE
E2E30_RS00935	NZ_CP037913.1	214525	215094	+	-	WP_133186380.1	189	serine protease	-0.12321	0.649335	-0.129208	0.655333	0.526125	1	1	1	1	1	5.89112	FALSE	FALSE
E2E30_RS00940	NZ_CP037913.1	215227	215859	-	rdgB	WP_133186382.1	210	RdgB/HAM1 family non-canonical purine NTP pyrophosphatase	0.0142603	-0.109721	-0.26624	0.170779	-0.0954605	1	1	1	1	1	6.26535	FALSE	FALSE
E2E30_RS00945	NZ_CP037913.1	215856	216572	-	-	WP_133186384.1	238	MULTISPECIES: ribonuclease PH	0.254627	0.176911	0.0440716	0.387467	0.431539	1	1	1	1	1	6.97829	FALSE	FALSE
E2E30_RS00950	NZ_CP037913.1	216685	217446	+	-	WP_133191866.1	253	TonB family protein	-0.188373	-0.433917	-0.14346	-0.47883	-0.62229	1	1	1	1	1	5.96578	FALSE	FALSE
E2E30_RS00955	NZ_CP037913.1	217955	218998	+	hrcA	WP_133186386.1	347	heat-inducible transcriptional repressor HrcA	-0.701839	0.526174	-0.0155356	-0.16013	-0.175666	1	1	1	1	1	9.85795	FALSE	FALSE
E2E30_RS00960	NZ_CP037913.1	219015	219563	+	grpE	WP_133186388.1	182	nucleotide exchange factor GrpE	-0.585897	0.735177	0.0188332	0.130447	0.14928	1	1	1	1	1	9.36003	FALSE	FALSE
E2E30_RS00965	NZ_CP037913.1	219589	220146	+	-	WP_133186390.1	185	hypothetical protein	-0.569933	0.599639	-0.0129366	0.042642	0.0297054	1	1	1	1	1	8.5431	FALSE	FALSE
E2E30_RS00970	NZ_CP037913.1	220282	221508	+	-	WP_133191867.1	408	threonine synthase	-0.152496	-0.106161	-0.140445	-0.118213	-0.258657	1	1	1	1	1	9.39243	FALSE	FALSE
E2E30_RS00975	NZ_CP037913.1	221632	224604	+	-	WP_133186392.1	990	PAS domain-containing protein	-0.0066286	0.681155	-0.0097397	0.684267	0.674527	1	1	1	1	1	8.09136	FALSE	FALSE
E2E30_RS00980	NZ_CP037913.1	224612	225751	-	-	WP_133186394.1	379	SET domain-containing protein	-0.298396	-0.116694	-0.0175983	-0.397491	-0.41509	1	1	1	1	1	6.41858	FALSE	FALSE
E2E30_RS00985	NZ_CP037913.1	225862	226998	-	dapE	WP_133186396.1	378	succinyl-diaminopimelate desuccinylase	0.118868	-0.367834	-0.203619	-0.0453473	-0.248966	1	1	1	1	1	5.29439	FALSE	FALSE
E2E30_RS00990	NZ_CP037913.1	226997	227473	+	-	WP_133186398.1	158	cupin domain-containing protein	-0.391503	0.221167	-0.0689839	-0.101352	-0.170336	1	1	1	1	1	5.32882	FALSE	FALSE
E2E30_RS00995	NZ_CP037913.1	227604	228272	-	-	WP_133186400.1	222	glutathione S-transferase family protein	0.0563181	-0.453514	-0.136706	-0.26049	-0.397196	1	1	1	1	1	6.57664	FALSE	FALSE
E2E30_RS01000	NZ_CP037913.1	228345	229688	+	-	WP_133186402.1	447	chloride channel protein	-0.181196	-0.400155	-0.209603	-0.371747	-0.581351	1	1	1	1	1	6.17764	FALSE	FALSE
E2E30_RS01005	NZ_CP037913.1	229685	230152	+	-	WP_133186404.1	155	OsmC family protein	0.0578364	-0.0350995	0.0365083	-0.0137714	0.0227369	1	1	1	1	1	4.8946	FALSE	FALSE
E2E30_RS01010	NZ_CP037913.1	230187	230822	-	-	WP_133186406.1	211	YihA family ribosome biogenesis GTP-binding protein	0.598994	-0.0857268	0.0586536	0.454613	0.513267	1	1	1	1	1	4.53396	FALSE	FALSE
E2E30_RS01015	NZ_CP037913.1	230819	232573	-	yidC	WP_133186408.1	584	membrane protein insertase YidC	0.510051	0.751702	0.669472	0.592281	1.26175	1	1	1	1	0.529067	7.18029	FALSE	FALSE
E2E30_RS01020	NZ_CP037913.1	232608	232820	-	yidD	WP_133186410.1	70	membrane protein insertion efficiency factor YidD	0.497411	0.280726	0.63168	0.146457	0.778137	1	1	1	1	1	4.88498	FALSE	FALSE
E2E30_RS01025	NZ_CP037913.1	232972	233289	-	rnpA	WP_133186412.1	105	ribonuclease P protein component	0.875539	-0.69689	-0.0125617	0.191211	0.17865	1	1	1	1	1	6.07854	FALSE	FALSE
E2E30_RS01030	NZ_CP037913.1	233322	233456	-	-	WP_010162954.1	44	MULTISPECIES: 50S ribosomal protein L34	0.852166	0.0429559	0.265161	0.62996	0.895122	1	1	1	1	1	7.33272	FALSE	FALSE
E2E30_RS01035	NZ_CP037913.1	233558	233887	-	-	WP_133186414.1	109	hypothetical protein	-0.554071	-0.00191305	0.00105457	-0.557039	-0.555984	1	1	1	1	1	4.8322	FALSE	FALSE
E2E30_RS01040	NZ_CP037913.1	234028	235533	+	-	WP_133186416.1	501	YifB family Mg chelatase-like AAA ATPase	-0.398279	-0.451861	-0.23071	-0.61943	-0.85014	1	1	1	1	1	6.79326	FALSE	FALSE
E2E30_RS01045	NZ_CP037913.1	235602	236135	+	-	WP_133186418.1	177	DUF805 domain-containing protein	0.00619971	-0.279753	-0.236816	-0.0367373	-0.273554	1	1	1	1	1	7.05012	FALSE	FALSE
E2E30_RS01050	NZ_CP037913.1	236193	237602	-	-	WP_133186420.1	469	helix-turn-helix domain-containing protein	-0.30814	-0.288034	-0.00609733	-0.590076	-0.596174	1	1	1	1	1	4.69193	FALSE	FALSE
E2E30_RS01055	NZ_CP037913.1	237690	239216	+	-	WP_133186422.1	508	acyl-CoA carboxylase subunit beta	-0.0172389	-0.784359	-0.0501537	-0.751444	-0.801597	1	1	1	1	1	10.0527	FALSE	FALSE
E2E30_RS01060	NZ_CP037913.1	239213	241354	+	scpA	WP_133186424.1	713	methylmalonyl-CoA mutase	0.021496	-0.644207	-0.109997	-0.512713	-0.622711	1	1	1	1	1	8.19804	FALSE	FALSE
E2E30_RS01065	NZ_CP037913.1	241417	242445	+	bioB	WP_133191868.1	342	biotin synthase BioB	0.257594	-0.390003	0.0918146	-0.224223	-0.132409	1	1	1	1	1	7.0917	FALSE	FALSE
E2E30_RS01070	NZ_CP037913.1	242436	242795	+	-	WP_133186426.1	119	DUF1311 domain-containing protein	0.0203827	-0.204803	-0.0527692	-0.131651	-0.18442	1	1	1	1	1	5.17831	FALSE	FALSE
E2E30_RS01075	NZ_CP037913.1	242919	245027	+	-	WP_133186428.1	702	acetyl/propionyl/methylcrotonyl-CoA carboxylase subunit alpha	0.0673647	-1.14638	-0.283417	-0.795595	-1.07901	1	0.750903	1	1	1	8.84897	FALSE	FALSE
E2E30_RS01080	NZ_CP037913.1	245157	246632	+	-	WP_133186430.1	491	efflux transporter outer membrane subunit	0.219066	-0.53502	-0.113627	-0.202327	-0.315954	1	1	1	1	1	5.7598	FALSE	FALSE
E2E30_RS01085	NZ_CP037913.1	246633	248006	+	-	WP_133186432.1	457	efflux RND transporter periplasmic adaptor subunit	0.560407	-0.659149	-0.0636244	-0.0351175	-0.0987419	1	1	1	1	1	6.37645	FALSE	FALSE
E2E30_RS01095	NZ_CP037913.1	248856	250064	+	-	WP_133186434.1	402	FtsX-like permease family protein	0.58332	-0.633172	-0.0138794	-0.0359725	-0.0498519	1	1	1	1	1	5.33981	FALSE	FALSE
E2E30_RS01100	NZ_CP037913.1	250208	251140	+	-	WP_133186436.1	310	methyltransferase	0.13821	-0.104294	-0.0287892	0.0627049	0.0339157	1	1	1	1	1	7.27744	FALSE	FALSE
E2E30_RS01105	NZ_CP037913.1	251148	251516	-	-	WP_133186438.1	122	hypothetical protein	-0.16944	-0.297383	-0.105764	-0.361059	-0.466823	1	1	1	1	1	6.27064	FALSE	FALSE
E2E30_RS01110	NZ_CP037913.1	251513	252382	-	-	WP_133186440.1	289	phenylalanine 4-monooxygenase	-0.264504	0.0701633	0.0292114	-0.223552	-0.194341	1	1	1	1	1	7.66599	FALSE	FALSE
E2E30_RS01115	NZ_CP037913.1	252427	253119	+	-	WP_133186442.1	230	TIGR02117 family protein	-0.201358	0.0849893	-0.238804	0.122435	-0.116369	1	1	1	1	1	6.60622	FALSE	FALSE
E2E30_RS01120	NZ_CP037913.1	253116	253808	+	-	WP_133186444.1	230	alpha/beta fold hydrolase	0.164936	0.378701	-0.0576884	0.601325	0.543637	1	1	1	1	1	5.41881	FALSE	FALSE
E2E30_RS01125	NZ_CP037913.1	253931	254209	-	-	WP_133186446.1	92	hypothetical protein	-0.439138	0.360132	0.195108	-0.274113	-0.0790054	1	1	1	1	1	6.43771	FALSE	FALSE
E2E30_RS01130	NZ_CP037913.1	254209	255237	-	-	WP_133191869.1	342	glycerophosphodiester phosphodiesterase	-0.169379	0.242133	0.21876	-0.146006	0.0727543	1	1	1	1	1	6.28175	FALSE	FALSE
E2E30_RS01135	NZ_CP037913.1	255503	256084	+	-	WP_133186448.1	193	nucleotidyltransferase family protein	-0.754953	-1.71438	-0.225361	-2.24397	-2.46934	1	1	1	1	1	7.40042	FALSE	TRUE
E2E30_RS01140	NZ_CP037913.1	256081	256779	-	-	WP_133186450.1	232	SDR family oxidoreductase	0.0744624	-0.371055	-0.0274394	-0.269153	-0.296593	1	1	1	1	1	5.69419	FALSE	FALSE
E2E30_RS01145	NZ_CP037913.1	256857	258236	-	-	WP_133186452.1	459	chemotaxis protein	0.240766	1.11206	-0.39007	1.74289	1.35282	1	1	1	1	1	4.49413	FALSE	FALSE
E2E30_RS01150	NZ_CP037913.1	258257	259600	-	-	WP_133191870.1	447	chemotaxis protein	0.185695	0.774111	-0.00291047	0.962717	0.959807	1	1	1	1	1	5.65061	FALSE	FALSE
E2E30_RS01155	NZ_CP037913.1	259849	260259	+	sdhC	WP_133186454.1	136	succinate dehydrogenase, cytochrome b556 subunit	0.114726	-0.756039	0.0146929	-0.656006	-0.641313	1	1	1	1	1	7.15077	FALSE	FALSE
E2E30_RS01160	NZ_CP037913.1	260261	260659	+	sdhD	WP_133186456.1	132	succinate dehydrogenase, hydrophobic membrane anchor protein	-0.257651	-0.356718	-0.0319059	-0.582462	-0.614368	1	1	1	1	1	7.17615	FALSE	FALSE
E2E30_RS01165	NZ_CP037913.1	260652	262454	+	-	WP_133186458.1	600	succinate dehydrogenase flavoprotein subunit	0.27408	-0.797727	-0.119424	-0.404223	-0.523647	1	1	1	1	1	9.89545	FALSE	FALSE
E2E30_RS01170	NZ_CP037913.1	262513	262833	-	-	WP_133186460.1	106	type II toxin-antitoxin system PemK/MazF family toxin	-0.112646	-0.696123	-0.0730669	-0.735701	-0.808768	1	1	1	1	1	5.46072	FALSE	FALSE
E2E30_RS01175	NZ_CP037913.1	262827	263087	-	-	WP_133186462.1	86	hypothetical protein	-0.276444	-0.76806	-0.219444	-0.82506	-1.0445	1	1	1	1	1	6.37677	FALSE	FALSE
E2E30_RS01180	NZ_CP037913.1	263226	263786	+	-	WP_133186464.1	186	peptidase S14	0.508514	-1.38607	-0.167346	-0.710205	-0.877552	1	1	1	1	1	5.64117	FALSE	FALSE
E2E30_RS01185	NZ_CP037913.1	263970	264755	+	-	WP_133186466.1	261	succinate dehydrogenase iron-sulfur subunit	-0.0130548	0.235874	0.347464	-0.124645	0.222819	1	1	1	1	1	8.84301	FALSE	FALSE
E2E30_RS01190	NZ_CP037913.1	264950	266059	+	-	WP_133186468.1	369	cell division protein ZapE	-0.0744931	0.119333	0.200691	-0.155851	0.0448402	1	1	1	1	1	5.24355	FALSE	FALSE
E2E30_RS01195	NZ_CP037913.1	266264	267226	+	mdh	WP_133186470.1	320	malate dehydrogenase	0.214421	0.0360955	-0.0208293	0.271346	0.250517	1	1	1	1	1	9.40677	FALSE	FALSE
E2E30_RS01200	NZ_CP037913.1	267287	268171	+	sucD	WP_133186472.1	294	succinate--CoA ligase subunit alpha	-0.0919492	-0.438131	-0.210458	-0.319622	-0.53008	1	1	1	1	1	9.74018	FALSE	FALSE
E2E30_RS01205	NZ_CP037913.1	268278	271217	+	-	WP_133186474.1	979	2-oxoglutarate dehydrogenase E1 component	-0.286229	0.903129	0.130883	0.486017	0.6169	1	1	1	1	1	10.4052	FALSE	FALSE
E2E30_RS01210	NZ_CP037913.1	271332	272582	+	odhB	WP_133186476.1	416	2-oxoglutarate dehydrogenase complex dihydrolipoyllysine-residue succinyltransferase	-0.537232	0.83815	0.0760235	0.224894	0.300917	1	1	1	1	1	8.88193	FALSE	FALSE
E2E30_RS01215	NZ_CP037913.1	272700	274106	+	lpdA	WP_133186478.1	468	dihydrolipoyl dehydrogenase	-0.712171	0.57136	-0.0644811	-0.0763298	-0.140811	1	1	1	1	1	9.34912	FALSE	FALSE
E2E30_RS01220	NZ_CP037913.1	274385	275032	-	-	WP_133191871.1	215	DUF1275 domain-containing protein	-0.129056	-0.582249	-0.207902	-0.503403	-0.711305	1	1	1	1	1	6.69092	FALSE	FALSE
E2E30_RS01225	NZ_CP037913.1	275159	275443	+	-	WP_133186480.1	94	hypothetical protein	1.42105	-1.51189	-0.214187	0.123351	-0.0908362	1	1	1	1	1	7.11971	FALSE	FALSE
E2E30_RS01230	NZ_CP037913.1	275514	276143	+	-	WP_133186482.1	209	trimeric intracellular cation channel family protein	0.634007	-0.935415	-0.292954	-0.00845382	-0.301408	1	1	1	1	1	6.16029	FALSE	FALSE
E2E30_RS01235	NZ_CP037913.1	276151	276957	-	-	WP_133186484.1	268	energy transducer TonB	-0.40621	1.36267	0.047218	0.909246	0.956464	1	0.976163	1	1	1	6.64396	FALSE	FALSE
E2E30_RS01240	NZ_CP037913.1	277058	279940	+	uvrA	WP_133186486.1	960	excinuclease ABC subunit UvrA	-0.0128347	0.699255	0.358358	0.328062	0.68642	1	1	1	1	1	7.82445	FALSE	FALSE
E2E30_RS01245	NZ_CP037913.1	279900	281624	-	-	WP_133186488.1	574	RNA-directed DNA polymerase	-0.317733	0.965223	0.859714	-0.212225	0.64749	1	1	1	1	1	9.75262	FALSE	FALSE
E2E30_RS01250	NZ_CP037913.1	281697	282134	-	-	WP_133186490.1	145	growth inhibitor PemK	-0.970933	1.19546	0.111098	0.113431	0.224529	1	0.259508	1	1	1	8.25271	FALSE	FALSE
E2E30_RS01255	NZ_CP037913.1	282094	282375	-	-	WP_133186492.1	93	type II toxin-antitoxin system prevent-host-death family antitoxin	-0.578863	0.678687	0.0935902	0.00623439	0.0998246	1	1	1	1	1	9.11766	FALSE	FALSE
E2E30_RS01260	NZ_CP037913.1	282514	283116	-	-	WP_133186494.1	200	hypothetical protein	-0.089831	0.954376	0.0379679	0.826577	0.864545	1	1	1	1	1	3.93683	FALSE	FALSE
E2E30_RS01265	NZ_CP037913.1	283426	284163	+	-	WP_133186496.1	245	hypothetical protein	0.407324	0.498115	0.300867	0.604572	0.905439	1	1	1	1	1	4.56061	FALSE	FALSE
E2E30_RS01270	NZ_CP037913.1	284354	284764	+	-	WP_133191872.1	136	hypothetical protein	0.0607559	-1.72226	-0.422006	-1.23949	-1.6615	1	1	1	1	1	9.4315	FALSE	FALSE
E2E30_RS01275	NZ_CP037913.1	284825	285211	+	-	WP_133186498.1	128	hypothetical protein	0.188804	-1.1437	-0.175242	-0.779652	-0.954895	1	1	1	1	1	6.51731	FALSE	FALSE
E2E30_RS01280	NZ_CP037913.1	285239	285883	-	-	WP_133186500.1	214	DUF1211 domain-containing protein	0.0375319	0.739408	-0.0412045	0.818144	0.77694	1	1	1	1	1	3.87073	FALSE	FALSE
E2E30_RS01285	NZ_CP037913.1	285977	286531	+	hslV	WP_133186502.1	184	ATP-dependent protease subunit HslV	-0.827925	0.183113	-0.128281	-0.516531	-0.644812	1	1	1	1	1	7.4785	FALSE	FALSE
E2E30_RS01290	NZ_CP037913.1	286628	287923	+	hslU	WP_133186504.1	431	ATP-dependent protease ATPase subunit HslU	-0.373813	-0.113541	-0.0387085	-0.448646	-0.487354	1	1	1	1	1	8.86521	FALSE	FALSE
E2E30_RS01295	NZ_CP037913.1	288119	288490	-	-	WP_133186506.1	123	hypothetical protein	-0.429616	0.282557	0.00225161	-0.149311	-0.14706	1	1	1	1	1	6.34604	FALSE	FALSE
E2E30_RS01300	NZ_CP037913.1	288487	288894	-	-	WP_133186508.1	135	hypothetical protein	-0.416762	-0.00490818	-0.0427166	-0.378954	-0.42167	1	1	1	1	1	8.11892	FALSE	FALSE
E2E30_RS01305	NZ_CP037913.1	288952	289680	-	gloB	WP_133186510.1	242	hydroxyacylglutathione hydrolase	-0.34886	0.0829219	-0.123621	-0.142316	-0.265938	1	1	1	1	1	8.70943	FALSE	FALSE
E2E30_RS01310	NZ_CP037913.1	289680	290096	-	-	WP_133186512.1	138	lactoylglutathione lyase	-0.439169	0.552511	0.0618946	0.0514475	0.113342	1	1	1	1	1	8.95828	FALSE	FALSE
E2E30_RS01315	NZ_CP037913.1	290173	290931	-	-	WP_133186514.1	252	tetratricopeptide repeat protein	-0.196629	-0.149486	-0.217819	-0.128296	-0.346115	1	1	1	1	1	6.26744	FALSE	FALSE
E2E30_RS01320	NZ_CP037913.1	290928	291665	-	-	WP_133186516.1	245	alpha/beta hydrolase	0.23678	-0.252315	-0.0475453	0.0320096	-0.0155357	1	1	1	1	1	5.41859	FALSE	FALSE
E2E30_RS01325	NZ_CP037913.1	291844	292656	-	-	WP_133191873.1	270	alpha/beta hydrolase	0.404106	-0.586818	0.037643	-0.220355	-0.182712	1	1	1	1	1	4.27831	FALSE	FALSE
E2E30_RS01330	NZ_CP037913.1	292752	292961	-	-	WP_133186518.1	69	helix-turn-helix transcriptional regulator	-0.130607	0.346411	-0.317255	0.53306	0.215804	1	1	1	1	1	1.63444	FALSE	FALSE
E2E30_RS01335	NZ_CP037913.1	292958	293377	-	-	WP_133186520.1	139	hypothetical protein	-0.0703172	0.0345669	-0.190585	0.154834	-0.0357503	1	1	1	1	1	3.12363	FALSE	FALSE
E2E30_RS01340	NZ_CP037913.1	293374	293781	-	-	WP_133186522.1	135	hypothetical protein	0.20111	-0.66438	-0.197886	-0.265384	-0.46327	1	1	1	1	1	3.83609	FALSE	FALSE
E2E30_RS01345	NZ_CP037913.1	294004	295623	-	-	WP_133191874.1	539	NAD(P)/FAD-dependent oxidoreductase	0.303044	-0.529667	0.0639679	-0.290591	-0.226623	1	1	1	1	1	5.65727	FALSE	FALSE
E2E30_RS01350	NZ_CP037913.1	295814	296068	-	-	WP_133186524.1	84	hypothetical protein	-0.267287	0.585315	-0.0665674	0.384596	0.318028	1	1	1	1	1	7.11403	FALSE	FALSE
E2E30_RS01355	NZ_CP037913.1	296087	297496	-	-	WP_133186526.1	469	UDP-N-acetylmuramate--alanine ligase	0.0256365	-0.0669362	-0.121417	0.0801172	-0.0412997	1	1	1	1	1	7.21645	FALSE	FALSE
E2E30_RS01360	NZ_CP037913.1	297543	298358	+	-	WP_133186528.1	271	LD-carboxypeptidase	0.137361	-0.4269	-0.351308	0.061769	-0.289539	1	1	1	1	1	5.36292	FALSE	FALSE
E2E30_RS01365	NZ_CP037913.1	298423	299778	+	-	WP_133186530.1	451	M48 family metalloprotease	0.149072	0.0505154	0.129481	0.070106	0.199587	1	1	1	1	1	7.65693	FALSE	FALSE
E2E30_RS01370	NZ_CP037913.1	299778	300509	+	-	WP_133186532.1	243	DsbA family protein	-0.00302289	-0.364452	0.0892291	-0.456704	-0.367475	1	1	1	1	1	5.38493	FALSE	FALSE
E2E30_RS01375	NZ_CP037913.1	300695	301621	+	-	WP_133186534.1	308	ABC transporter ATP-binding protein	0.393056	1.26077	0.0204872	1.63334	1.65382	1	0.0501258	1	0.00186592	0.00158354	5.37637	TRUE	FALSE
E2E30_RS01380	NZ_CP037913.1	301710	302504	+	-	WP_133186536.1	264	ABC transporter permease	0.204214	1.67407	0.106699	1.77158	1.87828	1	0.00869445	1	0.00435983	0.00212014	4.59521	TRUE	FALSE
E2E30_RS01385	NZ_CP037913.1	302531	304393	-	-	WP_133186538.1	620	CocE/NonD family hydrolase	-0.0865495	0.913721	-0.0550624	0.882234	0.827172	1	1	1	1	1	7.27931	FALSE	FALSE
E2E30_RS01390	NZ_CP037913.1	304571	305038	-	-	WP_133186540.1	155	hypothetical protein	-0.509596	1.18161	0.556096	0.115916	0.672012	1	1	1	1	1	7.71014	FALSE	FALSE
E2E30_RS01395	NZ_CP037913.1	305103	306185	-	cas1	WP_133186542.1	360	CRISPR-associated endonuclease Cas1	-0.207836	-0.305051	-0.0147703	-0.498117	-0.512888	1	1	1	1	1	7.66117	FALSE	FALSE
E2E30_RS01400	NZ_CP037913.1	306175	307233	-	-	WP_133186544.1	352	hypothetical protein	-0.745403	1.02939	0.209227	0.0747589	0.283986	1	1	1	1	1	6.79483	FALSE	FALSE
E2E30_RS01405	NZ_CP037913.1	307324	307854	+	-	WP_133186546.1	176	hypothetical protein	-0.768906	0.305985	-0.0551393	-0.407781	-0.462921	1	1	1	1	1	5.3154	FALSE	FALSE
E2E30_RS01410	NZ_CP037913.1	307915	309086	+	-	WP_133186548.1	390	IS3 family transposase	-0.230893	0.0361959	-0.0564053	-0.138292	-0.194698	1	1	1	1	1	5.96138	FALSE	FALSE
E2E30_RS01415	NZ_CP037913.1	309300	311144	+	-	WP_133186550.1	614	ATP-binding protein	-0.683763	0.467464	-0.0217301	-0.194568	-0.216299	1	1	1	1	1	9.05649	FALSE	FALSE
E2E30_RS01420	NZ_CP037913.1	311308	312276	-	glpX	WP_133186552.1	322	class II fructose-bisphosphatase	0.209313	0.0847539	0.119257	0.17481	0.294067	1	1	1	1	1	7.65545	FALSE	FALSE
E2E30_RS01425	NZ_CP037913.1	312459	313283	-	dapD	WP_133186554.1	274	2,3,4,5-tetrahydropyridine-2,6-dicarboxylate N-succinyltransferase	0.353456	-0.599392	-0.252681	0.006746	-0.245935	1	1	1	1	1	6.75063	FALSE	FALSE
E2E30_RS01430	NZ_CP037913.1	313280	313948	-	-	WP_133186556.1	222	pyrimidine 5\'-nucleotidase	0.180218	0.0650082	-0.0606876	0.305914	0.245226	1	1	1	1	1	5.92013	FALSE	FALSE
E2E30_RS01435	NZ_CP037913.1	314138	315136	+	-	WP_133186558.1	332	LLM class flavin-dependent oxidoreductase	-0.888403	-0.317767	-0.0390209	-1.16715	-1.20617	1	1	1	1	1	7.53817	FALSE	FALSE
E2E30_RS01440	NZ_CP037913.1	315146	316645	-	-	WP_133186560.1	499	hypothetical protein	0.0881771	1.22997	0.0848817	1.23326	1.31814	1	0.19648	1	0.196022	0.0843629	6.36814	FALSE	FALSE
E2E30_RS01445	NZ_CP037913.1	316726	318159	-	-	WP_133186562.1	477	HAMP domain-containing histidine kinase	0.023325	0.470742	-0.0617462	0.555813	0.494067	1	1	1	1	1	8.91869	FALSE	FALSE
E2E30_RS01450	NZ_CP037913.1	318162	318827	-	-	WP_010183547.1	221	MULTISPECIES: response regulator transcription factor	-0.629973	1.15039	0.172421	0.347996	0.520417	1	0.0934223	1	1	1	8.0623	FALSE	FALSE
E2E30_RS01455	NZ_CP037913.1	318859	319164	-	-	WP_133186564.1	101	hypothetical protein	-0.609723	0.152791	-0.185785	-0.271147	-0.456931	1	1	1	1	1	8.9423	FALSE	FALSE
E2E30_RS01460	NZ_CP037913.1	319547	321340	+	-	WP_133186566.1	597	ATP-binding cassette domain-containing protein	0.5427	-0.41105	-0.0471491	0.178799	0.13165	1	1	1	1	1	6.8741	FALSE	FALSE
E2E30_RS01465	NZ_CP037913.1	321516	322340	-	-	WP_133186568.1	274	DUF815 domain-containing protein	0.312598	-0.951144	-0.244338	-0.394208	-0.638546	1	1	1	1	1	4.92299	FALSE	FALSE
E2E30_RS01470	NZ_CP037913.1	322430	324475	-	-	WP_133186570.1	681	tetratricopeptide repeat protein	-0.039677	0.2361	0.0137859	0.182637	0.196423	1	1	1	1	1	6.61542	FALSE	FALSE
E2E30_RS01475	NZ_CP037913.1	324468	325817	-	prsR	WP_133186572.1	449	PEP-CTERM-box response regulator transcription factor	0.142609	1.09415	0.406071	0.830686	1.23676	1	1	1	1	1	6.4116	FALSE	FALSE
E2E30_RS01480	NZ_CP037913.1	325814	327880	-	prsK	WP_133186574.1	688	PEP-CTERM system histidine kinase PrsK	0.238611	0.86087	0.133939	0.965543	1.09948	1	1	1	1	1	6.15261	FALSE	FALSE
E2E30_RS01485	NZ_CP037913.1	327859	329247	-	-	WP_133186576.1	462	TIGR03013 family PEP-CTERM/XrtA system glycosyltransferase	-0.0272788	1.36188	0.456771	0.877828	1.3346	1	0.118405	1	1	0.148927	7.1994	FALSE	FALSE
E2E30_RS01490	NZ_CP037913.1	329419	330474	+	-	WP_133186578.1	351	mannose-1-phosphate guanylyltransferase/mannose-6-phosphate isomerase	0.324445	-0.135458	-0.00284672	0.191834	0.188987	1	1	1	1	1	10.1016	FALSE	FALSE
E2E30_RS01495	NZ_CP037913.1	330498	330989	+	-	WP_133186580.1	163	GNAT family N-acetyltransferase	-0.000192662	0.31577	-0.17434	0.489918	0.315578	1	1	1	1	1	5.21552	FALSE	FALSE
E2E30_RS01500	NZ_CP037913.1	330983	333835	-	-	WP_133191875.1	950	TonB-dependent receptor	-0.344986	0.238288	-0.192245	0.0855473	-0.106697	1	1	1	1	1	3.62705	FALSE	FALSE
E2E30_RS01505	NZ_CP037913.1	334015	334536	+	-	WP_133186582.1	173	hypothetical protein	-0.284234	0.489611	-0.0221196	0.227497	0.205377	1	1	1	1	1	8.5559	FALSE	FALSE
E2E30_RS01510	NZ_CP037913.1	334541	335116	-	-	WP_133186584.1	191	Uma2 family endonuclease	-0.250707	0.272838	0.0761705	-0.0540392	0.0221312	1	1	1	1	1	8.23187	FALSE	FALSE
E2E30_RS01515	NZ_CP037913.1	335336	336979	-	groL	WP_133186586.1	547	chaperonin GroEL	-1.39463	1.42804	0.356613	-0.323201	0.0334119	0.619265	0.448011	1	1	1	8.64019	FALSE	FALSE
E2E30_RS01520	NZ_CP037913.1	337034	337321	-	-	WP_010183565.1	95	MULTISPECIES: co-chaperone GroES	-1.97283	2.20633	0.302199	-0.0686964	0.233502	1	1	1	1	1	6.76842	FALSE	TRUE
E2E30_RS01525	NZ_CP037913.1	337548	339440	+	sppA	WP_133186588.1	630	signal peptide peptidase SppA	-0.0225519	0.46841	-0.134831	0.580689	0.445858	1	1	1	1	1	9.39654	FALSE	FALSE
E2E30_RS01530	NZ_CP037913.1	339437	340021	+	-	WP_133186590.1	194	N-acetyltransferase	0.153996	0.40069	-0.122323	0.677009	0.554686	1	1	1	1	1	8.2865	FALSE	FALSE
E2E30_RS01535	NZ_CP037913.1	340081	340377	+	-	WP_133186592.1	98	GIY-YIG nuclease family protein	0.028705	0.531041	0.0626088	0.497138	0.559746	1	1	1	1	1	7.15539	FALSE	FALSE
E2E30_RS01540	NZ_CP037913.1	340454	343342	+	-	WP_133186594.1	962	isoleucine--tRNA ligase	0.397095	-0.345851	-0.0924957	0.14374	0.0512447	1	1	1	1	1	7.84183	FALSE	FALSE
E2E30_RS01545	NZ_CP037913.1	343339	343881	+	lspA	WP_133186596.1	180	signal peptidase II	0.507599	0.331838	0.0606277	0.778809	0.839437	1	1	1	1	1	5.74765	FALSE	FALSE
E2E30_RS01550	NZ_CP037913.1	343874	344284	+	-	WP_133186598.1	136	DUF3035 domain-containing protein	0.222483	-0.183366	-0.0227323	0.0618494	0.0391171	1	1	1	1	1	6.90227	FALSE	FALSE
E2E30_RS01555	NZ_CP037913.1	344373	345227	-	-	WP_133186600.1	284	hypothetical protein	0.0120864	0.857956	0.0775626	0.79248	0.870043	1	1	1	1	1	7.1137	FALSE	FALSE
E2E30_RS01560	NZ_CP037913.1	345421	346614	-	metC	WP_133186602.1	397	cystathionine beta-lyase	-0.596198	0.702742	-0.0819106	0.188454	0.106544	1	1	1	1	1	6.81902	FALSE	FALSE
E2E30_RS01565	NZ_CP037913.1	346730	347569	-	sseA	WP_133186604.1	279	3-mercaptopyruvate sulfurtransferase	-0.522577	0.973648	0.167933	0.283138	0.451071	1	1	1	1	1	8.59218	FALSE	FALSE
E2E30_RS01570	NZ_CP037913.1	347692	348144	+	queF	WP_133191876.1	150	NADPH-dependent 7-cyano-7-deazaguanine reductase QueF	0.026713	-0.30418	-0.0200816	-0.257385	-0.277467	1	1	1	1	1	6.6549	FALSE	FALSE
E2E30_RS01575	NZ_CP037913.1	348296	350569	+	-	WP_133186606.1	757	glycosyltransferase	-0.107354	-0.917707	-0.178273	-0.846788	-1.02506	1	1	1	1	1	11.7709	FALSE	FALSE
E2E30_RS01580	NZ_CP037913.1	350612	351892	+	-	WP_133186608.1	426	glycosidase	0.139983	-0.941207	-0.205976	-0.595249	-0.801224	1	1	1	1	1	9.0648	FALSE	FALSE
E2E30_RS01585	NZ_CP037913.1	352024	353970	-	-	WP_133186610.1	648	oligopeptide transporter, OPT family	0.178224	-0.82245	-0.222632	-0.421594	-0.644226	1	1	1	1	1	8.73261	FALSE	FALSE
E2E30_RS01590	NZ_CP037913.1	354083	354529	+	-	WP_133186612.1	148	MarR family transcriptional regulator	0.31555	-0.184474	-0.134132	0.265208	0.131076	1	1	1	1	1	4.83442	FALSE	FALSE
E2E30_RS01595	NZ_CP037913.1	354602	355432	+	-	WP_133186614.1	276	hypothetical protein	0.686073	-1.66968	-0.10384	-0.879772	-0.983611	1	1	1	1	1	7.2372	FALSE	FALSE
E2E30_RS01600	NZ_CP037913.1	355429	356196	+	-	WP_133186616.1	255	metallophosphoesterase	1.13199	-1.83827	-0.41252	-0.293754	-0.706274	1	1	1	1	1	6.33314	FALSE	FALSE
E2E30_RS01605	NZ_CP037913.1	356250	357512	+	-	WP_133186618.1	420	membrane dipeptidase	0.488481	-0.909082	-0.168793	-0.251808	-0.420601	1	1	1	1	1	7.15167	FALSE	FALSE
E2E30_RS01610	NZ_CP037913.1	357524	358798	-	-	WP_133186620.1	424	GAF domain-containing protein	-0.260436	0.211171	0.01254	-0.0618057	-0.0492657	1	1	1	1	1	6.62502	FALSE	FALSE
E2E30_RS01615	NZ_CP037913.1	358972	359532	-	rpsI	WP_133186622.1	186	MULTISPECIES: 30S ribosomal protein S9	-0.279767	1.67108	0.729151	0.662157	1.39131	1	0.002003	1	1	0.0221234	7.06231	TRUE	FALSE
E2E30_RS01620	NZ_CP037913.1	359532	360011	-	rplM	WP_010185350.1	159	MULTISPECIES: 50S ribosomal protein L13	-0.258249	2.41959	1.73309	0.428248	2.16134	1	0.0192593	0.717328	1	0.0644789	8.51364	TRUE	TRUE
E2E30_RS01625	NZ_CP037913.1	360197	361234	-	-	WP_133186624.1	345	heme A synthase	-0.252074	-0.948118	-0.0646977	-1.13549	-1.20019	1	1	1	1	1	8.20079	FALSE	FALSE
E2E30_RS01630	NZ_CP037913.1	361295	361759	-	-	WP_133186626.1	154	hypothetical protein	0.367837	0.604618	0.0659542	0.906501	0.972455	1	1	1	1	1	5.12263	FALSE	FALSE
E2E30_RS01635	NZ_CP037913.1	362034	362426	+	-	WP_133186628.1	130	MerC domain-containing protein	-0.973914	1.15913	0.582195	-0.396978	0.185218	1	1	1	1	1	7.73725	FALSE	FALSE
E2E30_RS01640	NZ_CP037913.1	362480	362938	+	-	WP_133186630.1	152	transcriptional repressor	-0.253512	0.12822	0.0174034	-0.142695	-0.125292	1	1	1	1	1	6.79334	FALSE	FALSE
E2E30_RS01645	NZ_CP037913.1	362946	363485	-	-	WP_133186632.1	179	GNAT family N-acetyltransferase	-0.254622	0.634132	-0.269053	0.648562	0.37951	1	1	1	1	1	5.19208	FALSE	FALSE
E2E30_RS01650	NZ_CP037913.1	363603	365528	+	-	WP_133186634.1	641	1-deoxy-D-xylulose-5-phosphate synthase	0.310007	-0.363134	-0.113506	0.0603794	-0.053127	1	1	1	1	1	10.018	FALSE	FALSE
E2E30_RS01655	NZ_CP037913.1	366135	366833	+	-	WP_133186637.1	232	hypothetical protein	0.00292948	0.0865159	-0.171376	0.260822	0.0894454	1	1	1	1	1	6.18634	FALSE	FALSE
E2E30_RS01660	NZ_CP037913.1	367086	367373	+	-	WP_133186639.1	95	type II toxin-antitoxin system RelE/ParE family toxin	-0.375852	0.000865923	-0.101762	-0.273224	-0.374986	1	1	1	1	1	6.79069	FALSE	FALSE
E2E30_RS01665	NZ_CP037913.1	367393	368223	-	-	WP_133186641.1	276	haloacid dehalogenase-like hydrolase	-0.210427	0.455178	0.158235	0.0865156	0.244751	1	1	1	1	1	8.78821	FALSE	FALSE
E2E30_RS01670	NZ_CP037913.1	368220	369284	-	-	WP_133186643.1	354	ribonucleotide-diphosphate reductase subunit beta	-0.42724	1.69272	1.15261	0.112865	1.26548	1	0.751194	1	1	1	8.47708	FALSE	FALSE
E2E30_RS01675	NZ_CP037913.1	369342	369542	-	-	WP_133186645.1	66	hypothetical protein	-0.456615	1.39571	1.48386	-0.544766	0.939097	1	1	1	1	1	4.42202	FALSE	FALSE
E2E30_RS01680	NZ_CP037913.1	369676	369936	+	-	WP_133186647.1	86	DUF2171 domain-containing protein	0.14416	-1.14544	-0.214237	-0.787042	-1.00128	1	1	1	1	1	11.0507	FALSE	FALSE
E2E30_RS01685	NZ_CP037913.1	370014	370409	-	-	WP_133186649.1	131	endonuclease domain-containing protein	-0.294673	0.920644	0.230934	0.395036	0.62597	1	1	1	1	1	6.24875	FALSE	FALSE
E2E30_RS01690	NZ_CP037913.1	370552	372504	-	-	WP_133186651.1	650	ribonucleoside-diphosphate reductase subunit alpha	-0.140367	0.786485	0.167125	0.478993	0.646119	1	1	1	1	1	8.85122	FALSE	FALSE
E2E30_RS01695	NZ_CP037913.1	372906	374375	-	-	WP_133186653.1	489	sensor histidine kinase	0.477965	-1.4404	-0.283388	-0.679045	-0.962433	1	1	1	1	1	3.7417	FALSE	FALSE
E2E30_RS01700	NZ_CP037913.1	374494	375153	-	-	WP_133186655.1	219	response regulator transcription factor	0.228649	-1.68872	-0.330406	-1.12967	-1.46007	1	0.0793152	1	1	0.412768	5.89837	FALSE	FALSE
E2E30_RS01705	NZ_CP037913.1	375216	375662	-	-	WP_133186657.1	148	hypothetical protein	-0.0365921	-0.383953	0.0768106	-0.497355	-0.420545	1	1	1	1	1	2.81734	FALSE	FALSE
E2E30_RS01710	NZ_CP037913.1	376046	378157	-	-	WP_133186659.1	703	EAL domain-containing protein	0.800076	0.0905187	-0.149314	1.03991	0.890595	1	1	1	1	1	7.26628	FALSE	FALSE
E2E30_RS01715	NZ_CP037913.1	378289	379806	+	-	WP_133186661.1	505	fumarate hydratase	-0.115772	0.459623	-0.137082	0.480933	0.343851	1	1	1	1	1	9.31876	FALSE	FALSE
E2E30_RS01720	NZ_CP037913.1	379880	380149	+	-	WP_133186663.1	89	ribbon-helix-helix protein, CopG family	-0.426377	0.396463	-0.0472019	0.0172878	-0.0299141	1	1	1	1	1	8.68704	FALSE	FALSE
E2E30_RS01725	NZ_CP037913.1	380263	380547	+	-	WP_133186665.1	94	GIY-YIG nuclease family protein	-0.149137	-1.19302	-0.251805	-1.09036	-1.34216	1	1	1	1	1	8.09027	FALSE	FALSE
E2E30_RS01730	NZ_CP037913.1	380686	381597	+	-	WP_133191877.1	303	EamA family transporter	-0.462638	-0.483226	-0.108725	-0.837138	-0.945864	1	1	1	1	1	5.70272	FALSE	FALSE
E2E30_RS01735	NZ_CP037913.1	381721	382164	+	-	WP_133191878.1	147	hypothetical protein	0.050431	-0.487676	-0.0864143	-0.350831	-0.437245	1	1	1	1	1	6.54043	FALSE	FALSE
E2E30_RS01740	NZ_CP037913.1	382357	382920	-	-	WP_133186667.1	187	DUF3617 domain-containing protein	0.470171	0.612588	0.000189491	1.08257	1.08276	1	1	1	1	1	7.14766	FALSE	FALSE
E2E30_RS01745	NZ_CP037913.1	383002	385209	+	uvrB	WP_133186669.1	735	excinuclease ABC subunit UvrB	-0.291225	-0.0385847	-0.107711	-0.222098	-0.329809	1	1	1	1	1	10.2575	FALSE	FALSE
E2E30_RS01750	NZ_CP037913.1	385290	385517	+	-	WP_133186671.1	75	type II toxin-antitoxin system RelE/ParE family toxin	-0.517932	0.9747	0.0788639	0.377904	0.456768	1	1	1	1	1	5.47167	FALSE	FALSE
E2E30_RS01755	NZ_CP037913.1	385543	385863	+	higA	WP_133191879.1	106	HigA family addiction module antidote protein	-0.205138	0.530519	0.176851	0.14853	0.325381	1	1	1	1	1	8.21445	FALSE	FALSE
E2E30_RS01760	NZ_CP037913.1	385860	386228	-	-	WP_133186673.1	122	PRC-barrel domain containing protein	0.248489	-1.68142	-0.261915	-1.17102	-1.43293	1	1	1	1	1	9.15606	FALSE	FALSE
E2E30_RS01765	NZ_CP037913.1	386420	386974	+	-	WP_133186675.1	184	hypothetical protein	0.00741671	0.341167	-0.0374418	0.386026	0.348584	1	1	1	1	1	4.95261	FALSE	FALSE
E2E30_RS01770	NZ_CP037913.1	387499	389076	+	-	WP_133186677.1	525	amidase	-0.222089	-0.392734	-0.17545	-0.439374	-0.614824	1	1	1	1	1	9.30164	FALSE	FALSE
E2E30_RS01775	NZ_CP037913.1	389132	389584	-	-	WP_133186679.1	150	DUF2721 domain-containing protein	-0.451311	-0.166324	-0.210759	-0.406876	-0.617635	1	1	1	1	1	4.46288	FALSE	FALSE
E2E30_RS01780	NZ_CP037913.1	389668	390750	+	-	WP_133186681.1	360	GNAT family N-acetyltransferase	0.294325	0.151444	-0.17861	0.624379	0.445769	1	1	1	1	1	7.31166	FALSE	FALSE
E2E30_RS01785	NZ_CP037913.1	390798	391070	+	-	WP_133186683.1	90	excinuclease ABC subunit B	-0.290922	-1.66613	-0.0810927	-1.87596	-1.95705	1	1	1	0.623922	0.39441	8.7772	FALSE	FALSE
E2E30_RS01790	NZ_CP037913.1	391127	393352	-	-	WP_133186685.1	741	xanthine dehydrogenase family protein molybdopterin-binding subunit	0.878438	-0.925118	0.00660988	-0.05329	-0.0466801	1	1	1	1	1	10.4124	FALSE	FALSE
E2E30_RS01795	NZ_CP037913.1	393349	394323	-	-	WP_133186687.1	324	xanthine dehydrogenase family protein subunit M	0.618326	-0.244728	-0.0535504	0.427148	0.373598	1	1	1	1	1	8.73991	FALSE	FALSE
E2E30_RS01800	NZ_CP037913.1	394320	394817	-	-	WP_133186689.1	165	2Fe-2S iron-sulfur cluster binding domain-containing protein	0.767526	-0.598445	-0.0651251	0.234207	0.169082	1	1	1	1	1	9.00357	FALSE	FALSE
E2E30_RS01805	NZ_CP037913.1	394930	395217	-	-	WP_133186691.1	95	hypothetical protein	0.380219	-0.485531	-0.522866	0.417553	-0.105313	1	1	1	1	1	3.29946	FALSE	FALSE
E2E30_RS01810	NZ_CP037913.1	395214	396065	-	-	WP_133186693.1	283	hypothetical protein	0.87445	-1.05029	-0.104054	-0.0717873	-0.175841	1	1	1	1	1	5.55496	FALSE	FALSE
E2E30_RS01815	NZ_CP037913.1	396174	396863	-	trmB	WP_133186695.1	229	tRNA (guanosine(46)-N7)-methyltransferase TrmB	0.436157	-0.372136	0.0872807	-0.0232599	0.0640209	1	1	1	1	1	4.42053	FALSE	FALSE
E2E30_RS01820	NZ_CP037913.1	396946	397755	+	-	WP_133186697.1	269	formate/nitrite transporter family protein	0.915678	-1.56596	-0.1484	-0.501881	-0.650281	1	1	1	1	1	7.67573	FALSE	FALSE
E2E30_RS01825	NZ_CP037913.1	397817	398419	+	-	WP_133186699.1	200	phosphatase PAP2 family protein	0.240536	-1.5483	-0.220276	-1.08748	-1.30776	1	1	1	1	1	6.6519	FALSE	FALSE
E2E30_RS01830	NZ_CP037913.1	398548	399186	+	-	WP_133186701.1	212	hypothetical protein	1.09739	1.35386	-0.00100954	2.45226	2.45125	1	0.169542	1	0.000107904	0.000108331	8.6554	TRUE	TRUE
E2E30_RS01835	NZ_CP037913.1	399229	400449	-	-	WP_133186703.1	406	methionine adenosyltransferase	-1.1918	0.959335	0.214318	-0.446787	-0.232469	1	1	1	1	1	7.79654	FALSE	FALSE
E2E30_RS01840	NZ_CP037913.1	400523	402049	-	lnt	WP_133186705.1	508	apolipoprotein N-acyltransferase	0.348853	-0.462985	0.0920977	-0.20623	-0.114133	1	1	1	1	1	3.90907	FALSE	FALSE
E2E30_RS01845	NZ_CP037913.1	402326	402742	+	-	WP_133186707.1	138	VOC family protein	0.30323	-0.791223	-0.0542847	-0.433708	-0.487993	1	1	1	1	1	8.18946	FALSE	FALSE
E2E30_RS01850	NZ_CP037913.1	402753	403055	+	-	WP_133186709.1	100	hypothetical protein	0.29903	-1.41076	-0.287511	-0.824218	-1.11173	1	0.196024	1	1	1	8.44674	FALSE	FALSE
E2E30_RS01855	NZ_CP037913.1	403240	404562	-	-	WP_133186711.1	440	sorbosone dehydrogenase family protein	0.171997	-0.494564	-0.143936	-0.178631	-0.322567	1	1	1	1	1	7.34933	FALSE	FALSE
E2E30_RS01860	NZ_CP037913.1	404652	406910	-	katG	WP_133186713.1	752	catalase/peroxidase HPI	0.407538	-0.983763	-0.0647908	-0.511434	-0.576225	1	1	1	1	1	11.8982	FALSE	FALSE
E2E30_RS01865	NZ_CP037913.1	407029	407958	-	-	WP_133186715.1	309	HlyC/CorC family transporter	-0.0199311	0.330591	-0.0488828	0.359543	0.31066	1	1	1	1	1	6.25513	FALSE	FALSE
E2E30_RS01870	NZ_CP037913.1	407968	408477	-	ybeY	WP_133186717.1	169	rRNA maturation RNase YbeY	0.27599	-0.267338	0.0596076	-0.0509555	0.00865206	1	1	1	1	1	7.53467	FALSE	FALSE
E2E30_RS01875	NZ_CP037913.1	408474	408884	-	-	WP_133186719.1	136	type II toxin-antitoxin system VapC family toxin	0.167503	0.080549	0.413739	-0.165687	0.248052	1	1	1	1	1	5.92843	FALSE	FALSE
E2E30_RS01880	NZ_CP037913.1	408881	409171	-	-	WP_133186721.1	96	hypothetical protein	0.0817551	-0.571061	-0.269576	-0.21973	-0.489306	1	1	1	1	1	7.6285	FALSE	FALSE
E2E30_RS01885	NZ_CP037913.1	409168	410169	-	-	WP_133186723.1	333	PhoH family protein	0.139769	-1.23767	-0.193354	-0.904548	-1.0979	1	0.0419955	1	1	0.232893	7.74709	TRUE	FALSE
E2E30_RS01890	NZ_CP037913.1	410604	411938	-	miaB	WP_133186725.1	444	tRNA (N6-isopentenyl adenosine(37)-C2)-methylthiotransferase MiaB	0.366141	-0.380727	0.0798342	-0.0944199	-0.0145857	1	1	1	1	1	5.31389	FALSE	FALSE
E2E30_RS01895	NZ_CP037913.1	411984	412901	-	-	WP_133186727.1	305	1-acyl-sn-glycerol-3-phosphate acyltransferase	0.507295	-0.867933	-0.0895363	-0.271102	-0.360638	1	1	1	1	1	5.64664	FALSE	FALSE
E2E30_RS01900	NZ_CP037913.1	412885	413307	-	-	WP_133186729.1	140	transcriptional repressor	0.139416	0.630515	0.394246	0.375685	0.769931	1	1	1	1	1	6.50586	FALSE	FALSE
E2E30_RS01905	NZ_CP037913.1	413421	413843	-	-	WP_133186731.1	140	transcriptional regulator	0.300748	0.938376	1.1626	0.076525	1.23912	1	1	1	1	1	6.93798	FALSE	FALSE
E2E30_RS01910	NZ_CP037913.1	413950	414423	-	-	WP_133186733.1	157	GNAT family N-acetyltransferase	0.558899	-0.278575	0.22968	0.0506431	0.280324	1	1	1	1	1	5.25388	FALSE	FALSE
E2E30_RS01915	NZ_CP037913.1	414420	415043	-	tsaB	WP_133186735.1	207	tRNA (adenosine(37)-N6)-threonylcarbamoyltransferase complex dimerization subunit type 1 TsaB	0.502135	-1.23418	-0.0383006	-0.69374	-0.732041	1	1	1	1	1	4.68421	FALSE	FALSE
E2E30_RS01920	NZ_CP037913.1	415049	415636	-	-	WP_133186737.1	195	malonic semialdehyde reductase	0.122811	0.0258321	0.119965	0.0286781	0.148643	1	1	1	1	1	5.13555	FALSE	FALSE
E2E30_RS01925	NZ_CP037913.1	415639	416211	-	-	WP_133186739.1	190	NifU family protein	0.03157	-0.236769	0.106863	-0.312062	-0.205199	1	1	1	1	1	6.84142	FALSE	FALSE
E2E30_RS01930	NZ_CP037913.1	416269	419214	+	-	WP_133186741.1	981	insulinase family protein	0.219585	-0.880981	-0.128491	-0.532905	-0.661396	1	1	1	1	1	7.60449	FALSE	FALSE
E2E30_RS01935	NZ_CP037913.1	419473	420129	-	-	WP_133186743.1	218	MULTISPECIES: alpha/beta hydrolase	-0.209568	1.2126	0.535199	0.467828	1.00303	1	1	1	1	1	6.6108	FALSE	FALSE
E2E30_RS01940	NZ_CP037913.1	420172	421329	+	-	WP_133186745.1	385	aminotransferase class V-fold PLP-dependent enzyme	-0.00318543	-1.01859	-0.163381	-0.8584	-1.02178	1	1	1	1	1	8.62782	FALSE	FALSE
E2E30_RS01945	NZ_CP037913.1	421326	422429	+	-	WP_133191880.1	367	cysteine desulfurase	-0.049501	-0.689528	-0.18413	-0.554899	-0.739029	1	1	1	1	1	7.56909	FALSE	FALSE
E2E30_RS01950	NZ_CP037913.1	422426	422758	+	-	WP_133186747.1	110	2Fe-2S iron-sulfur cluster binding domain-containing protein	-0.193632	-0.0865286	-0.0815308	-0.19863	-0.280161	1	1	1	1	1	4.77937	FALSE	FALSE
E2E30_RS01955	NZ_CP037913.1	422803	423018	+	-	WP_133186749.1	71	hypothetical protein	0.678941	-0.491788	-0.0677009	0.254854	0.187153	1	1	1	1	1	8.0856	FALSE	FALSE
E2E30_RS01965	NZ_CP037913.1	423450	424976	+	-	WP_133186751.1	508	AarF/ABC1/UbiB kinase family protein	0.361084	-0.997413	-0.233639	-0.402689	-0.636329	1	1	1	1	1	6.73367	FALSE	FALSE
E2E30_RS01970	NZ_CP037913.1	425056	426708	+	-	WP_133186753.1	550	DNA polymerase III subunit gamma/tau	-0.536325	0.40129	-0.0728999	-0.0621351	-0.135035	1	1	1	1	1	9.35028	FALSE	FALSE
E2E30_RS01975	NZ_CP037913.1	426705	427028	+	-	WP_133186755.1	107	YbaB/EbfC family nucleoid-associated protein	-0.515528	0.442377	-0.105629	0.0324774	-0.0731513	1	1	1	1	1	9.31346	FALSE	FALSE
E2E30_RS01980	NZ_CP037913.1	427307	430456	+	-	WP_133186757.1	1049	TonB-dependent receptor	0.446188	1.58307	0.171871	1.85738	2.02925	1	0.165924	1	0.025548	0.00868311	10.6075	TRUE	TRUE
E2E30_RS01985	NZ_CP037913.1	430543	431469	+	-	WP_133186759.1	308	hypothetical protein	-0.159686	-0.221103	-0.100423	-0.280367	-0.38079	1	1	1	1	1	6.11426	FALSE	FALSE
E2E30_RS01990	NZ_CP037913.1	431631	433982	+	-	WP_133186761.1	783	PAS domain-containing sensor histidine kinase	0.212152	-1.23153	-0.183924	-0.835451	-1.01937	1	0.365832	1	1	1	8.22662	FALSE	FALSE
E2E30_RS01995	NZ_CP037913.1	434034	434282	+	-	WP_133186763.1	82	type II toxin-antitoxin system CcdA family antitoxin	-0.517702	-0.945592	-0.256516	-1.20678	-1.46329	1	1	1	1	1	7.54973	FALSE	FALSE
E2E30_RS02000	NZ_CP037913.1	434282	434581	+	-	WP_133186765.1	99	plasmid maintenance protein CcdB	-0.415954	0.258221	-0.0558266	-0.101907	-0.157733	1	1	1	1	1	5.87011	FALSE	FALSE
E2E30_RS02005	NZ_CP037913.1	434583	435023	+	tsaE	WP_133186767.1	146	tRNA (adenosine(37)-N6)-threonylcarbamoyltransferase complex ATPase subunit type 1 TsaE	-0.101366	-0.793217	-0.188655	-0.705927	-0.894582	1	1	1	1	1	6.48558	FALSE	FALSE
E2E30_RS02010	NZ_CP037913.1	435020	436009	+	-	WP_133186769.1	329	phosphotransferase	0.191168	-0.754841	-0.102638	-0.461035	-0.563673	1	1	1	1	1	7.13888	FALSE	FALSE
E2E30_RS02015	NZ_CP037913.1	436009	436767	+	-	WP_133191881.1	252	nucleotidyltransferase family protein	0.351504	-0.839602	-0.308609	-0.179489	-0.488098	1	1	1	1	1	5.58222	FALSE	FALSE
E2E30_RS02020	NZ_CP037913.1	436760	439720	+	addB	WP_133186771.1	986	double-strand break repair protein AddB	0.457146	-1.512	-0.324475	-0.730378	-1.05485	1	1	1	1	1	6.07673	FALSE	FALSE
E2E30_RS02025	NZ_CP037913.1	439868	443314	+	addA	WP_133186773.1	1148	double-strand break repair helicase AddA	0.854303	-2.15851	-0.240906	-1.0633	-1.30421	1	0.00901332	1	1	1	6.1468	TRUE	TRUE
E2E30_RS02030	NZ_CP037913.1	443380	443703	+	trxA	WP_133186775.1	107	thioredoxin TrxA	-0.243248	0.0528212	0.0853674	-0.275794	-0.190427	1	1	1	1	1	7.30396	FALSE	FALSE
E2E30_RS02035	NZ_CP037913.1	443804	444196	+	-	WP_133186777.1	130	translation initiation factor 2	0.296976	-0.95244	-0.143599	-0.511865	-0.655463	1	1	1	1	1	4.06509	FALSE	FALSE
E2E30_RS02040	NZ_CP037913.1	444201	445106	-	-	WP_133186779.1	301	glutathione S-transferase family protein	0.0350685	0.163744	0.10326	0.0955518	0.198812	1	1	1	1	1	5.05624	FALSE	FALSE
E2E30_RS02045	NZ_CP037913.1	445158	446384	-	argJ	WP_133186781.1	408	bifunctional glutamate N-acetyltransferase/amino-acid acetyltransferase ArgJ	0.089963	-0.25916	-0.0639438	-0.105254	-0.169197	1	1	1	1	1	6.94041	FALSE	FALSE
E2E30_RS02050	NZ_CP037913.1	446398	447063	+	-	WP_133186783.1	221	energy transducer TonB	-0.423584	0.701895	0.00617557	0.272135	0.278311	1	1	1	1	1	5.27657	FALSE	FALSE
E2E30_RS02055	NZ_CP037913.1	447126	447389	+	-	WP_133186785.1	87	hypothetical protein	0.10613	-0.185113	0.203233	-0.282216	-0.0789826	1	1	1	1	1	5.23002	FALSE	FALSE
E2E30_RS02060	NZ_CP037913.1	447475	450210	+	secA	WP_133186787.1	911	preprotein translocase subunit SecA	-0.0204946	0.163893	0.0763212	0.0670775	0.143399	1	1	1	1	1	8.62928	FALSE	FALSE
E2E30_RS02065	NZ_CP037913.1	450635	451309	-	mtgA	WP_133191882.1	224	monofunctional biosynthetic peptidoglycan transglycosylase	0.103164	-0.349462	-0.250075	0.00377665	-0.246298	1	1	1	1	1	6.35669	FALSE	FALSE
E2E30_RS02070	NZ_CP037913.1	451402	452754	-	-	WP_133186789.1	450	FAD-dependent oxidoreductase	-0.194497	0.691485	-0.0336819	0.53067	0.496988	1	1	1	1	1	7.33661	FALSE	FALSE
E2E30_RS02075	NZ_CP037913.1	452759	453664	-	rpoH	WP_010186101.1	301	MULTISPECIES: RNA polymerase sigma factor RpoH	-0.301016	0.362026	-0.118002	0.179012	0.0610096	1	1	1	1	1	10.305	FALSE	FALSE
E2E30_RS02080	NZ_CP037913.1	453722	454672	-	-	WP_133186791.1	316	RluA family pseudouridine synthase	-0.810819	1.72271	0.179248	0.732642	0.911891	1	1	1	1	1	7.16522	FALSE	FALSE
E2E30_RS02085	NZ_CP037913.1	454689	455093	+	-	WP_133186793.1	134	M67 family metallopeptidase	-0.180761	-0.519238	-0.152483	-0.547516	-0.699999	1	1	1	1	1	4.52047	FALSE	FALSE
E2E30_RS02090	NZ_CP037913.1	455102	456886	-	-	WP_133191883.1	594	long-chain fatty acid--CoA ligase	-0.0642077	0.730692	0.157994	0.50849	0.666484	1	1	1	1	1	8.64737	FALSE	FALSE
E2E30_RS02095	NZ_CP037913.1	456943	458703	-	ggt	WP_133186795.1	586	gamma-glutamyltransferase	-0.116656	-0.384523	-0.136868	-0.364311	-0.501179	1	1	1	1	1	7.82689	FALSE	FALSE
E2E30_RS02100	NZ_CP037913.1	458802	459848	-	-	WP_133186797.1	348	quinone-dependent dihydroorotate dehydrogenase	0.256977	-0.024419	0.0744513	0.158107	0.232558	1	1	1	1	1	4.91201	FALSE	FALSE
E2E30_RS02105	NZ_CP037913.1	460109	460978	+	-	WP_133186799.1	289	helix-turn-helix transcriptional regulator	0.10423	1.97485	0.601125	1.47795	2.07908	1	0.0426669	1	0.936122	0.0248621	5.18634	TRUE	TRUE
E2E30_RS02110	NZ_CP037913.1	461072	461485	+	-	WP_133186801.1	137	SUF system Fe-S cluster assembly regulator	0.203374	0.473814	0.0517116	0.625477	0.677188	1	1	1	1	1	6.66131	FALSE	FALSE
E2E30_RS02115	NZ_CP037913.1	461524	463008	+	sufB	WP_133186803.1	494	Fe-S cluster assembly protein SufB	0.413105	0.735633	0.318553	0.830184	1.14874	1	1	1	1	1	9.94081	FALSE	FALSE
E2E30_RS02120	NZ_CP037913.1	463040	463372	+	-	WP_133186805.1	110	hypothetical protein	0.236559	1.47493	0.830457	0.881028	1.71149	1	1	1	1	0.599778	7.85047	FALSE	FALSE
E2E30_RS02125	NZ_CP037913.1	463374	464117	+	sufC	WP_133186807.1	247	Fe-S cluster assembly ATPase SufC	0.348618	0.308702	0.160962	0.496358	0.657321	1	1	1	1	1	7.96346	FALSE	FALSE
E2E30_RS02130	NZ_CP037913.1	464114	464488	+	-	WP_133186809.1	124	hypothetical protein	0.333484	-0.114793	-0.0328106	0.251501	0.218691	1	1	1	1	1	7.46767	FALSE	FALSE
E2E30_RS02135	NZ_CP037913.1	464485	465234	+	-	WP_133186811.1	249	SufD family Fe-S cluster assembly protein	0.521668	-0.38984	-0.00957078	0.141399	0.131829	1	1	1	1	1	7.93325	FALSE	FALSE
E2E30_RS02140	NZ_CP037913.1	465272	466486	+	-	WP_133186813.1	404	cysteine desulfurase	0.0970506	0.0375991	0.0619248	0.0727249	0.13465	1	1	1	1	1	9.75836	FALSE	FALSE
E2E30_RS02145	NZ_CP037913.1	466483	466944	+	-	WP_133186815.1	153	SUF system Fe-S cluster assembly protein	-0.0789675	0.00341626	-0.0584624	-0.0170889	-0.0755513	1	1	1	1	1	7.27844	FALSE	FALSE
E2E30_RS02150	NZ_CP037913.1	467069	467422	+	-	WP_133186817.1	117	iron-sulfur cluster assembly accessory protein	-0.250139	1.30575	0.289398	0.766214	1.05561	1	1	1	1	1	5.9479	FALSE	FALSE
E2E30_RS02155	NZ_CP037913.1	467467	468648	+	-	WP_133186819.1	393	NAD(P)/FAD-dependent oxidoreductase	0.239457	-0.312876	-0.060253	-0.0131657	-0.0734187	1	1	1	1	1	6.76826	FALSE	FALSE
E2E30_RS02160	NZ_CP037913.1	468697	468876	+	-	WP_133191884.1	59	type II toxin-antitoxin system HicA family toxin	-0.305423	-0.304217	-0.109912	-0.499727	-0.60964	1	1	1	1	1	6.69277	FALSE	FALSE
E2E30_RS02165	NZ_CP037913.1	468886	469302	+	-	WP_133186821.1	138	ribbon-helix-helix protein, CopG family	-0.507322	0.0576601	-0.137913	-0.311749	-0.449661	1	1	1	1	1	6.51596	FALSE	FALSE
E2E30_RS02170	NZ_CP037913.1	469314	469550	+	-	WP_133186823.1	78	hypothetical protein	-0.611194	1.43753	0.676132	0.150202	0.826334	1	1	1	1	1	4.64485	FALSE	FALSE
E2E30_RS02175	NZ_CP037913.1	469641	471356	+	-	WP_133186825.1	571	DEAD/DEAH box helicase	-0.312593	1.03289	0.412017	0.308275	0.720292	1	0.423713	1	1	1	8.2202	FALSE	FALSE
E2E30_RS02180	NZ_CP037913.1	471428	472522	+	-	WP_133186827.1	364	histidinol-phosphate transaminase	0.261474	-0.195404	0.0697109	-0.00364154	0.0660693	1	1	1	1	1	6.53538	FALSE	FALSE
E2E30_RS02185	NZ_CP037913.1	472519	473223	+	-	WP_133186829.1	234	haloacid dehalogenase type II	0.230693	-0.503408	-0.168632	-0.104083	-0.272716	1	1	1	1	1	4.72357	FALSE	FALSE
E2E30_RS02190	NZ_CP037913.1	473228	474472	-	-	WP_133186831.1	414	NAD(P)-binding protein	0.652764	-1.20109	-0.287792	-0.260538	-0.548331	1	1	1	1	1	6.09729	FALSE	FALSE
E2E30_RS02195	NZ_CP037913.1	474546	474833	-	-	WP_133186833.1	95	DUF3325 family protein	0.830464	-2.64052	-0.364778	-1.44528	-1.81005	1	0.0569573	1	1	1	4.62409	FALSE	TRUE
E2E30_RS02200	NZ_CP037913.1	474830	476371	-	-	WP_133186835.1	513	PepSY domain-containing protein	0.762396	-2.52761	-0.227499	-1.53771	-1.76521	1	0.249909	1	1	1	6.78927	FALSE	TRUE
E2E30_RS02205	NZ_CP037913.1	476368	476682	-	-	WP_133186837.1	104	hypothetical protein	0.693497	-2.13086	-0.20781	-1.22955	-1.43736	1	1	1	1	1	5.47834	FALSE	TRUE
E2E30_RS02210	NZ_CP037913.1	476689	478821	-	-	WP_133186839.1	710	TonB-dependent siderophore receptor	0.720123	-1.88626	-0.215251	-0.950885	-1.16614	1	1	1	1	1	10.1134	FALSE	FALSE
E2E30_RS02215	NZ_CP037913.1	478897	480144	-	-	WP_133186841.1	415	adenosylmethionine--8-amino-7-oxononanoate transaminase	0.407975	-0.548157	0.00130267	-0.141485	-0.140182	1	1	1	1	1	3.54635	FALSE	FALSE
E2E30_RS02220	NZ_CP037913.1	480141	480767	-	bioD	WP_133186843.1	208	ATP-dependent dethiobiotin synthetase BioD	0.315103	-0.732029	-0.593872	0.176945	-0.416927	1	1	1	1	1	2.28328	FALSE	FALSE
E2E30_RS02225	NZ_CP037913.1	480764	481885	-	-	WP_133186845.1	373	8-amino-7-oxononanoate synthase	0.311712	-0.918702	0.220248	-0.827238	-0.60699	1	1	1	1	1	2.79702	FALSE	FALSE
E2E30_RS02230	NZ_CP037913.1	482071	483051	-	-	WP_133186847.1	326	aldo/keto reductase	-0.519282	-0.936417	-0.268285	-1.18741	-1.4557	1	1	1	1	1	7.67166	FALSE	FALSE
E2E30_RS02235	NZ_CP037913.1	483109	483309	-	-	WP_010187745.1	66	MULTISPECIES: hypothetical protein	-0.00020759	0.0248449	-0.220719	0.245356	0.0246373	1	1	1	1	1	2.29637	FALSE	FALSE
E2E30_RS02240	NZ_CP037913.1	483469	485577	+	-	WP_133186849.1	702	AsmA family protein	0.239398	-0.459561	-0.133636	-0.0865272	-0.220163	1	1	1	1	1	7.8946	FALSE	FALSE
E2E30_RS02245	NZ_CP037913.1	485726	486187	-	-	WP_133186851.1	153	hypothetical protein	-0.185008	-0.507701	-0.0896275	-0.603081	-0.692709	1	1	1	1	1	6.63494	FALSE	FALSE
E2E30_RS02250	NZ_CP037913.1	486223	488295	-	-	WP_133186853.1	690	catalase	-0.48218	-0.784936	-0.241876	-1.02524	-1.26712	1	1	1	1	1	10.5327	FALSE	FALSE
E2E30_RS02255	NZ_CP037913.1	488439	488627	-	-	WP_133186855.1	62	hypothetical protein	-0.200311	-0.22995	-0.137883	-0.292378	-0.430261	1	1	1	1	1	2.24572	FALSE	FALSE
E2E30_RS02260	NZ_CP037913.1	488651	489262	-	-	WP_133186857.1	203	response regulator transcription factor	0.443014	-0.0326302	0.548652	-0.138268	0.410384	1	1	1	1	1	1.88679	FALSE	FALSE
E2E30_RS02265	NZ_CP037913.1	489241	491307	-	-	WP_133186859.1	688	hypothetical protein	-0.394542	1.56384	0.305313	0.863985	1.1693	1	1	1	1	1	4.78632	FALSE	FALSE
E2E30_RS02270	NZ_CP037913.1	491605	493569	+	-	WP_133191885.1	654	sulfotransferase family protein	-0.28939	0.410217	-0.148577	0.269404	0.120828	1	1	1	1	1	5.56305	FALSE	FALSE
E2E30_RS02275	NZ_CP037913.1	493702	496239	+	-	WP_133186861.1	845	TonB-dependent receptor	0.444508	0.998235	0.00704419	1.4357	1.44274	1	1	1	0.0210749	0.0196052	9.27898	TRUE	FALSE
E2E30_RS02280	NZ_CP037913.1	496378	497679	-	-	WP_133186863.1	433	MFS transporter	0.452132	0.106391	-0.078858	0.637381	0.558523	1	1	1	1	1	5.15042	FALSE	FALSE
E2E30_RS02285	NZ_CP037913.1	497930	498832	+	-	WP_133186865.1	300	LysR family transcriptional regulator	0.261095	-0.347824	0.281094	-0.367823	-0.086729	1	1	1	1	1	3.87452	FALSE	FALSE
E2E30_RS02290	NZ_CP037913.1	498885	501242	+	-	WP_133186867.1	785	transketolase	0.151369	-0.276661	-0.108136	-0.0171563	-0.125292	1	1	1	1	1	7.2994	FALSE	FALSE
E2E30_RS02295	NZ_CP037913.1	501270	502559	+	-	WP_133186869.1	429	N-succinylarginine dihydrolase	0.128104	-0.249038	-0.0331049	-0.0878288	-0.120934	1	1	1	1	1	5.91978	FALSE	FALSE
E2E30_RS02300	NZ_CP037913.1	502556	504022	+	-	WP_133186871.1	488	hypothetical protein	0.0261216	-0.756604	-0.242654	-0.487829	-0.730482	1	1	1	1	1	4.51087	FALSE	FALSE
E2E30_RS02305	NZ_CP037913.1	504361	505167	+	-	WP_133191886.1	268	glycosyltransferase family 2 protein	0.234353	-0.648142	-0.00639305	-0.407396	-0.413789	1	1	1	1	1	5.11392	FALSE	FALSE
E2E30_RS02310	NZ_CP037913.1	505262	505822	+	-	WP_133186873.1	186	RNA polymerase sigma factor	0.367095	-1.16873	-0.173376	-0.628259	-0.801635	1	0.773252	1	1	1	8.44291	FALSE	FALSE
E2E30_RS02315	NZ_CP037913.1	505812	506765	+	-	WP_133186875.1	317	DUF4880 domain-containing protein	0.718205	-1.2339	-0.144845	-0.370853	-0.515699	1	1	1	1	1	9.79481	FALSE	FALSE
E2E30_RS02320	NZ_CP037913.1	506734	509124	+	-	WP_133191887.1	796	TonB-dependent receptor	0.410028	-0.140027	-0.0232332	0.293234	0.27	1	1	1	1	1	7.89228	FALSE	FALSE
E2E30_RS02325	NZ_CP037913.1	509129	511336	-	-	WP_133186877.1	735	acylase	-0.189615	0.207536	-0.00835448	0.0262756	0.0179211	1	1	1	1	1	8.59178	FALSE	FALSE
E2E30_RS02330	NZ_CP037913.1	511392	512660	+	-	WP_133186879.1	422	amidohydrolase family protein	-0.089543	-0.0758897	-0.14335	-0.0220824	-0.165433	1	1	1	1	1	7.17805	FALSE	FALSE
E2E30_RS02335	NZ_CP037913.1	512866	514068	+	-	WP_133186881.1	400	efflux RND transporter periplasmic adaptor subunit	-0.302785	1.06971	0.293568	0.473361	0.766929	1	1	1	1	1	7.27552	FALSE	FALSE
E2E30_RS02340	NZ_CP037913.1	514075	517263	+	-	WP_133186883.1	1062	multidrug efflux RND transporter permease subunit	-0.134651	0.913691	0.076531	0.702509	0.77904	1	1	1	1	1	9.06867	FALSE	FALSE
E2E30_RS02345	NZ_CP037913.1	517260	518756	+	-	WP_133186885.1	498	TolC family protein	-0.176615	0.575085	-0.0577833	0.456253	0.39847	1	1	1	1	1	7.09716	FALSE	FALSE
E2E30_RS02350	NZ_CP037913.1	518780	519571	+	-	WP_133191888.1	263	CoA ester lyase	-0.0501716	-0.165531	-0.0803268	-0.135375	-0.215702	1	1	1	1	1	6.7161	FALSE	FALSE
E2E30_RS02355	NZ_CP037913.1	519704	520573	-	-	WP_133186887.1	289	S-methyl-5\'-thioadenosine phosphorylase	0.238944	-0.413264	-0.16334	-0.0109799	-0.17432	1	1	1	1	1	7.29615	FALSE	FALSE
E2E30_RS02360	NZ_CP037913.1	520570	520914	-	-	WP_133186889.1	114	hypothetical protein	-0.29999	0.368515	-0.0639819	0.132507	0.0685254	1	1	1	1	1	4.89181	FALSE	FALSE
E2E30_RS02365	NZ_CP037913.1	520914	521537	-	-	WP_133186891.1	207	DNA-3-methyladenine glycosylase 2 family protein	0.101771	0.169619	0.0424883	0.228902	0.27139	1	1	1	1	1	5.40656	FALSE	FALSE
E2E30_RS02370	NZ_CP037913.1	521610	521927	+	-	WP_133186893.1	105	MULTISPECIES: 2Fe-2S iron-sulfur cluster binding domain-containing protein	-0.0524573	-0.276833	-0.111876	-0.217414	-0.32929	1	1	1	1	1	7.776	FALSE	FALSE
E2E30_RS02375	NZ_CP037913.1	522062	522808	-	rlmB	WP_133186895.1	248	23S rRNA (guanosine(2251)-2\'-O)-methyltransferase RlmB	0.0999501	-0.40926	-0.182788	-0.126522	-0.30931	1	1	1	1	1	8.26791	FALSE	FALSE
E2E30_RS02385	NZ_CP037913.1	523203	523604	-	-	WP_133186897.1	133	hypothetical protein	-0.469419	0.757013	-0.0823571	0.369951	0.287594	1	1	1	1	1	6.56416	FALSE	FALSE
E2E30_RS02390	NZ_CP037913.1	523815	524957	+	-	WP_133186899.1	380	aminotransferase	0.254054	0.223301	0.102876	0.374479	0.477355	1	1	1	1	1	5.35662	FALSE	FALSE
E2E30_RS02395	NZ_CP037913.1	525002	526033	-	mtnA	WP_133186901.1	343	S-methyl-5-thioribose-1-phosphate isomerase	0.106644	-0.128035	0.0445179	-0.0659094	-0.0213915	1	1	1	1	1	5.44053	FALSE	FALSE
E2E30_RS02400	NZ_CP037913.1	526133	526807	-	mtnC	WP_133186903.1	224	acireductone synthase	-0.0145515	0.223779	-0.10632	0.315548	0.209228	1	1	1	1	1	5.63266	FALSE	FALSE
E2E30_RS02405	NZ_CP037913.1	526804	527346	-	-	WP_133186905.1	180	cupin domain-containing protein	0.0880831	0.655867	0.0776549	0.666295	0.74395	1	1	1	1	1	5.1864	FALSE	FALSE
E2E30_RS02410	NZ_CP037913.1	527343	527957	-	-	WP_133186907.1	204	methylthioribulose 1-phosphate dehydratase	-0.320424	-0.0571611	-0.203631	-0.173954	-0.377585	1	1	1	1	1	7.25905	FALSE	FALSE
E2E30_RS02420	NZ_CP037913.1	528175	528906	+	rutB	WP_133186909.1	243	pyrimidine utilization protein B	-0.0805629	-0.256976	-0.14884	-0.188699	-0.337539	1	1	1	1	1	7.513	FALSE	FALSE
E2E30_RS02425	NZ_CP037913.1	528909	529292	+	-	WP_133186911.1	127	pyrimidine utilization protein C	0.28724	-0.0160604	0.0629969	0.208183	0.27118	1	1	1	1	1	5.76308	FALSE	FALSE
E2E30_RS02430	NZ_CP037913.1	529285	530085	+	rutD	WP_133186913.1	266	pyrimidine utilization protein D	0.57869	-0.352345	0.195503	0.0308421	0.226345	1	1	1	1	1	5.26955	FALSE	FALSE
E2E30_RS02435	NZ_CP037913.1	530091	531161	+	rutA	WP_133186915.1	356	pyrimidine utilization protein A	0.022023	0.249019	0.134043	0.136999	0.271042	1	1	1	1	1	6.93363	FALSE	FALSE
E2E30_RS02440	NZ_CP037913.1	531285	532784	+	-	WP_133186917.1	499	CoA-acylating methylmalonate-semialdehyde dehydrogenase	-0.131859	0.127663	-0.161836	0.15764	-0.00419586	1	1	1	1	1	8.3744	FALSE	FALSE
E2E30_RS02445	NZ_CP037913.1	532789	533169	+	-	WP_133186919.1	126	RidA family protein	0.0907723	-0.132131	-0.30085	0.259491	-0.0413591	1	1	1	1	1	5.13734	FALSE	FALSE
E2E30_RS02450	NZ_CP037913.1	533169	534335	+	-	WP_133191889.1	388	polysaccharide deacetylase family protein	-0.0437313	0.701668	0.00562187	0.652315	0.657937	1	1	1	1	1	6.6284	FALSE	FALSE
E2E30_RS02455	NZ_CP037913.1	534332	535477	+	-	WP_133186921.1	381	acyl-CoA dehydrogenase	0.0620479	0.669641	0.11144	0.620249	0.731689	1	1	1	1	1	7.04607	FALSE	FALSE
E2E30_RS02460	NZ_CP037913.1	535474	536514	+	-	WP_133186923.1	346	enoyl-CoA hydratase/isomerase family protein	-0.0239323	0.53446	0.066957	0.443571	0.510528	1	1	1	1	1	5.22428	FALSE	FALSE
E2E30_RS02465	NZ_CP037913.1	536617	537393	+	-	WP_133186925.1	258	enoyl-CoA hydratase	-0.0255802	1.2666	0.231285	1.00973	1.24102	1	0.273455	1	1	0.349729	6.78538	FALSE	FALSE
E2E30_RS02470	NZ_CP037913.1	537528	538406	+	mmsB	WP_133186927.1	292	3-hydroxyisobutyrate dehydrogenase	0.259948	1.10218	0.234393	1.12774	1.36213	1	1	1	1	0.211202	4.51027	FALSE	FALSE
E2E30_RS02475	NZ_CP037913.1	538579	539784	+	-	WP_133191890.1	401	DUF1295 domain-containing protein	-0.324601	-0.688005	-0.301467	-0.711139	-1.01261	1	1	1	1	1	7.13475	FALSE	FALSE
E2E30_RS02480	NZ_CP037913.1	539831	541204	-	-	WP_133186929.1	457	glutamate--cysteine ligase	-0.131519	-0.172201	-0.151938	-0.151783	-0.30372	1	1	1	1	1	9.39708	FALSE	FALSE
E2E30_RS02485	NZ_CP037913.1	541255	541995	-	-	WP_133186931.1	246	16S rRNA (uracil(1498)-N(3))-methyltransferase	-0.498199	-0.528887	-0.273072	-0.754015	-1.02709	1	1	1	1	1	8.61807	FALSE	FALSE
E2E30_RS02490	NZ_CP037913.1	543829	544761	+	-	WP_133186933.1	310	4-hydroxybenzoate octaprenyltransferase	0.0427931	-0.170826	-0.16053	0.032497	-0.128033	1	1	1	1	1	7.24395	FALSE	FALSE
E2E30_RS02495	NZ_CP037913.1	544957	546315	+	-	WP_133186935.1	452	TldD/PmbA family protein	-0.456748	-0.495971	-0.129849	-0.82287	-0.952719	1	1	1	1	1	9.25975	FALSE	FALSE
E2E30_RS02500	NZ_CP037913.1	546308	547087	+	-	WP_133186937.1	259	3\'(2\'),5\'-bisphosphate nucleotidase CysQ	-0.17473	-0.356996	-0.199204	-0.332522	-0.531726	1	1	1	1	1	6.25665	FALSE	FALSE
E2E30_RS02505	NZ_CP037913.1	547084	547527	+	-	WP_133186939.1	147	c-type cytochrome	0.174961	-0.782277	-0.225877	-0.381439	-0.607316	1	1	1	1	1	4.78572	FALSE	FALSE
E2E30_RS02510	NZ_CP037913.1	547540	548697	-	-	WP_133186941.1	385	acyl-CoA dehydrogenase	-0.376993	0.611239	0.0395439	0.194702	0.234246	1	1	1	1	1	8.25243	FALSE	FALSE
E2E30_RS02515	NZ_CP037913.1	548859	549866	+	-	WP_133186943.1	335	fumarylacetoacetate hydrolase family protein	-0.335393	-0.0339304	-0.184233	-0.18509	-0.369324	1	1	1	1	1	8.92561	FALSE	FALSE
E2E30_RS02520	NZ_CP037913.1	549975	550769	-	-	WP_133186945.1	264	ABC transporter ATP-binding protein	-0.172074	0.0785224	0.0734286	-0.16698	-0.0935517	1	1	1	1	1	3.76632	FALSE	FALSE
E2E30_RS02525	NZ_CP037913.1	550763	551758	-	-	WP_133191891.1	331	iron ABC transporter permease	-0.188467	0.475275	0.140102	0.146707	0.286809	1	1	1	1	1	4.56293	FALSE	FALSE
E2E30_RS02530	NZ_CP037913.1	551870	552724	+	-	WP_133186947.1	284	ABC transporter substrate-binding protein	-0.118718	-0.189909	-0.233379	-0.0752477	-0.308626	1	1	1	1	1	4.20482	FALSE	FALSE
E2E30_RS02535	NZ_CP037913.1	552849	553457	-	cobO	WP_133186949.1	202	cob(I)yrinic acid a,c-diamide adenosyltransferase	0.128862	0.361801	0.223518	0.267145	0.490663	1	1	1	1	1	5.8349	FALSE	FALSE
E2E30_RS02540	NZ_CP037913.1	553479	553685	+	-	WP_133186951.1	68	hypothetical protein	-0.525953	0.586193	-0.377603	0.437843	0.0602396	1	1	1	1	1	0.414434	FALSE	FALSE
E2E30_RS02545	NZ_CP037913.1	553663	554265	-	-	WP_133186953.1	200	DUF4337 family protein	0.481667	0.144814	-0.0972667	0.723747	0.626481	1	1	1	1	1	6.42577	FALSE	FALSE
E2E30_RS02555	NZ_CP037913.1	554540	554920	-	-	WP_133186955.1	126	hypothetical protein	0.819925	0.295506	-0.0232428	1.13867	1.11543	1	1	1	1	1	8.10041	FALSE	FALSE
E2E30_RS02560	NZ_CP037913.1	555037	556896	-	-	WP_133186957.1	619	ABC-F family ATP-binding cassette domain-containing protein	0.197438	0.404431	0.855984	-0.254115	0.601869	1	1	1	1	1	6.99885	FALSE	FALSE
E2E30_RS02565	NZ_CP037913.1	556976	557443	+	-	WP_133186959.1	155	nucleoside-diphosphate kinase	-0.462454	-0.996033	-0.186532	-1.27196	-1.45849	1	1	1	0.67794	0.152259	6.57571	FALSE	FALSE
E2E30_RS02570	NZ_CP037913.1	557440	557625	-	-	WP_133186961.1	61	hypothetical protein	-0.211065	-0.16061	-0.095259	-0.276416	-0.371675	1	1	1	1	1	4.65645	FALSE	FALSE
E2E30_RS02575	NZ_CP037913.1	557598	558860	-	-	WP_133186963.1	420	class I SAM-dependent methyltransferase	-0.178623	-0.0176483	-0.257764	0.0614921	-0.196272	1	1	1	1	1	7.27967	FALSE	FALSE
E2E30_RS02580	NZ_CP037913.1	559005	560363	-	-	WP_133186965.1	452	HAMP domain-containing histidine kinase	0.362128	-0.56325	-0.125009	-0.0761129	-0.201122	1	1	1	1	1	3.44139	FALSE	FALSE
E2E30_RS02585	NZ_CP037913.1	560360	561079	-	-	WP_133186967.1	239	response regulator	0.0332562	0.47188	0.152134	0.353003	0.505136	1	1	1	1	1	4.82606	FALSE	FALSE
E2E30_RS02590	NZ_CP037913.1	561179	561655	-	-	WP_133186969.1	158	EF-hand domain-containing protein	-0.838262	0.635176	0.0239195	-0.227006	-0.203086	1	1	1	1	1	5.20383	FALSE	FALSE
E2E30_RS02595	NZ_CP037913.1	561797	562054	+	-	WP_133186971.1	85	hypothetical protein	0.52078	-1.73451	0.3571	-1.57083	-1.21373	1	1	1	1	1	0.833148	FALSE	FALSE
E2E30_RS02600	NZ_CP037913.1	561963	562739	-	-	WP_133186973.1	258	thioesterase family protein	-0.0943016	-0.489947	-0.108179	-0.476069	-0.584248	1	1	1	1	1	4.56624	FALSE	FALSE
E2E30_RS02605	NZ_CP037913.1	562736	564262	-	-	WP_133186975.1	508	acyl--CoA ligase	-0.013608	-0.889174	-0.210676	-0.692106	-0.902782	1	1	1	1	1	6.52979	FALSE	FALSE
E2E30_RS02610	NZ_CP037913.1	564362	564976	+	-	WP_133186977.1	204	glutathione S-transferase family protein	0.446063	0.43506	0.0844514	0.796672	0.881123	1	1	1	1	1	3.26976	FALSE	FALSE
E2E30_RS02615	NZ_CP037913.1	565019	565714	-	-	WP_133186979.1	231	thiol:disulfide oxidoreductase	-0.268754	1.32554	0.368437	0.688352	1.05679	1	1	1	1	1	6.95643	FALSE	FALSE
E2E30_RS02620	NZ_CP037913.1	565756	566961	-	-	WP_133191892.1	401	MFS transporter	-0.148628	0.62276	-0.0909908	0.565122	0.474131	1	1	1	1	1	5.30851	FALSE	FALSE
E2E30_RS02625	NZ_CP037913.1	567324	568541	+	-	WP_133186981.1	405	acyl-CoA dehydrogenase	0.0775313	0.960326	0.139454	0.898404	1.03786	1	1	1	1	1	10.8186	FALSE	FALSE
E2E30_RS02630	NZ_CP037913.1	568651	569718	+	-	WP_133186983.1	355	acyl-CoA/acyl-ACP dehydrogenase	0.0419847	1.4499	0.222919	1.26897	1.49189	1	0.0510302	1	0.23605	0.0364829	7.81828	TRUE	FALSE
E2E30_RS02635	NZ_CP037913.1	570044	573085	+	-	WP_133186985.1	1013	TonB-dependent receptor	-0.332698	1.76414	-0.0888803	1.52033	1.43145	1	0.396058	1	1	1	11.2269	FALSE	FALSE
E2E30_RS02640	NZ_CP037913.1	573167	575518	+	-	WP_133186987.1	783	RNB domain-containing ribonuclease	0.110555	-0.924074	-0.17723	-0.636289	-0.813519	1	1	1	1	1	8.28026	FALSE	FALSE
E2E30_RS02645	NZ_CP037913.1	575635	576792	-	-	WP_133186989.1	385	saccharopine dehydrogenase	-0.381575	0.717564	-0.0285997	0.364589	0.335989	1	1	1	1	1	7.4392	FALSE	FALSE
E2E30_RS02650	NZ_CP037913.1	576910	578724	-	-	WP_133186991.1	604	ATP-binding cassette domain-containing protein	0.0199233	-0.428115	-0.110812	-0.297379	-0.408191	1	1	1	1	1	6.99832	FALSE	FALSE
E2E30_RS02655	NZ_CP037913.1	578857	580089	+	phaZ	WP_133186993.1	410	polyhydroxyalkanoate depolymerase	-0.146042	-0.25034	-0.083507	-0.312876	-0.396383	1	1	1	1	1	8.60707	FALSE	FALSE
E2E30_RS02660	NZ_CP037913.1	580159	580638	-	-	WP_133186995.1	159	general stress protein	-1.14389	-0.697648	-0.109246	-1.73229	-1.84154	1	1	1	1	1	11.1582	FALSE	FALSE
E2E30_RS02665	NZ_CP037913.1	581109	582287	-	-	WP_133186997.1	392	acetyl-CoA C-acyltransferase	-0.0492954	0.999987	0.0916804	0.859011	0.950691	1	1	1	1	1	7.72205	FALSE	FALSE
E2E30_RS02670	NZ_CP037913.1	582477	582965	-	-	WP_133186999.1	162	MULTISPECIES: MaoC family dehydratase	0.621594	-0.114934	-0.0654443	0.572104	0.50666	1	1	1	1	1	8.20533	FALSE	FALSE
E2E30_RS02675	NZ_CP037913.1	583038	586064	+	putA	WP_133187001.1	1008	bifunctional proline dehydrogenase/L-glutamate gamma-semialdehyde dehydrogenase PutA	-0.0757996	0.198106	-0.15927	0.281577	0.122307	1	1	1	1	1	9.28141	FALSE	FALSE
E2E30_RS02680	NZ_CP037913.1	586106	587368	-	-	WP_133187003.1	420	mechanosensitive ion channel family protein	1.19397	-1.62902	-0.134152	-0.300899	-0.43505	1	1	1	1	1	7.60072	FALSE	FALSE
E2E30_RS02685	NZ_CP037913.1	587379	588383	-	-	WP_133187005.1	334	DNA topoisomerase IB	0.238452	-1.4591	-0.127492	-1.09315	-1.22064	1	1	1	1	1	8.51474	FALSE	FALSE
E2E30_RS02690	NZ_CP037913.1	588477	589028	+	-	WP_133187007.1	183	type 1 glutamine amidotransferase	0.0673173	-1.20939	-0.23045	-0.911627	-1.14208	1	1	1	1	1	11.0349	FALSE	FALSE
E2E30_RS02695	NZ_CP037913.1	589004	590065	-	-	WP_133191893.1	353	acyltransferase	0.115973	-0.797942	-0.308498	-0.373471	-0.68197	1	1	1	1	1	5.74104	FALSE	FALSE
E2E30_RS02700	NZ_CP037913.1	590125	591486	-	-	WP_133187009.1	453	putative O-glycosylation ligase, exosortase A system-associated	0.240842	-0.223483	-0.203331	0.22069	0.0173593	1	1	1	1	1	5.42082	FALSE	FALSE
E2E30_RS02705	NZ_CP037913.1	591745	592986	+	-	WP_133187011.1	413	glycosyltransferase, exosortase A system-associated	0.0730089	-0.483219	-0.0834242	-0.326786	-0.410211	1	1	1	1	1	7.67316	FALSE	FALSE
E2E30_RS02710	NZ_CP037913.1	592956	593819	+	-	WP_133187013.1	287	hypothetical protein	0.614598	-0.494315	-0.0602474	0.180531	0.120283	1	1	1	1	1	5.54699	FALSE	FALSE
E2E30_RS02715	NZ_CP037913.1	593852	594163	-	-	WP_133187015.1	103	hypothetical protein	0.783491	-0.0529776	0.19629	0.534223	0.730514	1	1	1	1	1	2.82856	FALSE	FALSE
E2E30_RS02720	NZ_CP037913.1	594160	594342	-	-	WP_133187017.1	60	hypothetical protein	0.245783	0.0670439	-0.856118	1.16894	0.312827	1	1	1	1	1	0.823506	FALSE	FALSE
E2E30_RS02725	NZ_CP037913.1	594445	595062	+	-	WP_133191894.1	205	S24 family peptidase	-0.0158833	-0.65012	-0.138792	-0.527211	-0.666003	1	1	1	1	1	4.90194	FALSE	FALSE
E2E30_RS02730	NZ_CP037913.1	595059	595241	-	-	WP_133191895.1	60	hypothetical protein	0.0864969	-0.851053	-0.228542	-0.536014	-0.764556	1	1	1	1	1	4.02649	FALSE	FALSE
E2E30_RS02735	NZ_CP037913.1	595425	595634	+	-	WP_133187019.1	69	hypothetical protein	0.997155	0.757787	0.145108	1.60983	1.75494	1	1	1	0.0707596	0.0254434	4.8215	TRUE	FALSE
E2E30_RS02740	NZ_CP037913.1	595697	597682	+	-	WP_133187021.1	661	outer membrane protein assembly factor	-0.227324	-0.326521	-0.0976513	-0.456194	-0.553845	1	1	1	1	1	7.37467	FALSE	FALSE
E2E30_RS02745	NZ_CP037913.1	597808	601863	+	-	WP_133191896.1	1351	translocation/assembly module TamB	0.0011357	-0.89295	-0.209486	-0.682328	-0.891814	1	1	1	1	1	7.64455	FALSE	FALSE
E2E30_RS02750	NZ_CP037913.1	601857	602708	-	-	WP_133187023.1	283	transporter	0.00103926	0.270142	-0.182261	0.453441	0.271181	1	1	1	1	1	4.16318	FALSE	FALSE
E2E30_RS02755	NZ_CP037913.1	602716	604140	-	-	WP_133187025.1	474	aldehyde dehydrogenase family protein	-0.0663203	0.313648	-0.120588	0.367916	0.247328	1	1	1	1	1	8.70151	FALSE	FALSE
E2E30_RS02760	NZ_CP037913.1	604255	605229	+	-	WP_133187027.1	324	quinone oxidoreductase	-0.0390824	-0.527517	-0.0498175	-0.516782	-0.566599	1	1	1	1	1	7.35961	FALSE	FALSE
E2E30_RS02765	NZ_CP037913.1	605230	605679	-	-	WP_133187029.1	149	hypothetical protein	0.671044	0.670079	0.267911	1.07321	1.34112	1	1	1	1	0.908361	5.61161	FALSE	FALSE
E2E30_RS02770	NZ_CP037913.1	605690	606337	+	-	WP_133187031.1	215	pseudouridine synthase	0.000673425	0.290108	0.129365	0.161416	0.290781	1	1	1	1	1	4.18717	FALSE	FALSE
E2E30_RS02780	NZ_CP037913.1	606888	608441	-	-	WP_133187033.1	517	peptidase S41	0.382815	-0.210496	-0.047351	0.219671	0.17232	1	1	1	1	1	6.79586	FALSE	FALSE
E2E30_RS02785	NZ_CP037913.1	608556	609977	-	glnA	WP_133187035.1	473	type I glutamate--ammonia ligase	-0.00937577	1.24212	0.319242	0.913507	1.23275	1	1	1	1	1	9.18003	FALSE	FALSE
E2E30_RS02790	NZ_CP037913.1	610074	610412	-	-	WP_010183375.1	112	MULTISPECIES: P-II family nitrogen regulator	-0.774137	0.313249	-0.169556	-0.291333	-0.460888	1	1	1	1	1	8.94504	FALSE	FALSE
E2E30_RS02795	NZ_CP037913.1	610610	610849	+	-	WP_133187037.1	79	CopG family transcriptional regulator	-0.292455	-1.12135	-0.27062	-1.14318	-1.4138	1	1	1	1	0.343547	7.7365	FALSE	FALSE
E2E30_RS02800	NZ_CP037913.1	610846	611283	+	-	WP_133187039.1	145	PIN domain-containing protein	-0.183802	0.0362501	-0.0538036	-0.0937484	-0.147552	1	1	1	1	1	5.97902	FALSE	FALSE
E2E30_RS02805	NZ_CP037913.1	611295	612119	-	map	WP_133187041.1	274	type I methionyl aminopeptidase	-0.353545	0.027308	-0.0374669	-0.28877	-0.326237	1	1	1	1	1	9.40037	FALSE	FALSE
E2E30_RS02810	NZ_CP037913.1	612186	612941	+	-	WP_133187043.1	251	competence/damage-inducible protein A	0.00935408	-0.30257	-0.080755	-0.212461	-0.293216	1	1	1	1	1	8.78818	FALSE	FALSE
E2E30_RS02815	NZ_CP037913.1	612959	613300	+	-	WP_133187045.1	113	hypothetical protein	0.0275389	-0.164291	-0.0282522	-0.1085	-0.136752	1	1	1	1	1	7.13744	FALSE	FALSE
E2E30_RS02820	NZ_CP037913.1	613210	613578	+	-	WP_133187047.1	122	hypothetical protein	-0.361883	-0.485508	-0.179016	-0.668375	-0.847391	1	1	1	1	1	6.80955	FALSE	FALSE
E2E30_RS02825	NZ_CP037913.1	613843	615342	+	-	WP_133187049.1	499	MFS transporter	-0.175811	-0.197248	-0.120356	-0.252702	-0.373058	1	1	1	1	1	5.4674	FALSE	FALSE
E2E30_RS02830	NZ_CP037913.1	615430	615807	-	-	WP_133187051.1	125	hypothetical protein	-0.585197	1.51159	0.635585	0.29081	0.926395	1	0.971302	1	1	1	6.47417	FALSE	FALSE
E2E30_RS02835	NZ_CP037913.1	616492	617298	-	-	WP_133187053.1	268	ferredoxin--NADP reductase	-0.366442	-0.173209	-0.181786	-0.357865	-0.539652	1	1	1	1	1	7.66602	FALSE	FALSE
E2E30_RS02840	NZ_CP037913.1	617579	617848	-	-	WP_133187055.1	89	hypothetical protein	-0.649207	-0.118394	-0.0747259	-0.692875	-0.767601	1	1	1	1	1	6.52691	FALSE	FALSE
E2E30_RS02845	NZ_CP037913.1	618093	619100	+	-	WP_133187057.1	335	LacI family transcriptional regulator	-0.0748891	-1.07113	-0.265971	-0.880044	-1.14602	1	1	1	1	1	6.24928	FALSE	FALSE
E2E30_RS02850	NZ_CP037913.1	619101	620426	-	-	WP_133187059.1	441	MFS transporter	0.316831	0.879364	1.03345	0.162748	1.19619	1	1	1	1	1	5.55786	FALSE	FALSE
E2E30_RS02855	NZ_CP037913.1	620579	623047	+	-	WP_133187061.1	822	TonB-dependent receptor plug domain-containing protein	-0.121208	1.05797	0.810024	0.126741	0.936765	1	1	1	1	1	5.33125	FALSE	FALSE
E2E30_RS02860	NZ_CP037913.1	623116	624228	+	-	WP_133187063.1	370	glycoside hydrolase family 68 protein	0.0941266	-0.0674414	0.00555216	0.0211331	0.0266852	1	1	1	1	1	3.93564	FALSE	FALSE
E2E30_RS02870	NZ_CP037913.1	624697	625542	+	fghA	WP_133187065.1	281	S-formylglutathione hydrolase	-0.069277	-0.0478187	-0.116982	-0.000113785	-0.117096	1	1	1	1	1	6.93892	FALSE	FALSE
E2E30_RS02875	NZ_CP037913.1	625852	626733	-	-	WP_133187067.1	293	MBL fold metallo-hydrolase	0.390366	0.0268954	0.273301	0.143961	0.417261	1	1	1	1	1	6.7173	FALSE	FALSE
E2E30_RS02880	NZ_CP037913.1	626916	628079	+	-	WP_133187069.1	387	isovaleryl-CoA dehydrogenase	-0.783809	0.486713	-0.105579	-0.191516	-0.297095	1	1	1	1	1	8.61654	FALSE	FALSE
E2E30_RS02885	NZ_CP037913.1	628211	630274	-	-	WP_133187071.1	687	M13 family metallopeptidase	-0.685366	1.32758	0.0841942	0.558019	0.642213	1	1	1	1	1	6.38477	FALSE	FALSE
E2E30_RS02890	NZ_CP037913.1	630413	632014	+	-	WP_133187073.1	533	methylcrotonoyl-CoA carboxylase	-0.334751	0.135425	-0.0687949	-0.130531	-0.199326	1	1	1	1	1	7.73373	FALSE	FALSE
E2E30_RS02895	NZ_CP037913.1	632068	632559	+	-	WP_133187075.1	163	hypothetical protein	-0.318662	0.905574	0.279804	0.307108	0.586912	1	1	1	1	1	4.20456	FALSE	FALSE
E2E30_RS02900	NZ_CP037913.1	632666	634525	+	-	WP_133187077.1	619	ATP-grasp domain-containing protein	-0.392887	-0.110985	-0.182323	-0.321549	-0.503872	1	1	1	1	1	7.1229	FALSE	FALSE
E2E30_RS02905	NZ_CP037913.1	634518	635729	+	-	WP_133187079.1	403	CoA transferase	0.0571712	-0.55958	-0.12542	-0.376989	-0.502409	1	1	1	1	1	4.70162	FALSE	FALSE
E2E30_RS02910	NZ_CP037913.1	635868	637535	-	-	WP_133187081.1	555	DUF853 family protein	-0.226487	0.407368	0.11275	0.0681318	0.180881	1	1	1	1	1	8.07553	FALSE	FALSE
E2E30_RS02915	NZ_CP037913.1	637636	639174	-	-	WP_133187083.1	512	Do family serine endopeptidase	-0.269392	-0.4839	-0.153049	-0.600243	-0.753292	1	1	1	1	1	11.1772	FALSE	FALSE
E2E30_RS02920	NZ_CP037913.1	639287	640150	-	-	WP_133187085.1	287	protease modulator HflC	0.226577	-0.0567771	0.10375	0.0660504	0.1698	1	1	1	1	1	6.81997	FALSE	FALSE
E2E30_RS02925	NZ_CP037913.1	640147	641286	-	-	WP_133187087.1	379	protease modulator HflK	0.157084	-0.140529	0.0685521	-0.0519968	0.0165554	1	1	1	1	1	7.87133	FALSE	FALSE
E2E30_RS02930	NZ_CP037913.1	641357	642343	+	-	WP_133187089.1	328	Mrp/NBP35 family ATP-binding protein	0.14843	-0.62285	-0.183284	-0.291136	-0.47442	1	1	1	1	1	7.32542	FALSE	FALSE
E2E30_RS02935	NZ_CP037913.1	642343	642771	+	-	WP_133187091.1	142	CoA-binding protein	0.34342	-0.764215	-0.136439	-0.284355	-0.420794	1	1	1	1	1	7.01791	FALSE	FALSE
E2E30_RS02940	NZ_CP037913.1	642805	643329	+	-	WP_133187093.1	174	hypothetical protein	-0.576302	1.1152	-0.450348	0.989248	0.5389	1	1	1	1	1	5.52759	FALSE	FALSE
E2E30_RS02945	NZ_CP037913.1	643475	644761	-	-	WP_133187095.1	428	homoserine dehydrogenase	0.170325	0.314786	-0.0237106	0.508821	0.485111	1	1	1	1	1	7.07948	FALSE	FALSE
E2E30_RS02950	NZ_CP037913.1	644876	645829	-	-	WP_133187097.1	317	isopenicillin N synthase family oxygenase	-0.18285	0.483998	0.0322086	0.26894	0.301149	1	1	1	1	1	7.65393	FALSE	FALSE
E2E30_RS02955	NZ_CP037913.1	645941	646297	-	-	WP_133187099.1	118	excalibur calcium-binding domain-containing protein	0.711931	-1.08624	-0.156696	-0.217608	-0.374304	1	1	1	1	1	4.74384	FALSE	FALSE
E2E30_RS02960	NZ_CP037913.1	646479	646862	-	-	WP_133187101.1	127	DUF3597 domain-containing protein	-0.0673663	-0.523917	0.114927	-0.70621	-0.591283	1	1	1	1	1	9.25883	FALSE	FALSE
E2E30_RS02965	NZ_CP037913.1	646998	648227	+	-	WP_133187103.1	409	multidrug effflux MFS transporter	-0.290815	0.0894638	-0.136823	-0.0645289	-0.201351	1	1	1	1	1	7.96629	FALSE	FALSE
E2E30_RS02970	NZ_CP037913.1	648322	648663	+	-	WP_133187105.1	113	DNA primase	-0.539266	-0.343567	-0.0691856	-0.813647	-0.882833	1	1	1	1	1	10.3955	FALSE	FALSE
E2E30_RS02975	NZ_CP037913.1	648844	649515	+	-	WP_133187107.1	223	hypothetical protein	0.488641	-0.741043	-0.0871241	-0.165277	-0.252401	1	1	1	1	1	8.2425	FALSE	FALSE
E2E30_RS02980	NZ_CP037913.1	649538	649744	-	-	WP_133187109.1	68	hypothetical protein	-0.323931	-0.573927	-0.21061	-0.687247	-0.897858	1	1	1	1	1	6.13455	FALSE	FALSE
E2E30_RS02985	NZ_CP037913.1	649798	649977	-	-	WP_133187111.1	59	hypothetical protein	-0.135654	-1.84791	-0.147759	-1.8358	-1.98356	1	1	1	1	1	8.39513	FALSE	FALSE
E2E30_RS02990	NZ_CP037913.1	650044	650751	+	-	WP_133187113.1	235	Crp/Fnr family transcriptional regulator	0.432163	0.922784	-0.0471186	1.40207	1.35495	1	1	1	0.098288	0.139671	6.84114	FALSE	FALSE
E2E30_RS02995	NZ_CP037913.1	651007	651759	+	-	WP_133187115.1	250	TlyA family RNA methyltransferase	-0.145953	0.0984769	-0.231407	0.183931	-0.0474758	1	1	1	1	1	5.81461	FALSE	FALSE
E2E30_RS03000	NZ_CP037913.1	651857	652414	+	-	WP_133187117.1	185	tryptophan-rich sensory protein	-0.0509377	0.705986	0.655708	-0.000659703	0.655049	1	1	1	1	1	7.4619	FALSE	FALSE
E2E30_RS03005	NZ_CP037913.1	652435	652701	+	-	WP_133187119.1	88	accessory factor UbiK family protein	-0.546187	0.295694	0.191275	-0.441768	-0.250493	1	1	1	1	1	9.63975	FALSE	FALSE
E2E30_RS03010	NZ_CP037913.1	652807	653307	+	-	WP_133191897.1	166	YbjN domain-containing protein	-0.113449	-0.231237	-0.0738241	-0.270862	-0.344686	1	1	1	1	1	8.74969	FALSE	FALSE
E2E30_RS03015	NZ_CP037913.1	653325	654104	+	proC	WP_133191898.1	259	pyrroline-5-carboxylate reductase	-0.00949476	-0.985787	-0.260466	-0.734815	-0.995281	1	1	1	1	1	6.72627	FALSE	FALSE
E2E30_RS03020	NZ_CP037913.1	654126	654614	-	-	WP_133187121.1	162	MarR family transcriptional regulator	-0.148217	0.220242	-0.0761369	0.148162	0.0720248	1	1	1	1	1	8.12591	FALSE	FALSE
E2E30_RS03025	NZ_CP037913.1	654683	655816	+	-	WP_133191899.1	377	branched-chain amino acid aminotransferase	0.0337835	0.306097	-0.0586819	0.398562	0.33988	1	1	1	1	1	7.62134	FALSE	FALSE
E2E30_RS03035	NZ_CP037913.1	656041	658014	+	-	WP_133187123.1	657	site-specific integrase	-0.203332	0.79143	0.100265	0.487833	0.588098	1	1	1	1	1	9.26703	FALSE	FALSE
E2E30_RS03040	NZ_CP037913.1	658575	661427	+	-	WP_133187125.1	950	hypothetical protein	0.30698	-0.515067	-0.217674	0.00958724	-0.208087	1	1	1	1	1	7.34981	FALSE	FALSE
E2E30_RS03045	NZ_CP037913.1	661424	662500	+	-	WP_133187127.1	358	hypothetical protein	0.562938	-0.17866	-0.578655	0.962933	0.384278	1	1	1	1	1	4.75429	FALSE	FALSE
E2E30_RS03050	NZ_CP037913.1	662514	668069	+	-	WP_133187129.1	1851	DUF1998 domain-containing protein	0.424698	-0.113003	-0.0613965	0.373092	0.311695	1	1	1	1	1	8.71346	FALSE	FALSE
E2E30_RS03055	NZ_CP037913.1	668107	670101	+	-	WP_133187131.1	664	AAA family ATPase	0.329268	-0.22549	-0.0817125	0.185491	0.103779	1	1	1	1	1	6.7939	FALSE	FALSE
E2E30_RS03060	NZ_CP037913.1	670098	672119	-	-	WP_133187133.1	673	DUF4338 domain-containing protein	0.208006	1.53131	0.319289	1.42002	1.73931	1	0.0333498	1	0.0822371	0.00638818	7.94998	TRUE	FALSE
E2E30_RS03065	NZ_CP037913.1	672219	673775	-	-	WP_133187135.1	518	ATP-binding protein	-0.554453	0.235701	0.113495	-0.432247	-0.318752	1	1	1	1	1	7.96453	FALSE	FALSE
E2E30_RS03070	NZ_CP037913.1	674230	674448	-	-	WP_133187137.1	72	hypothetical protein	0.0120822	1.65662	1.03632	0.632379	1.6687	1	1	1	1	1	5.05363	FALSE	FALSE
E2E30_RS03075	NZ_CP037913.1	674575	675114	-	-	WP_133187139.1	179	hypothetical protein	-0.402385	0.120112	0.211979	-0.494253	-0.282274	1	1	1	1	1	4.77937	FALSE	FALSE
E2E30_RS03080	NZ_CP037913.1	675201	676067	-	-	WP_133187141.1	288	hypothetical protein	0.0961346	-0.2088	-0.0190685	-0.093597	-0.112665	1	1	1	1	1	4.79798	FALSE	FALSE
E2E30_RS03085	NZ_CP037913.1	676124	676795	-	-	WP_133191900.1	223	hypothetical protein	-0.280653	0.297358	0.374136	-0.357431	0.0167056	1	1	1	1	1	1.5969	FALSE	FALSE
E2E30_RS03090	NZ_CP037913.1	678111	679514	+	-	WP_133187143.1	467	hypothetical protein	0.114711	0.13509	0.282012	-0.0322106	0.249801	1	1	1	1	1	8.14265	FALSE	FALSE
E2E30_RS03095	NZ_CP037913.1	679897	683253	-	-	WP_133187145.1	1118	DEAD/DEAH box helicase	0.528358	-1.31769	-0.169693	-0.619635	-0.789328	1	1	1	1	1	5.37147	FALSE	FALSE
E2E30_RS03100	NZ_CP037913.1	684856	686088	-	-	WP_133187147.1	410	hypothetical protein	0.0629277	-0.253578	0.0278896	-0.21854	-0.19065	1	1	1	1	1	5.90808	FALSE	FALSE
E2E30_RS03105	NZ_CP037913.1	686360	686839	+	-	WP_133187149.1	159	hypothetical protein	-0.26189	-0.674884	-0.149384	-0.78739	-0.936774	1	1	1	1	1	3.03077	FALSE	FALSE
E2E30_RS03110	NZ_CP037913.1	687179	687841	-	-	WP_133187151.1	220	hypothetical protein	0.160018	0.716263	0.693387	0.182894	0.876281	1	1	1	1	1	5.88992	FALSE	FALSE
E2E30_RS03115	NZ_CP037913.1	687936	688211	-	-	WP_133187153.1	91	hypothetical protein	0.403418	1.40703	0.754862	1.05559	1.81045	1	1	1	1	0.473227	5.50569	FALSE	FALSE
E2E30_RS03120	NZ_CP037913.1	689226	690620	-	-	WP_133187155.1	464	glycosyltransferase family 2 protein	-1.08697	-1.63054	-0.166011	-2.55149	-2.7175	1	1	1	0.242259	0.13047	6.89414	FALSE	TRUE
E2E30_RS03125	NZ_CP037913.1	690617	690961	-	-	WP_133187157.1	114	hypothetical protein	-0.475626	-1.80045	0.0614935	-2.33757	-2.27608	1	1	1	0.847704	1	5.44726	FALSE	TRUE
E2E30_RS03130	NZ_CP037913.1	690976	691749	-	yaiO	WP_133187159.1	257	YaiO family outer membrane beta-barrel protein	-1.03413	-2.73354	-0.032047	-3.73562	-3.76767	1	0.0955726	1	0.00456903	0.00414735	6.90602	TRUE	TRUE
E2E30_RS03135	NZ_CP037913.1	691733	692113	-	-	WP_133187161.1	126	response regulator	-1.05388	-2.74023	0.0311853	-3.82529	-3.79411	1	0.000835953	1	1.81382e-05	1.97991e-05	6.99952	TRUE	TRUE
E2E30_RS03140	NZ_CP037913.1	692175	693230	-	-	WP_133187163.1	351	hypothetical protein	-1.01643	-1.64951	0.371369	-3.03731	-2.66594	1	1	1	1	1	8.37322	FALSE	TRUE
E2E30_RS03145	NZ_CP037913.1	693227	694108	-	-	WP_133187165.1	293	transcriptional regulator	-0.787046	-1.78345	0.682947	-3.25344	-2.57049	1	1	1	0.498519	1	7.84946	FALSE	TRUE
E2E30_RS03150	NZ_CP037913.1	694113	694418	-	-	WP_133187167.1	101	hypothetical protein	-0.856959	-3.4518	0.915572	-5.22433	-4.30876	1	0.00915563	1	7.24044e-05	0.00065617	5.3751	TRUE	TRUE
E2E30_RS03155	NZ_CP037913.1	694759	695322	+	-	WP_133187169.1	187	hypothetical protein	-0.236694	-1.75477	0.077672	-2.06913	-1.99146	1	1	1	0.485002	0.669017	10.285	FALSE	TRUE
E2E30_RS03160	NZ_CP037913.1	695333	696988	+	-	WP_133187171.1	551	response regulator	-0.20997	-1.5098	0.0133734	-1.73314	-1.71977	1	0.393902	1	0.0833534	0.0890357	10.5261	FALSE	FALSE
E2E30_RS03165	NZ_CP037913.1	697003	697599	+	-	WP_133187173.1	198	response regulator transcription factor	-0.464101	-0.311485	0.0375122	-0.813099	-0.775587	1	1	1	1	1	8.97204	FALSE	FALSE
E2E30_RS03170	NZ_CP037913.1	697878	698879	-	-	WP_133187175.1	333	NAD-dependent epimerase/dehydratase family protein	0.381144	0.383319	-0.151078	0.915541	0.764463	1	1	1	1	1	4.85399	FALSE	FALSE
E2E30_RS03175	NZ_CP037913.1	699030	699377	+	-	WP_133187177.1	115	ArsC family reductase	-0.575261	0.964007	0.354998	0.0337481	0.388746	1	1	1	1	1	7.14665	FALSE	FALSE
E2E30_RS03180	NZ_CP037913.1	699389	699670	+	-	WP_133187179.1	93	DUF427 domain-containing protein	-1.13197	1.12332	0.112517	-0.12116	-0.00864237	1	1	1	1	1	7.02002	FALSE	FALSE
E2E30_RS03185	NZ_CP037913.1	699741	700616	+	panB	WP_133187181.1	291	3-methyl-2-oxobutanoate hydroxymethyltransferase	0.0712171	-0.0374399	-0.0974128	0.13119	0.0337772	1	1	1	1	1	6.40663	FALSE	FALSE
E2E30_RS03190	NZ_CP037913.1	700706	701407	+	-	WP_133187183.1	233	tetratricopeptide repeat protein	0.443619	0.670338	0.156413	0.957544	1.11396	1	1	1	1	1	8.59032	FALSE	FALSE
E2E30_RS03195	NZ_CP037913.1	701404	702771	+	-	WP_133187185.1	455	PQQ-binding-like beta-propeller repeat protein	0.263259	0.272756	-0.113938	0.649952	0.536015	1	1	1	1	1	9.16592	FALSE	FALSE
E2E30_RS03200	NZ_CP037913.1	702849	704234	+	-	WP_133191901.1	461	ribosome biogenesis GTPase Der	0.37408	0.126651	0.241007	0.259724	0.500731	1	1	1	1	1	7.30924	FALSE	FALSE
E2E30_RS03205	NZ_CP037913.1	704401	704787	+	-	WP_133191902.1	128	Hpt domain-containing protein	0.555586	0.682351	0.0279647	1.20997	1.23794	1	1	1	0.163304	0.117977	7.60729	FALSE	FALSE
E2E30_RS03210	NZ_CP037913.1	704797	707124	-	-	WP_133187187.1	775	hypothetical protein	0.1382	0.890953	-0.154473	1.18363	1.02915	1	1	1	1	1	7.43605	FALSE	FALSE
E2E30_RS03215	NZ_CP037913.1	707207	707500	+	-	WP_133187189.1	97	Hpt domain-containing protein	0.745454	0.481446	0.15984	1.06706	1.2269	1	1	1	1	0.520941	8.06401	FALSE	FALSE
E2E30_RS03220	NZ_CP037913.1	707551	708711	+	-	WP_133187191.1	386	hypothetical protein	0.61808	-0.622825	-0.10528	0.100534	-0.00474587	1	1	1	1	1	6.29693	FALSE	FALSE
E2E30_RS03225	NZ_CP037913.1	708748	709857	+	-	WP_133187193.1	369	DUF2336 domain-containing protein	0.237611	-0.449231	-0.242381	0.0307605	-0.21162	1	1	1	1	1	4.91632	FALSE	FALSE
E2E30_RS03230	NZ_CP037913.1	709854	711263	+	-	WP_133187195.1	469	HAMP domain-containing histidine kinase	0.195223	-0.387331	-0.132752	-0.0593555	-0.192108	1	1	1	1	1	6.48738	FALSE	FALSE
E2E30_RS03235	NZ_CP037913.1	711373	711567	-	-	WP_133187197.1	64	hypothetical protein	0.0213602	0.496906	-0.230705	0.748972	0.518267	1	1	1	1	1	5.13405	FALSE	FALSE
E2E30_RS03240	NZ_CP037913.1	711564	712850	-	-	WP_133187199.1	428	citrate synthase	0.144141	0.64599	0.229045	0.561086	0.790131	1	1	1	1	1	8.05178	FALSE	FALSE
E2E30_RS03245	NZ_CP037913.1	712869	714323	-	-	WP_133187201.1	484	glutamate--tRNA ligase	0.511276	0.601442	0.347036	0.765683	1.11272	1	1	1	1	0.355289	7.4167	FALSE	FALSE
E2E30_RS03250	NZ_CP037913.1	714352	716619	+	-	WP_133187203.1	755	ComEC/Rec2 family competence protein	-0.404838	-0.385751	-0.127237	-0.663352	-0.790589	1	1	1	1	1	7.20614	FALSE	FALSE
E2E30_RS03255	NZ_CP037913.1	716696	716908	+	-	WP_133187205.1	70	DUF4287 domain-containing protein	-0.14916	0.608136	0.468063	-0.00908617	0.458977	1	1	1	1	1	3.45641	FALSE	FALSE
E2E30_RS03260	NZ_CP037913.1	716969	717634	-	lexA	WP_133187207.1	221	transcriptional repressor LexA	-0.00974808	-0.268998	-0.210973	-0.0677727	-0.278746	1	1	1	1	1	8.27183	FALSE	FALSE
E2E30_RS03265	NZ_CP037913.1	717705	718019	-	-	WP_133187209.1	104	hypothetical protein	-0.334585	-0.0468528	-0.473862	0.0924246	-0.381438	1	1	1	1	1	0.111147	FALSE	FALSE
E2E30_RS03270	NZ_CP037913.1	718016	718351	-	-	WP_133187211.1	111	BLUF domain-containing protein	-0.736581	-0.714275	-0.562426	-0.88843	-1.45086	1	1	1	1	1	0.0467713	FALSE	FALSE
E2E30_RS03275	NZ_CP037913.1	718695	721043	+	-	WP_133187213.1	782	TonB-dependent receptor	-0.0848003	0.195551	-0.129064	0.239815	0.110751	1	1	1	1	1	5.56537	FALSE	FALSE
E2E30_RS03280	NZ_CP037913.1	721241	722029	-	trpC	WP_133187215.1	262	indole-3-glycerol phosphate synthase TrpC	0.264924	-0.460902	-0.0720773	-0.123902	-0.195979	1	1	1	1	1	6.1056	FALSE	FALSE
E2E30_RS03285	NZ_CP037913.1	722026	723021	-	trpD	WP_133187217.1	331	anthranilate phosphoribosyltransferase	0.352387	0.0344685	0.167694	0.219162	0.386856	1	1	1	1	1	3.92897	FALSE	FALSE
E2E30_RS03295	NZ_CP037913.1	723809	724252	+	-	WP_133187219.1	147	hypothetical protein	-0.415351	0.0329608	-0.00328706	-0.379103	-0.38239	1	1	1	1	1	8.09481	FALSE	FALSE
E2E30_RS03300	NZ_CP037913.1	724267	725790	-	trpE	WP_133187221.1	507	anthranilate synthase component I	0.292005	-0.172071	-0.0410378	0.160972	0.119934	1	1	1	1	1	6.10569	FALSE	FALSE
E2E30_RS03305	NZ_CP037913.1	725774	727732	-	-	WP_133187223.1	652	peptidylprolyl isomerase	-0.129641	0.407982	0.0689034	0.209437	0.278341	1	1	1	1	1	7.6049	FALSE	FALSE
E2E30_RS03310	NZ_CP037913.1	727878	728615	+	-	WP_133187225.1	245	triose-phosphate isomerase	0.176933	-0.238285	-0.19162	0.130269	-0.0613511	1	1	1	1	1	6.88963	FALSE	FALSE
E2E30_RS03315	NZ_CP037913.1	728629	729228	+	-	WP_133187227.1	199	hypothetical protein	-0.00158207	-0.0679583	-0.0575322	-0.0120082	-0.0695404	1	1	1	1	1	5.84162	FALSE	FALSE
E2E30_RS03320	NZ_CP037913.1	729418	729900	-	-	WP_133187229.1	160	hypothetical protein	-0.406968	0.167271	-0.0876752	-0.152022	-0.239698	1	1	1	1	1	6.08669	FALSE	FALSE
E2E30_RS03325	NZ_CP037913.1	730351	731103	+	-	WP_133187231.1	250	SDR family oxidoreductase	-0.272709	-0.186511	-0.0767982	-0.382422	-0.45922	1	1	1	1	1	7.74646	FALSE	FALSE
E2E30_RS03330	NZ_CP037913.1	731195	731581	-	-	WP_133187233.1	128	hypothetical protein	0.183704	-0.877488	-0.233411	-0.460374	-0.693784	1	1	1	1	1	6.50291	FALSE	FALSE
E2E30_RS03335	NZ_CP037913.1	731578	732969	-	-	WP_133187235.1	463	leucyl aminopeptidase family protein	0.065606	-0.228137	-0.0207075	-0.141824	-0.162531	1	1	1	1	1	6.45799	FALSE	FALSE
E2E30_RS03340	NZ_CP037913.1	733016	734347	-	rimO	WP_133187237.1	443	30S ribosomal protein S12 methylthiotransferase RimO	0.352793	0.827388	1.1804	-0.000219983	1.18018	1	1	0.415811	1	0.374559	6.48164	FALSE	FALSE
E2E30_RS03345	NZ_CP037913.1	734572	734970	+	-	WP_133191903.1	132	hypothetical protein	0.302487	0.204075	0.0879979	0.418565	0.506563	1	1	1	1	1	4.75758	FALSE	FALSE
E2E30_RS03350	NZ_CP037913.1	734967	735542	+	-	WP_133187239.1	191	DOMON-like domain-containing protein	0.0906675	-0.0791361	-0.0311673	0.0426987	0.0115314	1	1	1	1	1	3.78792	FALSE	FALSE
E2E30_RS03355	NZ_CP037913.1	735682	736878	+	-	WP_133187241.1	398	DUF1343 domain-containing protein	0.17983	-0.415414	-0.206806	-0.0287781	-0.235584	1	1	1	1	1	5.47957	FALSE	FALSE
E2E30_RS03360	NZ_CP037913.1	737183	738361	-	-	WP_133187243.1	392	VWA domain-containing protein	-0.0491683	-0.0226362	-0.0166845	-0.0551201	-0.0718046	1	1	1	1	1	8.8816	FALSE	FALSE
E2E30_RS03365	NZ_CP037913.1	738371	739753	-	-	WP_133187245.1	460	hypothetical protein	0.379639	0.483875	0.0785408	0.784974	0.863514	1	1	1	1	1	5.1278	FALSE	FALSE
E2E30_RS03370	NZ_CP037913.1	739813	740376	-	-	WP_133187247.1	187	CHAP domain-containing protein	0.639245	0.324378	0.0511745	0.912448	0.963623	1	1	1	1	1	7.57319	FALSE	FALSE
E2E30_RS03375	NZ_CP037913.1	740476	741330	-	-	WP_133187249.1	284	MoxR family ATPase	-0.00423834	0.537245	0.270566	0.262441	0.533007	1	1	1	1	1	7.57037	FALSE	FALSE
E2E30_RS03380	NZ_CP037913.1	741403	742065	-	-	WP_133187251.1	220	hypothetical protein	0.952789	0.737633	0.216948	1.47347	1.69042	1	1	1	0.231782	0.0462195	6.40515	TRUE	FALSE
E2E30_RS03385	NZ_CP037913.1	742188	743081	-	-	WP_133187253.1	297	hypothetical protein	0.273758	0.169864	0.675786	-0.232164	0.443621	1	1	1	1	1	1.69508	FALSE	FALSE
E2E30_RS03390	NZ_CP037913.1	743260	745287	-	rpoD	WP_133187255.1	675	RNA polymerase sigma factor RpoD	-0.483251	0.57534	0.132996	-0.0409074	0.0920884	1	1	1	1	1	10.882	FALSE	FALSE
E2E30_RS03395	NZ_CP037913.1	745287	747164	-	-	WP_133187257.1	625	DNA primase	-0.200622	0.225461	0.00171314	0.0231254	0.0248385	1	1	1	1	1	10.6994	FALSE	FALSE
E2E30_RS03400	NZ_CP037913.1	747161	747586	-	-	WP_133187259.1	141	GIY-YIG nuclease family protein	-0.225399	0.783928	0.237274	0.321255	0.558529	1	1	1	1	1	9.31181	FALSE	FALSE
E2E30_RS03405	NZ_CP037913.1	747690	748142	-	-	WP_133187261.1	150	GatB/YqeY domain-containing protein	-0.336935	0.581552	0.00832663	0.236291	0.244617	1	1	1	1	1	7.71865	FALSE	FALSE
E2E30_RS03410	NZ_CP037913.1	748282	749550	+	carA	WP_133187263.1	422	glutamine-hydrolyzing carbamoyl-phosphate synthase small subunit	0.352785	0.274824	-0.00849336	0.636102	0.627609	1	1	1	1	1	7.47731	FALSE	FALSE
E2E30_RS03415	NZ_CP037913.1	749550	749921	+	-	WP_133187265.1	123	hypothetical protein	0.0252714	1.59963	0.508795	1.11611	1.6249	1	1	1	1	0.872954	5.913	FALSE	FALSE
E2E30_RS03420	NZ_CP037913.1	749980	750342	+	-	WP_133187267.1	120	ribonuclease E inhibitor RraB	-0.353361	1.31187	0.290794	0.667718	0.958512	1	0.739614	1	1	1	6.73507	FALSE	FALSE
E2E30_RS03425	NZ_CP037913.1	750344	753703	+	carB	WP_133187269.1	1119	carbamoyl-phosphate synthase large subunit	-0.229088	1.15447	0.225846	0.699533	0.925379	1	0.128646	1	1	1	7.63636	FALSE	FALSE
E2E30_RS03430	NZ_CP037913.1	753786	754262	+	greA	WP_133187271.1	158	transcription elongation factor GreA	0.0606097	1.09017	0.266331	0.884449	1.15078	1	1	1	1	1	11.1415	FALSE	FALSE
E2E30_RS03435	NZ_CP037913.1	754402	754629	-	-	WP_133187273.1	75	DUF4170 domain-containing protein	0.291383	-0.522052	-0.239381	0.00871206	-0.230669	1	1	1	1	1	5.45238	FALSE	FALSE
E2E30_RS03440	NZ_CP037913.1	754710	755192	-	-	WP_133187275.1	160	hypothetical protein	-0.0529893	-1.33955	-0.279662	-1.11287	-1.39254	1	1	1	1	1	7.64743	FALSE	FALSE
E2E30_RS03445	NZ_CP037913.1	755207	755503	-	-	WP_133187277.1	98	DUF3618 domain-containing protein	0.291215	-0.938868	-0.296534	-0.351118	-0.647652	1	1	1	1	1	7.65449	FALSE	FALSE
E2E30_RS03450	NZ_CP037913.1	755500	755835	-	-	WP_133191904.1	111	phage holin family protein	-0.0127479	-1.23063	-0.167867	-1.07551	-1.24338	1	1	1	1	1	9.48283	FALSE	FALSE
E2E30_RS03455	NZ_CP037913.1	755886	756365	-	-	WP_133187279.1	159	hypothetical protein	-0.0748216	-1.41217	-0.265893	-1.2211	-1.48699	1	1	1	1	1	11.2759	FALSE	FALSE
E2E30_RS03460	NZ_CP037913.1	756514	757791	+	-	WP_133187281.1	425	phosphopyruvate hydratase	0.402694	0.00696128	-0.0803517	0.490007	0.409656	1	1	1	1	1	8.65082	FALSE	FALSE
E2E30_RS03465	NZ_CP037913.1	757876	758163	+	-	WP_133187283.1	95	septum formation initiator family protein	0.0996668	-0.857501	-0.246107	-0.511728	-0.757834	1	1	1	1	1	7.6517	FALSE	FALSE
E2E30_RS03470	NZ_CP037913.1	758219	759043	-	-	WP_133187285.1	274	alpha/beta hydrolase	-0.511945	-0.849418	-0.227737	-1.13363	-1.36136	1	1	1	1	1	9.95907	FALSE	FALSE
E2E30_RS03475	NZ_CP037913.1	759163	760899	+	-	WP_133187287.1	578	DUF885 domain-containing protein	0.329334	-0.234056	0.002312	0.0929656	0.0952776	1	1	1	1	1	9.00697	FALSE	FALSE
E2E30_RS03480	NZ_CP037913.1	761018	762412	-	-	WP_133187289.1	464	MFS transporter	0.425826	-0.571629	-0.149867	0.00406291	-0.145804	1	1	1	1	1	6.15153	FALSE	FALSE
E2E30_RS03485	NZ_CP037913.1	762601	762909	+	-	WP_133187291.1	102	MULTISPECIES: hypothetical protein	-0.732731	1.24287	0.623888	-0.113752	0.510136	1	1	1	1	1	6.55246	FALSE	FALSE
E2E30_RS03490	NZ_CP037913.1	762906	763730	-	-	WP_133191905.1	274	PAP2 family protein	-0.157769	0.861968	0.0575364	0.646663	0.704199	1	1	1	1	1	5.24416	FALSE	FALSE
E2E30_RS03495	NZ_CP037913.1	764051	764302	-	-	WP_133187293.1	83	hypothetical protein	-0.37084	0.800292	-0.0145674	0.444019	0.429452	1	1	1	1	1	3.79296	FALSE	FALSE
E2E30_RS03500	NZ_CP037913.1	764398	764748	-	-	WP_133187295.1	116	DUF3147 family protein	-0.159356	-0.147127	-0.251041	-0.0554422	-0.306483	1	1	1	1	1	3.68647	FALSE	FALSE
E2E30_RS03505	NZ_CP037913.1	764800	765408	-	-	WP_133187297.1	202	ABC transporter	0.569633	-0.493436	-0.0153679	0.0915656	0.0761976	1	1	1	1	1	4.97379	FALSE	FALSE
E2E30_RS03510	NZ_CP037913.1	765405	766376	-	-	WP_133187299.1	323	MCE family protein	0.699148	-0.323225	0.22075	0.155172	0.375923	1	1	1	1	1	7.25356	FALSE	FALSE
E2E30_RS03515	NZ_CP037913.1	766376	767212	-	-	WP_133187301.1	278	ABC transporter ATP-binding protein	0.757774	-0.74111	-0.00424187	0.0209056	0.0166637	1	1	1	1	1	7.01921	FALSE	FALSE
E2E30_RS03520	NZ_CP037913.1	767209	768306	-	-	WP_133187303.1	365	ABC transporter permease	0.736679	-1.75833	-0.25277	-0.768885	-1.02166	1	0.0469871	1	1	1	8.54807	TRUE	FALSE
E2E30_RS03525	NZ_CP037913.1	768370	769041	+	-	WP_133187305.1	223	HAD-IB family hydrolase	0.248664	-0.85809	-0.185206	-0.424219	-0.609425	1	1	1	1	1	6.76461	FALSE	FALSE
E2E30_RS03530	NZ_CP037913.1	769107	769433	+	-	WP_133191906.1	108	hypothetical protein	0.0580877	-0.481032	-0.273044	-0.1499	-0.422945	1	1	1	1	1	3.57105	FALSE	FALSE
E2E30_RS03535	NZ_CP037913.1	769452	770657	-	-	WP_133191907.1	401	DUF445 domain-containing protein	0.1268	-1.68419	-0.213008	-1.34438	-1.55739	1	0.0161091	1	0.241114	0.0442306	6.42463	TRUE	FALSE
E2E30_RS03540	NZ_CP037913.1	770914	774072	-	-	WP_133187307.1	1052	efflux RND transporter permease subunit	-0.266489	0.676694	-0.00208065	0.412285	0.410205	1	1	1	1	1	10.7945	FALSE	FALSE
E2E30_RS03545	NZ_CP037913.1	774076	775260	-	-	WP_133191908.1	394	efflux RND transporter periplasmic adaptor subunit	-0.197716	-0.192904	-0.247509	-0.143111	-0.39062	1	1	1	1	1	10.5166	FALSE	FALSE
E2E30_RS03550	NZ_CP037913.1	775636	776364	+	-	WP_133187309.1	242	DUF541 domain-containing protein	-0.463744	0.32614	-0.0515034	-0.086101	-0.137604	1	1	1	1	1	7.214	FALSE	FALSE
E2E30_RS03555	NZ_CP037913.1	776423	776674	-	-	WP_133191909.1	83	GlsB/YeaQ/YmgE family stress response membrane protein	0.307534	-1.58816	-0.25028	-1.03034	-1.28062	1	1	1	1	1	10.5432	FALSE	FALSE
E2E30_RS03560	NZ_CP037913.1	776776	777075	-	-	WP_010185929.1	99	MULTISPECIES: DUF1153 domain-containing protein	0.655979	1.8229	0.785001	1.69388	2.47888	1	0.0940439	1	0.218817	0.00285736	7.76448	TRUE	TRUE
E2E30_RS03565	NZ_CP037913.1	777176	777370	-	-	WP_133191910.1	64	hypothetical protein	0.71755	1.82483	1.34235	1.20003	2.54238	1	0.716166	1	1	0.0263399	6.63067	TRUE	TRUE
E2E30_RS03570	NZ_CP037913.1	777537	778643	+	mnmA	WP_133187311.1	368	tRNA 2-thiouridine(34) synthase MnmA	-0.0818414	-0.209261	-0.16581	-0.125293	-0.291102	1	1	1	1	1	7.35589	FALSE	FALSE
E2E30_RS03575	NZ_CP037913.1	778942	779367	-	-	WP_133187313.1	141	hypothetical protein	-0.504667	0.0376214	-0.193577	-0.273469	-0.467046	1	1	1	1	1	7.08864	FALSE	FALSE
E2E30_RS03580	NZ_CP037913.1	779418	779732	+	-	WP_133187315.1	104	hypothetical protein	-0.709731	1.17778	1.08224	-0.614196	0.468044	1	1	1	1	1	1.27387	FALSE	FALSE
E2E30_RS03585	NZ_CP037913.1	779847	780680	-	-	WP_133187317.1	277	PhzF family phenazine biosynthesis protein	0.254824	-0.592808	-0.280489	-0.0574952	-0.337984	1	1	1	1	1	6.34735	FALSE	FALSE
E2E30_RS03590	NZ_CP037913.1	780677	781621	-	-	WP_133187319.1	314	cation diffusion facilitator family transporter	0.321681	-0.392997	-0.152606	0.0812902	-0.071316	1	1	1	1	1	6.66718	FALSE	FALSE
E2E30_RS03595	NZ_CP037913.1	781618	782196	-	pdxH	WP_133187321.1	192	pyridoxamine 5\'-phosphate oxidase	0.218374	-0.282794	0.015653	-0.0800731	-0.0644201	1	1	1	1	1	6.21841	FALSE	FALSE
E2E30_RS03600	NZ_CP037913.1	782304	783203	+	-	WP_133187323.1	299	Ku protein	0.757033	-1.16466	-0.107067	-0.300563	-0.40763	1	1	1	1	1	10.0364	FALSE	FALSE
E2E30_RS03605	NZ_CP037913.1	783384	785876	+	ligD	WP_133187325.1	830	DNA ligase D	1.49925	-1.49779	-0.0740739	0.0755323	0.00145834	1	1	1	1	1	8.54397	FALSE	FALSE
E2E30_RS03610	NZ_CP037913.1	785960	788437	+	-	WP_133187327.1	825	circularly permuted type 2 ATP-grasp protein	0.76612	0.528476	0.047129	1.24747	1.2946	1	1	1	1	1	5.50744	FALSE	FALSE
E2E30_RS03615	NZ_CP037913.1	788568	789458	+	-	WP_133187329.1	296	transglutaminase family protein	0.930294	0.287845	-0.290582	1.50872	1.21814	1	1	1	1	1	3.90707	FALSE	FALSE
E2E30_RS03620	NZ_CP037913.1	789557	790477	+	-	WP_133191911.1	306	DnaJ domain-containing protein	0.232162	0.582784	0.530915	0.284031	0.814946	1	1	1	1	1	6.77993	FALSE	FALSE
E2E30_RS03625	NZ_CP037913.1	790499	791458	+	-	WP_133187331.1	319	YihY/virulence factor BrkB family protein	0.791476	-0.290299	0.10144	0.399737	0.501177	1	1	1	1	1	7.73456	FALSE	FALSE
E2E30_RS03630	NZ_CP037913.1	791455	792258	+	fabI	WP_133187333.1	267	enoyl-ACP reductase FabI	0.811957	-0.448649	0.00635033	0.356958	0.363308	1	1	1	1	1	8.39033	FALSE	FALSE
E2E30_RS03635	NZ_CP037913.1	792265	792507	+	-	WP_133187335.1	80	DUF4160 domain-containing protein	0.0857655	-0.290933	0.00182793	-0.206996	-0.205168	1	1	1	1	1	5.81496	FALSE	FALSE
E2E30_RS03640	NZ_CP037913.1	792491	792745	+	-	WP_133187337.1	84	DUF2442 domain-containing protein	0.0733681	-0.328752	0.025538	-0.280922	-0.255384	1	1	1	1	1	6.39636	FALSE	FALSE
E2E30_RS03645	NZ_CP037913.1	792742	793809	+	aroC	WP_133187339.1	355	chorismate synthase	0.418714	-0.618046	-0.0423548	-0.156977	-0.199331	1	1	1	1	1	7.33789	FALSE	FALSE
E2E30_RS03650	NZ_CP037913.1	794134	794439	-	-	WP_133187341.1	101	hypothetical protein	-0.314566	1.01972	0.295967	0.409183	0.70515	1	1	1	1	1	5.90931	FALSE	FALSE
E2E30_RS03655	NZ_CP037913.1	794525	795814	-	-	WP_133187343.1	429	adenylosuccinate synthase	0.214689	-0.22527	-0.112678	0.102096	-0.0105816	1	1	1	1	1	8.88095	FALSE	FALSE
E2E30_RS03660	NZ_CP037913.1	795990	796367	+	-	WP_133187345.1	125	hypothetical protein	-0.483724	-0.0305169	-0.176535	-0.337706	-0.51424	1	1	1	1	1	6.81034	FALSE	FALSE
E2E30_RS03670	NZ_CP037913.1	796755	797855	+	-	WP_133187347.1	366	DUF475 domain-containing protein	0.424742	-0.382056	-0.0940825	0.136768	0.0426852	1	1	1	1	1	5.66434	FALSE	FALSE
E2E30_RS03675	NZ_CP037913.1	797877	799889	-	-	WP_133187349.1	670	TonB-dependent receptor	0.147488	-0.936215	-0.18101	-0.607717	-0.788727	1	1	1	1	1	4.75829	FALSE	FALSE
E2E30_RS03680	NZ_CP037913.1	799934	801253	-	-	WP_133187351.1	439	hypothetical protein	0.388197	-0.102029	0.454978	-0.16881	0.286168	1	1	1	1	1	6.12192	FALSE	FALSE
E2E30_RS03685	NZ_CP037913.1	801471	801812	+	-	WP_133187353.1	113	hypothetical protein	-0.517622	1.20453	0.209664	0.477242	0.686907	1	1	1	1	1	8.94318	FALSE	FALSE
E2E30_RS03690	NZ_CP037913.1	801938	802765	-	-	WP_133187355.1	275	hypothetical protein	0.109161	0.618066	0.28092	0.446308	0.727227	1	1	1	1	1	4.28224	FALSE	FALSE
E2E30_RS03695	NZ_CP037913.1	803079	804185	-	ald	WP_133187357.1	368	alanine dehydrogenase	0.170283	-4.32024	-0.264454	-3.8855	-4.14996	1	1.3437e-06	1	4.06562e-06	2.03341e-06	10.7804	TRUE	TRUE
E2E30_RS03700	NZ_CP037913.1	804317	804757	+	-	WP_133187359.1	146	Lrp/AsnC family transcriptional regulator	-0.38787	0.622683	-0.212929	0.447741	0.234812	1	1	1	1	1	4.22181	FALSE	FALSE
E2E30_RS03705	NZ_CP037913.1	804922	806838	+	-	WP_133191912.1	638	potassium transporter Kup	0.596693	-0.0450056	0.256815	0.294872	0.551687	1	1	1	1	1	5.3293	FALSE	FALSE
E2E30_RS03710	NZ_CP037913.1	806835	807362	+	-	WP_133187361.1	175	2\'-5\' RNA ligase family protein	0.540199	-0.998048	0.173371	-0.631221	-0.45785	1	1	1	1	1	2.23362	FALSE	FALSE
E2E30_RS03720	NZ_CP037913.1	807708	808748	-	-	WP_133187363.1	346	aldo/keto reductase	-0.148217	0.246526	0.134183	-0.0358741	0.0983089	1	1	1	1	1	7.5369	FALSE	FALSE
E2E30_RS03725	NZ_CP037913.1	808862	809311	-	-	WP_133187365.1	149	hypothetical protein	-0.46274	0.480124	-0.470962	0.488346	0.0173837	1	1	1	1	1	3.48864	FALSE	FALSE
E2E30_RS03730	NZ_CP037913.1	809497	809877	+	-	WP_133187367.1	126	VOC family protein	0.35364	-0.22594	-0.184075	0.311774	0.127699	1	1	1	1	1	8.10479	FALSE	FALSE
E2E30_RS03735	NZ_CP037913.1	809978	810943	+	trxB	WP_133187369.1	321	thioredoxin-disulfide reductase	-0.010686	0.418397	-0.12375	0.53146	0.407711	1	1	1	1	1	9.55859	FALSE	FALSE
E2E30_RS03740	NZ_CP037913.1	811076	811843	-	-	WP_133187371.1	255	hydrolase 1, exosortase A system-associated	0.741046	-1.02819	-0.128308	-0.158838	-0.287146	1	1	1	1	1	3.61113	FALSE	FALSE
E2E30_RS03745	NZ_CP037913.1	811831	812544	-	-	WP_133187373.1	237	hypothetical protein	0.149654	-0.934277	-0.390244	-0.394379	-0.784622	1	1	1	1	1	3.89587	FALSE	FALSE
E2E30_RS03750	NZ_CP037913.1	812555	812827	-	-	WP_133187375.1	90	acyl carrier protein	0.216112	-0.133116	-0.0360195	0.119016	0.0829964	1	1	1	1	1	7.02908	FALSE	FALSE
E2E30_RS03755	NZ_CP037913.1	812944	814443	+	-	WP_133187377.1	499	AMP-binding protein	-0.126919	-0.607821	-0.1906	-0.544139	-0.73474	1	1	1	1	1	6.85307	FALSE	FALSE
E2E30_RS03760	NZ_CP037913.1	814440	815666	+	-	WP_133187379.1	408	pyridoxal-dependent decarboxylase, exosortase A system-associated	-0.020697	-0.353975	-0.187515	-0.187157	-0.374672	1	1	1	1	1	4.94542	FALSE	FALSE
E2E30_RS03765	NZ_CP037913.1	815771	816415	+	-	WP_133187381.1	214	polysaccharide export protein	0.263616	0.582274	0.0219886	0.823901	0.84589	1	1	1	1	1	6.01812	FALSE	FALSE
E2E30_RS03770	NZ_CP037913.1	816429	817952	+	-	WP_133187383.1	507	chain-length determining protein	0.564415	-0.336828	-0.133528	0.361116	0.227588	1	1	1	1	1	7.47994	FALSE	FALSE
E2E30_RS03775	NZ_CP037913.1	817949	818881	+	-	WP_133187385.1	310	AAA family ATPase	0.200645	0.705476	0.0809113	0.825209	0.90612	1	1	1	1	1	5.15378	FALSE	FALSE
E2E30_RS03780	NZ_CP037913.1	818878	820506	+	-	WP_133187387.1	542	hypothetical protein	0.150855	0.814146	0.121191	0.84381	0.965001	1	1	1	1	1	7.08528	FALSE	FALSE
E2E30_RS03785	NZ_CP037913.1	820546	821940	+	-	WP_133187389.1	464	AAA family ATPase	-0.212439	0.835992	-0.00626046	0.629813	0.623553	1	1	1	1	1	8.60733	FALSE	FALSE
E2E30_RS03790	NZ_CP037913.1	821945	822802	+	-	WP_133191913.1	285	DUF3473 domain-containing protein	-0.0425775	0.24938	-0.0848899	0.291692	0.206802	1	1	1	1	1	6.39052	FALSE	FALSE
E2E30_RS03795	NZ_CP037913.1	822799	823872	+	-	WP_133187391.1	357	FemAB family PEP-CTERM system-associated protein	0.245238	-0.106797	-0.0526549	0.191096	0.138441	1	1	1	1	1	4.80274	FALSE	FALSE
E2E30_RS03800	NZ_CP037913.1	823872	825083	+	-	WP_133187393.1	403	TIGR03087 family PEP-CTERM/XrtA system glycosyltransferase	0.351767	-0.487091	-0.132015	-0.00330846	-0.135323	1	1	1	1	1	5.15844	FALSE	FALSE
E2E30_RS03805	NZ_CP037913.1	825100	826629	+	xrtA	WP_133191914.1	509	exosortase A	0.0353061	-0.245192	-0.22887	0.0189846	-0.209886	1	1	1	1	1	6.11484	FALSE	FALSE
E2E30_RS03810	NZ_CP037913.1	826629	828521	+	-	WP_133187395.1	630	amidotransferase 1, exosortase A system-associated	0.0018444	0.00439927	-0.252647	0.25889	0.00624367	1	1	1	1	1	6.08974	FALSE	FALSE
E2E30_RS03815	NZ_CP037913.1	828523	828951	-	-	WP_133187397.1	142	MAPEG family protein	0.801486	1.26553	-0.110396	2.17742	2.06702	1	0.230219	1	0.000335321	0.000639083	5.02208	TRUE	TRUE
E2E30_RS03820	NZ_CP037913.1	829014	830057	-	-	WP_133187399.1	347	deoxyhypusine synthase	-0.117046	1.42733	0.45446	0.855826	1.31029	1	1	1	1	1	8.0777	FALSE	FALSE
E2E30_RS03825	NZ_CP037913.1	830183	831418	-	-	WP_133187401.1	411	type III PLP-dependent enzyme	0.488119	0.280217	-0.100909	0.869244	0.768336	1	1	1	1	1	9.65032	FALSE	FALSE
E2E30_RS03830	NZ_CP037913.1	831591	832526	+	-	WP_133191915.1	311	pyridoxal-phosphate dependent enzyme	-0.262724	-0.367542	-0.197592	-0.432673	-0.630265	1	1	1	1	1	7.46043	FALSE	FALSE
E2E30_RS03835	NZ_CP037913.1	833083	833982	+	-	WP_133187403.1	299	alpha/beta fold hydrolase	0.25666	0.171401	0.123373	0.304688	0.428061	1	1	1	1	1	5.81939	FALSE	FALSE
E2E30_RS03840	NZ_CP037913.1	834201	834533	+	-	WP_133187413.1	110	hypothetical protein	-0.276839	0.0681502	0.0825608	-0.29125	-0.208689	1	1	1	1	1	6.81138	FALSE	FALSE
E2E30_RS03845	NZ_CP037913.1	834919	835563	+	-	WP_133187415.1	214	histidine phosphotransferase	-0.178737	-0.580129	-0.111212	-0.647655	-0.758866	1	1	1	1	1	8.06488	FALSE	FALSE
E2E30_RS03850	NZ_CP037913.1	835670	837961	+	-	WP_133187417.1	763	chemotaxis protein CheA	0.155466	0.143313	-0.0819157	0.380695	0.298779	1	1	1	1	1	6.97282	FALSE	FALSE
E2E30_RS03855	NZ_CP037913.1	837961	838389	+	-	WP_133187419.1	142	chemotaxis protein CheW	-0.404282	-0.211239	-0.0306399	-0.584882	-0.615522	1	1	1	1	1	5.41803	FALSE	FALSE
E2E30_RS03860	NZ_CP037913.1	838455	838820	+	-	WP_133187421.1	121	response regulator	0.6573	0.22787	-0.161018	1.04619	0.88517	1	1	1	1	1	5.79751	FALSE	FALSE
E2E30_RS03865	NZ_CP037913.1	838830	839921	+	-	WP_133187423.1	363	response regulator	0.758048	-0.0923676	-0.270428	0.936108	0.66568	1	1	1	1	1	4.96529	FALSE	FALSE
E2E30_RS03870	NZ_CP037913.1	839984	840778	+	-	WP_133191916.1	264	protein-glutamate O-methyltransferase CheR	0.29241	-0.613755	-0.0640868	-0.257258	-0.321345	1	1	1	1	1	4.14878	FALSE	FALSE
E2E30_RS03875	NZ_CP037913.1	840868	841557	+	-	WP_133187425.1	229	N-acetylmuramoyl-L-alanine amidase	-0.21983	0.190804	-0.162671	0.133645	-0.0290258	1	1	1	1	1	8.70987	FALSE	FALSE
E2E30_RS03885	NZ_CP037913.1	842042	842587	+	-	WP_133187427.1	181	J domain-containing protein	0.0817196	-0.366592	-0.088253	-0.196619	-0.284872	1	1	1	1	1	6.75052	FALSE	FALSE
E2E30_RS03890	NZ_CP037913.1	842584	842910	+	-	WP_133187428.1	108	hypothetical protein	-0.170314	-0.0823011	-0.121631	-0.130983	-0.252615	1	1	1	1	1	5.60738	FALSE	FALSE
E2E30_RS03895	NZ_CP037913.1	842973	844046	-	-	WP_133187430.1	357	serine hydrolase	-0.0548389	-0.379385	-0.145105	-0.289119	-0.434224	1	1	1	1	1	7.83298	FALSE	FALSE
E2E30_RS03900	NZ_CP037913.1	844071	844415	+	-	WP_133187432.1	114	hypothetical protein	0.154676	-0.612014	-0.296227	-0.161111	-0.457338	1	1	1	1	1	7.03476	FALSE	FALSE
E2E30_RS03905	NZ_CP037913.1	844429	844839	-	-	WP_133187434.1	136	SufE family protein	-0.0681331	0.433143	0.0844346	0.280575	0.36501	1	1	1	1	1	6.22502	FALSE	FALSE
E2E30_RS03910	NZ_CP037913.1	844976	845218	-	-	WP_133187436.1	80	hypothetical protein	-0.456902	1.89377	0.299025	1.13784	1.43687	1	1	1	1	1	5.23526	FALSE	FALSE
E2E30_RS03915	NZ_CP037913.1	845249	845518	-	-	WP_133187438.1	89	hypothetical protein	-0.606224	2.06676	0.184796	1.27574	1.46054	1	1	1	1	1	6.03809	FALSE	TRUE
E2E30_RS03920	NZ_CP037913.1	845709	845981	-	-	WP_133187440.1	90	hypothetical protein	-1.20505	3.29732	1.07038	1.02188	2.09227	1	0.829509	1	1	1	5.28289	FALSE	TRUE
E2E30_RS03925	NZ_CP037913.1	846000	846293	-	-	WP_133187443.1	97	hypothetical protein	-1.63969	2.82557	0.516139	0.669742	1.18588	1	0.514821	1	1	1	8.49648	FALSE	TRUE
E2E30_RS03930	NZ_CP037913.1	846335	846712	-	pspC	WP_133187445.1	125	envelope stress response membrane protein PspC	-1.5468	1.9181	0.268195	0.103105	0.3713	1	1	1	1	1	8.97977	FALSE	FALSE
E2E30_RS03935	NZ_CP037913.1	846714	846983	-	pspB	WP_133187447.1	89	envelope stress response membrane protein PspB	-1.93374	1.81452	0.124399	-0.243614	-0.119215	1	1	1	1	1	9.58521	FALSE	FALSE
E2E30_RS03940	NZ_CP037913.1	846985	847656	-	pspA	WP_133187449.1	223	phage shock protein PspA	-2.26952	1.66265	0.000104739	-0.606975	-0.60687	1	1	1	1	1	10.636	FALSE	TRUE
E2E30_RS03945	NZ_CP037913.1	847999	849045	+	pspF	WP_133187451.1	348	phage shock protein operon transcriptional activator	0.235292	-0.587637	-0.11951	-0.232836	-0.352346	1	1	1	1	1	5.49918	FALSE	FALSE
E2E30_RS03950	NZ_CP037913.1	849110	849715	+	-	WP_133187453.1	201	superoxide dismutase	-0.325497	-0.323641	-0.12563	-0.523509	-0.649139	1	1	1	1	1	11.3623	FALSE	FALSE
E2E30_RS03955	NZ_CP037913.1	850199	850816	-	-	WP_133187455.1	205	septation protein IspZ	0.0393503	0.145208	0.127771	0.0567872	0.184558	1	1	1	1	1	4.02697	FALSE	FALSE
E2E30_RS03960	NZ_CP037913.1	850813	851742	-	ftsY	WP_133187457.1	309	MULTISPECIES: signal recognition particle-docking protein FtsY	0.182493	-0.661971	-0.0234435	-0.456035	-0.479478	1	1	1	1	1	5.35081	FALSE	FALSE
E2E30_RS03965	NZ_CP037913.1	851739	853109	-	mtaB	WP_133187459.1	456	tRNA (N(6)-L-threonylcarbamoyladenosine(37)-C(2))-methylthiotransferase MtaB	0.213344	-0.484068	-0.0603091	-0.210415	-0.270724	1	1	1	1	1	5.43521	FALSE	FALSE
E2E30_RS03970	NZ_CP037913.1	853204	854832	-	-	WP_133187461.1	542	EAL domain-containing protein	1.0838	1.30606	0.0909947	2.29887	2.38986	1	1	1	1	1	6.20348	FALSE	TRUE
E2E30_RS03975	NZ_CP037913.1	855060	856547	+	-	WP_133187463.1	495	signal recognition particle protein	-0.0280714	2.42115	1.12079	1.27229	2.39308	1	0.000113594	1	0.327753	0.000131744	8.36188	TRUE	TRUE
E2E30_RS03980	NZ_CP037913.1	856590	857171	+	rpsP	WP_133187465.1	193	30S ribosomal protein S16	-0.695984	3.65776	1.70074	1.26104	2.96178	1	4.12543e-05	0.241333	1	0.000400912	8.42931	TRUE	TRUE
E2E30_RS03985	NZ_CP037913.1	857171	857662	+	rimM	WP_133187467.1	163	16S rRNA processing protein RimM	-0.110048	2.36902	0.555392	1.70358	2.25897	1	0.000483612	1	0.0230334	0.000856714	4.38949	TRUE	TRUE
E2E30_RS03990	NZ_CP037913.1	857652	858557	-	-	WP_133187469.1	301	NAD(P)/FAD-dependent oxidoreductase	0.660557	-1.77526	-0.167183	-0.947516	-1.1147	1	1	1	1	1	7.83716	FALSE	FALSE
E2E30_RS03995	NZ_CP037913.1	858607	858933	+	-	WP_133187471.1	108	AbrB/MazE/SpoVT family DNA-binding domain-containing protein	-0.496997	0.513892	0.0126562	0.00423888	0.0168951	1	1	1	1	1	8.81529	FALSE	FALSE
E2E30_RS04000	NZ_CP037913.1	858930	859307	+	-	WP_133187473.1	125	type II toxin-antitoxin system VapC family toxin	-0.317834	-0.0709803	0.141027	-0.529841	-0.388815	1	1	1	1	1	7.65425	FALSE	FALSE
E2E30_RS04005	NZ_CP037913.1	859304	860035	+	trmD	WP_133187475.1	243	tRNA (guanosine(37)-N1)-methyltransferase TrmD	0.674165	-0.291904	0.0735154	0.308746	0.382261	1	1	1	1	1	13.5824	FALSE	FALSE
E2E30_RS04010	NZ_CP037913.1	860037	860429	+	-	WP_010186138.1	130	MULTISPECIES: 50S ribosomal protein L19	0.51261	-0.150564	-0.0538707	0.415917	0.362046	1	1	1	1	1	9.85424	FALSE	FALSE
E2E30_RS04015	NZ_CP037913.1	860502	861980	-	-	WP_133187477.1	492	SulP family inorganic anion transporter	-0.181319	0.112932	1.23869	-1.30707	-0.0683869	1	1	1	1	1	3.12678	FALSE	FALSE
E2E30_RS04020	NZ_CP037913.1	862161	862847	-	-	WP_133187479.1	228	pentapeptide repeat-containing protein	-0.0748044	0.0315555	0.0437942	-0.087043	-0.0432489	1	1	1	1	1	3.41878	FALSE	FALSE
E2E30_RS04025	NZ_CP037913.1	862883	863734	-	-	WP_133187481.1	283	alpha/beta hydrolase	-0.538958	1.37004	0.0225559	0.808529	0.831084	1	1	1	1	1	3.67891	FALSE	FALSE
E2E30_RS04030	NZ_CP037913.1	863844	865202	+	-	WP_133187483.1	452	DUF418 domain-containing protein	-0.515581	1.17128	-0.102742	0.758442	0.655699	1	1	1	1	1	9.21274	FALSE	FALSE
E2E30_RS04035	NZ_CP037913.1	865285	867513	+	-	WP_133187485.1	742	S9 family peptidase	0.180769	0.539615	-0.122695	0.843079	0.720384	1	1	1	1	1	8.28238	FALSE	FALSE
E2E30_RS04040	NZ_CP037913.1	867672	868388	+	-	WP_133187487.1	238	MgtC/SapB family protein	-1.1449	0.699413	-0.108508	-0.336978	-0.445486	1	1	1	1	1	6.87983	FALSE	FALSE
E2E30_RS04045	NZ_CP037913.1	868450	869478	+	-	WP_133187489.1	342	aspartate-semialdehyde dehydrogenase	-0.473595	0.103895	-0.0737489	-0.295951	-0.3697	1	1	1	1	1	9.4667	FALSE	FALSE
E2E30_RS04050	NZ_CP037913.1	869521	869766	+	-	WP_133187491.1	81	hypothetical protein	-0.679306	0.521267	0.00548266	-0.163521	-0.158039	1	1	1	1	1	6.08354	FALSE	FALSE
E2E30_RS04055	NZ_CP037913.1	869826	870173	+	-	WP_133187493.1	115	type II toxin-antitoxin system VapC family toxin	-0.496628	0.129463	0.301475	-0.66864	-0.367165	1	1	1	1	1	4.73865	FALSE	FALSE
E2E30_RS04065	NZ_CP037913.1	870614	871375	+	-	WP_133187495.1	253	alpha/beta hydrolase	0.115959	-0.250556	0.107764	-0.242361	-0.134597	1	1	1	1	1	4.89726	FALSE	FALSE
E2E30_RS04070	NZ_CP037913.1	871428	873266	+	-	WP_133187497.1	612	M2 family metallopeptidase	0.0735113	1.65177	0.281877	1.4434	1.72528	1	0.00788088	1	0.0457021	0.0044037	9.21703	TRUE	FALSE
E2E30_RS04075	NZ_CP037913.1	873260	874009	+	-	WP_133187499.1	249	DUF541 domain-containing protein	0.0440938	0.949394	0.0392032	0.954284	0.993488	1	1	1	1	1	7.35445	FALSE	FALSE
E2E30_RS04080	NZ_CP037913.1	874053	874559	-	-	WP_133187501.1	168	hypothetical protein	-0.238934	-0.23322	0.382643	-0.854797	-0.472155	1	1	1	1	1	7.56218	FALSE	FALSE
E2E30_RS04085	NZ_CP037913.1	874630	876084	-	-	WP_133187503.1	484	AMP nucleosidase	-0.216328	0.124602	-0.108946	0.01722	-0.0917257	1	1	1	1	1	7.88858	FALSE	FALSE
E2E30_RS04090	NZ_CP037913.1	876169	876432	-	-	WP_133187505.1	87	hypothetical protein	-0.619407	-1.62372	-0.334023	-1.9091	-2.24312	1	1	1	1	0.283893	10.1037	FALSE	TRUE
E2E30_RS04095	NZ_CP037913.1	876542	877021	-	-	WP_133187507.1	159	peroxiredoxin	0.232046	0.645423	-0.0625742	0.940043	0.877469	1	1	1	1	1	7.06864	FALSE	FALSE
E2E30_RS04100	NZ_CP037913.1	877141	877713	+	-	WP_133187509.1	190	YqgE/AlgH family protein	-0.169917	-0.661527	-0.167151	-0.664293	-0.831444	1	1	1	1	1	7.56436	FALSE	FALSE
E2E30_RS04105	NZ_CP037913.1	877818	879251	+	-	WP_133187511.1	477	adenosylhomocysteinase	-0.426606	0.241976	0.118151	-0.302781	-0.18463	1	1	1	1	1	10.0263	FALSE	FALSE
E2E30_RS04110	NZ_CP037913.1	879370	879978	-	-	WP_133187513.1	202	hypothetical protein	-0.733398	0.531513	-0.0182746	-0.18361	-0.201885	1	1	1	1	1	11.4336	FALSE	FALSE
E2E30_RS04115	NZ_CP037913.1	880273	880863	+	-	WP_133187515.1	196	hypothetical protein	1.81123	0.635203	0.324672	2.12177	2.44644	0.378995	1	1	0.0628394	0.0133251	7.57254	TRUE	TRUE
E2E30_RS04120	NZ_CP037913.1	880886	881425	+	-	WP_133187517.1	179	DUF2141 domain-containing protein	1.25789	1.39905	0.314237	2.34271	2.65694	1	1	1	0.0555047	0.0163776	4.99205	TRUE	TRUE
E2E30_RS04130	NZ_CP037913.1	881666	882442	-	-	WP_133191917.1	258	NAD kinase	0.206163	-1.25867	-0.257884	-0.794627	-1.05251	1	1	1	1	1	5.83667	FALSE	FALSE
E2E30_RS04135	NZ_CP037913.1	882668	884656	+	-	WP_133187519.1	662	EAL domain-containing protein	-0.15081	-0.761019	-0.345165	-0.566664	-0.911829	1	1	1	1	1	7.37029	FALSE	FALSE
E2E30_RS04140	NZ_CP037913.1	884671	885126	+	-	WP_133187521.1	151	DUF4440 domain-containing protein	0.0206053	-0.135688	-0.291557	0.176474	-0.115083	1	1	1	1	1	5.47971	FALSE	FALSE
E2E30_RS04145	NZ_CP037913.1	885255	888821	-	mfd	WP_133187523.1	1188	transcription-repair coupling factor	-0.269255	0.19436	-0.0557385	-0.0191569	-0.0748955	1	1	1	1	1	7.97443	FALSE	FALSE
E2E30_RS04150	NZ_CP037913.1	888871	889137	-	-	WP_133187525.1	88	succinate dehydrogenase assembly factor 2	-0.453276	0.990623	0.105969	0.431379	0.537348	1	1	1	1	1	5.79006	FALSE	FALSE
E2E30_RS04155	NZ_CP037913.1	889225	891285	+	recG	WP_133187527.1	686	ATP-dependent DNA helicase RecG	0.400007	-0.774859	-0.167597	-0.207256	-0.374853	1	1	1	1	1	5.91837	FALSE	FALSE
E2E30_RS04160	NZ_CP037913.1	891289	891609	-	-	WP_133187529.1	106	PilZ domain-containing protein	0.117752	1.79479	0.263001	1.64954	1.91254	1	0.187762	1	0.474862	0.0960049	6.19133	FALSE	FALSE
E2E30_RS04165	NZ_CP037913.1	891709	892935	-	-	WP_133187531.1	408	tyrosine--tRNA ligase	0.259482	-0.73393	-0.191218	-0.28323	-0.474448	1	1	1	1	1	6.67955	FALSE	FALSE
E2E30_RS04170	NZ_CP037913.1	892965	894047	-	-	WP_133191918.1	360	M23 family metallopeptidase	-0.248675	0.606014	-0.187089	0.544429	0.357339	1	1	1	1	1	5.82687	FALSE	FALSE
E2E30_RS04175	NZ_CP037913.1	894107	894871	-	surE	WP_133187533.1	254	5\'/3\'-nucleotidase SurE	-0.372171	0.496715	-0.0118007	0.136345	0.124544	1	1	1	1	1	4.74276	FALSE	FALSE
E2E30_RS04180	NZ_CP037913.1	894836	895060	+	-	WP_133187535.1	74	hypothetical protein	-0.240813	-0.241297	0.0943306	-0.57644	-0.48211	1	1	1	1	1	0.57835	FALSE	FALSE
E2E30_RS04185	NZ_CP037913.1	894996	896276	-	serS	WP_133187537.1	426	serine--tRNA ligase	-0.2859	-0.195745	-0.153314	-0.328332	-0.481646	1	1	1	1	1	7.76181	FALSE	FALSE
E2E30_RS04190	NZ_CP037913.1	896372	896812	+	-	WP_133187539.1	146	host attachment protein	-0.189366	0.0524582	0.0244632	-0.161371	-0.136908	1	1	1	1	1	7.6629	FALSE	FALSE
E2E30_RS04195	NZ_CP037913.1	896872	896967	-	-	WP_133187541.1	31	PEP-CTERM sorting domain-containing protein	-0.213917	0.937002	-0.0239646	0.74705	0.723085	1	1	1	1	1	4.55502	FALSE	FALSE
E2E30_RS04200	NZ_CP037913.1	897113	897811	+	-	WP_133187543.1	232	hypothetical protein	-0.465045	0.539021	-0.11466	0.188636	0.073976	1	1	1	1	1	4.53765	FALSE	FALSE
E2E30_RS04205	NZ_CP037913.1	898316	898780	+	dksA	WP_133187545.1	154	RNA polymerase-binding protein DksA	0.492802	0.765057	0.190537	1.06732	1.25786	1	1	1	1	0.55396	8.16197	FALSE	FALSE
E2E30_RS04210	NZ_CP037913.1	898856	899236	+	-	WP_133187547.1	126	PilZ domain-containing protein	0.331527	0.807843	0.0502092	1.08916	1.13937	1	1	1	1	1	7.0165	FALSE	FALSE
E2E30_RS04215	NZ_CP037913.1	899293	899448	-	-	WP_133187549.1	51	YdcH family protein	-0.392137	3.97764	2.91098	0.674525	3.5855	1	0.174704	1	1	0.387482	9.37452	FALSE	TRUE
E2E30_RS04220	NZ_CP037913.1	899625	899822	+	-	WP_133187551.1	65	DUF465 domain-containing protein	-0.225267	0.908287	-0.103006	0.786027	0.683021	1	1	1	1	1	3.16577	FALSE	FALSE
E2E30_RS04225	NZ_CP037913.1	899950	900387	+	-	WP_133191919.1	145	DUF1465 family protein	-0.20491	0.80566	0.0165732	0.584177	0.60075	1	1	1	1	1	5.8506	FALSE	FALSE
E2E30_RS04230	NZ_CP037913.1	900443	901402	-	-	WP_133187553.1	319	nitronate monooxygenase	-0.216314	0.0520338	-0.0788813	-0.0853991	-0.16428	1	1	1	1	1	7.21469	FALSE	FALSE
E2E30_RS04235	NZ_CP037913.1	901509	904100	+	-	WP_133187555.1	863	M1 family metallopeptidase	-0.330663	0.244488	-0.103422	0.0172477	-0.0861743	1	1	1	1	1	7.32492	FALSE	FALSE
E2E30_RS04240	NZ_CP037913.1	904152	904676	-	-	WP_133187557.1	174	gamma carbonic anhydrase family protein	-0.476228	0.0939345	-0.132081	-0.250213	-0.382294	1	1	1	1	1	5.75472	FALSE	FALSE
E2E30_RS04245	NZ_CP037913.1	904887	905243	+	-	WP_133191920.1	118	hypothetical protein	-1.54031	-2.06817	-0.279807	-3.32868	-3.60848	1	1	1	0.451972	0.226448	8.01736	FALSE	TRUE
E2E30_RS04280	NZ_CP037913.1	911292	912176	-	-	WP_133191921.1	294	hypothetical protein	-0.326482	-1.13691	-0.0937401	-1.36965	-1.46339	1	0.958788	1	0.104511	0.049504	6.81301	TRUE	FALSE
E2E30_RS04290	NZ_CP037913.1	913143	913328	-	-	WP_133187559.1	61	hypothetical protein	-0.382421	1.23182	0.143753	0.705643	0.849396	1	1	1	1	1	4.23602	FALSE	FALSE
E2E30_RS04295	NZ_CP037913.1	913417	914103	+	-	WP_133187561.1	228	transcriptional regulator	-0.0233325	0.279692	-0.0139448	0.270305	0.25636	1	1	1	1	1	11.443	FALSE	FALSE
E2E30_RS04300	NZ_CP037913.1	914031	914651	+	-	WP_133187563.1	206	HipA domain-containing protein	0.397355	0.00775793	0.229597	0.175517	0.405113	1	1	1	1	1	8.94531	FALSE	FALSE
E2E30_RS04305	NZ_CP037913.1	914834	915331	+	-	WP_029622811.1	165	MULTISPECIES: MucR family transcriptional regulator	-0.104164	0.185746	0.513726	-0.432145	0.0815815	1	1	1	1	1	7.24253	FALSE	FALSE
E2E30_RS04310	NZ_CP037913.1	915824	916609	+	-	WP_133191922.1	261	MerR family transcriptional regulator	0.478587	-0.861438	-0.0660874	-0.316764	-0.382851	1	1	1	1	1	7.12476	FALSE	FALSE
E2E30_RS04315	NZ_CP037913.1	916548	917648	-	-	WP_133191923.1	366	NAD(P)-dependent alcohol dehydrogenase	-0.789546	-0.528898	-0.21338	-1.10506	-1.31844	1	1	1	1	0.609858	7.40107	FALSE	FALSE
E2E30_RS04320	NZ_CP037913.1	917804	919105	+	-	WP_133187565.1	433	cytochrome P450	-0.0947146	0.0276903	-0.173478	0.106454	-0.0670243	1	1	1	1	1	7.7112	FALSE	FALSE
E2E30_RS04325	NZ_CP037913.1	919172	921574	+	-	WP_133187567.1	800	TonB-dependent receptor	0.335727	0.0617753	-0.042656	0.440158	0.397502	1	1	1	1	1	8.02147	FALSE	FALSE
E2E30_RS04330	NZ_CP037913.1	921634	923049	+	-	WP_133187569.1	471	aldehyde dehydrogenase family protein	0.270909	0.323724	0.114426	0.480208	0.594634	1	1	1	1	1	7.10218	FALSE	FALSE
E2E30_RS04335	NZ_CP037913.1	923326	924375	-	-	WP_133187571.1	349	aromatic ring-hydroxylating dioxygenase subunit alpha	-0.31581	1.11637	0.31924	0.481321	0.800562	1	1	1	1	1	7.7656	FALSE	FALSE
E2E30_RS04340	NZ_CP037913.1	924524	925303	-	-	WP_133187573.1	259	SDR family oxidoreductase	-0.31468	0.438112	-0.0640075	0.18744	0.123432	1	1	1	1	1	5.06608	FALSE	FALSE
E2E30_RS04345	NZ_CP037913.1	925354	927654	-	-	WP_133187575.1	766	TonB-dependent receptor	-0.162949	0.574751	0.28063	0.131172	0.411802	1	1	1	1	1	4.59074	FALSE	FALSE
E2E30_RS04350	NZ_CP037913.1	927931	929247	+	-	WP_133187577.1	438	Rieske 2Fe-2S domain-containing protein	-0.0578374	0.156303	-0.0210947	0.11956	0.0984652	1	1	1	1	1	5.50486	FALSE	FALSE
E2E30_RS04355	NZ_CP037913.1	929390	930322	+	-	WP_133187579.1	310	oxidoreductase	-0.0698292	-0.773055	-0.227981	-0.614903	-0.842884	1	1	1	1	1	6.38384	FALSE	FALSE
E2E30_RS04360	NZ_CP037913.1	930573	931910	+	-	WP_133187581.1	445	MFS transporter	0.0919172	-0.751927	-0.175045	-0.484965	-0.66001	1	1	1	1	1	6.57028	FALSE	FALSE
E2E30_RS04365	NZ_CP037913.1	931907	933535	+	-	WP_133187583.1	542	glucose-methanol-choline oxidoreductase	0.146687	-0.491026	-0.210391	-0.133948	-0.344339	1	1	1	1	1	5.50737	FALSE	FALSE
E2E30_RS04370	NZ_CP037913.1	933556	935037	+	-	WP_133187585.1	493	aldehyde dehydrogenase family protein	0.101477	-0.263341	-0.0880905	-0.0737737	-0.161864	1	1	1	1	1	6.67438	FALSE	FALSE
E2E30_RS04375	NZ_CP037913.1	935038	936264	-	-	WP_133187587.1	408	LysR family transcriptional regulator	-0.17076	-0.384805	-0.255653	-0.299912	-0.555565	1	1	1	1	1	5.16948	FALSE	FALSE
E2E30_RS04380	NZ_CP037913.1	936414	937553	+	-	WP_133187589.1	379	acyl-CoA dehydrogenase	-0.103689	0.38231	-0.0549696	0.333591	0.278622	1	1	1	1	1	8.30224	FALSE	FALSE
E2E30_RS04385	NZ_CP037913.1	937829	938947	-	-	WP_133191924.1	372	CoA transferase	-0.130375	-0.0641282	-0.174641	-0.0198619	-0.194503	1	1	1	1	1	6.36286	FALSE	FALSE
E2E30_RS04390	NZ_CP037913.1	939088	939825	-	-	WP_133191925.1	245	FadR family transcriptional regulator	0.066049	0.675613	0.353699	0.387963	0.741662	1	1	1	1	1	5.5573	FALSE	FALSE
E2E30_RS04395	NZ_CP037913.1	939957	940715	+	-	WP_133187591.1	252	electron transfer flavoprotein subunit beta/FixA family protein	-0.615033	0.414677	0.0503423	-0.250698	-0.200356	1	1	1	1	1	6.06156	FALSE	FALSE
E2E30_RS04400	NZ_CP037913.1	940712	941641	+	-	WP_133187593.1	309	electron transfer flavoprotein subunit alpha/FixB family protein	-0.347939	0.0420904	-0.0751272	-0.230721	-0.305849	1	1	1	1	1	6.64533	FALSE	FALSE
E2E30_RS04410	NZ_CP037913.1	942275	942973	-	-	WP_133187595.1	232	cytochrome b	0.0117629	0.120859	-0.114193	0.246815	0.132622	1	1	1	1	1	4.53335	FALSE	FALSE
E2E30_RS04415	NZ_CP037913.1	942978	945470	-	-	WP_133187597.1	830	TonB-dependent receptor plug domain-containing protein	0.103824	-0.592597	-0.193907	-0.294866	-0.488773	1	1	1	1	1	7.18219	FALSE	FALSE
E2E30_RS04420	NZ_CP037913.1	945544	945843	-	-	WP_010406364.1	99	MULTISPECIES: EthD family reductase	0.525951	0.0664931	0.113677	0.478767	0.592444	1	1	1	1	1	4.18835	FALSE	FALSE
E2E30_RS04425	NZ_CP037913.1	945845	946324	-	-	WP_010406366.1	159	MULTISPECIES: pseudoazurin	0.564196	0.0275826	0.159435	0.432343	0.591779	1	1	1	1	1	4.32948	FALSE	FALSE
E2E30_RS04430	NZ_CP037913.1	946521	948041	+	-	WP_010406369.1	506	MULTISPECIES: aldehyde dehydrogenase	0.545423	0.661947	0.283769	0.9236	1.20737	1	1	1	1	1	7.47234	FALSE	FALSE
E2E30_RS04435	NZ_CP037913.1	948133	948525	+	-	WP_029622816.1	130	MULTISPECIES: DUF779 domain-containing protein	-0.0871376	-0.130504	-0.36547	0.147828	-0.217642	1	1	1	1	1	4.10467	FALSE	FALSE
E2E30_RS04440	NZ_CP037913.1	948560	949738	+	-	WP_010406373.1	392	MULTISPECIES: hypothetical protein	0.0963184	-0.441829	-0.182966	-0.162545	-0.345511	1	1	1	1	1	6.95175	FALSE	FALSE
E2E30_RS04445	NZ_CP037913.1	949738	951993	+	-	WP_133187599.1	751	response regulator	0.32193	-0.412801	-0.0793944	-0.0114763	-0.0908707	1	1	1	1	1	7.45604	FALSE	FALSE
E2E30_RS04450	NZ_CP037913.1	951996	952637	-	-	WP_029622822.1	213	MULTISPECIES: response regulator transcription factor	-0.133453	0.659623	-0.0655749	0.591745	0.52617	1	1	1	1	1	5.04529	FALSE	FALSE
E2E30_RS04455	NZ_CP037913.1	952769	954556	-	-	WP_010406381.1	595	MULTISPECIES: PQQ-dependent dehydrogenase, methanol/ethanol family	0.215302	1.36146	0.405248	1.17151	1.57676	1	0.112196	1	0.688292	0.0198401	8.21624	TRUE	FALSE
E2E30_RS04460	NZ_CP037913.1	954686	955540	-	-	WP_133187601.1	284	transporter substrate-binding domain-containing protein	0.91437	0.0485722	0.100191	0.862751	0.962943	1	1	1	1	1	4.95663	FALSE	FALSE
E2E30_RS04465	NZ_CP037913.1	955544	955957	-	pedF	WP_133191926.1	137	cytochrome c-550 PedF	1.32712	0.294901	0.314197	1.30783	1.62202	1	1	1	1	1	5.31332	FALSE	FALSE
E2E30_RS04470	NZ_CP037913.1	956105	957070	+	-	WP_029622827.1	321	MULTISPECIES: PQQ-dependent catabolism-associated beta-propeller protein	0.399153	-0.129578	0.134372	0.135203	0.269575	1	1	1	1	1	4.88584	FALSE	FALSE
E2E30_RS04475	NZ_CP037913.1	957193	958608	+	-	WP_133187603.1	471	porin	0.416982	0.361721	-0.121047	0.89975	0.778703	1	1	1	1	1	5.13899	FALSE	FALSE
E2E30_RS04480	NZ_CP037913.1	958690	960702	+	-	WP_133187605.1	670	TonB-dependent receptor	-0.146671	0.234911	-0.129299	0.217539	0.0882401	1	1	1	1	1	4.71091	FALSE	FALSE
E2E30_RS04485	NZ_CP037913.1	960714	962651	+	acs	WP_133187607.1	645	acetate--CoA ligase	-0.267694	-0.179499	-0.360435	-0.0867593	-0.447194	1	1	1	1	1	4.71214	FALSE	FALSE
E2E30_RS04490	NZ_CP037913.1	962754	963701	-	-	WP_133187609.1	315	quinoprotein relay system zinc metallohydrolase 1	0.161288	0.0940274	0.158782	0.0965334	0.255315	1	1	1	1	1	3.32119	FALSE	FALSE
E2E30_RS04495	NZ_CP037913.1	963702	964478	-	-	WP_133191927.1	258	quinoprotein dehydrogenase-associated SoxYZ-like carrier	0.51934	0.299689	-0.00199497	0.821024	0.819029	1	1	1	1	1	5.9403	FALSE	FALSE
E2E30_RS04500	NZ_CP037913.1	964581	965144	+	-	WP_029622830.1	187	MULTISPECIES: hypothetical protein	-0.373358	0.563108	0.0263264	0.163424	0.18975	1	1	1	1	1	6.74021	FALSE	FALSE
E2E30_RS04505	NZ_CP037913.1	965544	967028	-	-	WP_133187611.1	494	carboxylesterase family protein	0.0348165	0.421369	-0.27177	0.727956	0.456186	1	1	1	1	1	3.31238	FALSE	FALSE
E2E30_RS04510	NZ_CP037913.1	967025	967777	-	-	WP_133187613.1	250	GDSL family lipase	-0.160561	1.31439	0.159596	0.994236	1.15383	1	0.202316	1	1	0.929933	3.9362	FALSE	FALSE
E2E30_RS04515	NZ_CP037913.1	967777	969099	-	-	WP_133187615.1	440	sugar porter family MFS transporter	-0.226669	0.707485	-0.212542	0.693357	0.480816	1	1	1	1	1	5.40357	FALSE	FALSE
E2E30_RS04520	NZ_CP037913.1	969096	972512	-	-	WP_133187617.1	1138	glycoside hydrolase family 2	-0.0956398	0.736149	-0.0627924	0.703302	0.640509	1	1	1	1	1	6.92667	FALSE	FALSE
E2E30_RS04525	NZ_CP037913.1	972966	976139	+	-	WP_133187619.1	1057	TonB-dependent receptor	-0.227016	1.40137	-0.0148829	1.18924	1.17435	1	1	1	1	1	8.04639	FALSE	FALSE
E2E30_RS04530	NZ_CP037913.1	976249	977781	+	-	WP_133187621.1	510	tryptophan 7-halogenase	-0.39217	0.158505	-0.179711	-0.0539543	-0.233665	1	1	1	1	1	6.21635	FALSE	FALSE
E2E30_RS04535	NZ_CP037913.1	977867	979144	+	-	WP_133187623.1	425	ROK family transcriptional regulator	-0.182362	0.410409	0.0816754	0.146372	0.228047	1	1	1	1	1	5.12763	FALSE	FALSE
E2E30_RS04540	NZ_CP037913.1	979230	980129	+	-	WP_133187625.1	299	ROK family protein	-0.459693	-0.0673889	-0.151899	-0.375182	-0.527081	1	1	1	1	1	5.56464	FALSE	FALSE
E2E30_RS04545	NZ_CP037913.1	980501	981133	-	-	WP_133187627.1	210	tyrosine-type recombinase/integrase	0.23781	2.91136	1.08068	2.06849	3.14917	1	0.000222714	1	0.011872	9.29004e-05	8.71625	TRUE	TRUE
E2E30_RS04550	NZ_CP037913.1	981398	981889	+	-	WP_133187629.1	163	hypothetical protein	0.125844	-0.243206	-0.206723	0.0893616	-0.117361	1	1	1	1	1	3.19752	FALSE	FALSE
E2E30_RS04555	NZ_CP037913.1	982075	982809	-	-	WP_133187631.1	244	SDR family oxidoreductase	-0.254122	-0.388289	-0.126307	-0.516104	-0.64241	1	1	1	1	1	4.23915	FALSE	FALSE
E2E30_RS04560	NZ_CP037913.1	982907	983800	+	-	WP_133187633.1	297	LysR family transcriptional regulator	-0.75963	-0.703273	-0.197312	-1.26559	-1.4629	1	1	1	0.585329	0.117977	6.43319	FALSE	FALSE
E2E30_RS04565	NZ_CP037913.1	983979	984611	-	-	WP_133187635.1	210	tyrosine-type recombinase/integrase	0.143989	2.94878	1.13797	1.9548	3.09277	1	0.000125507	1	0.0156045	7.39182e-05	8.05177	TRUE	TRUE
E2E30_RS04570	NZ_CP037913.1	985252	986313	+	-	WP_133187637.1	353	class I SAM-dependent methyltransferase	-0.64009	-0.148992	-0.211601	-0.577482	-0.789082	1	1	1	1	1	6.48281	FALSE	FALSE
E2E30_RS04575	NZ_CP037913.1	986306	986575	+	-	WP_133187639.1	89	hypothetical protein	-0.568726	0.438707	0.11303	-0.243049	-0.130019	1	1	1	1	1	2.84089	FALSE	FALSE
E2E30_RS04580	NZ_CP037913.1	986550	987179	-	-	WP_133187641.1	209	isochorismatase family protein	0.352046	-0.489929	0.0939518	-0.231835	-0.137883	1	1	1	1	1	4.18113	FALSE	FALSE
E2E30_RS04585	NZ_CP037913.1	987169	988041	-	-	WP_133187643.1	290	isocitrate lyase/PEP mutase family protein	-0.314779	-0.218747	-0.12266	-0.410866	-0.533526	1	1	1	1	1	4.94649	FALSE	FALSE
E2E30_RS04590	NZ_CP037913.1	988038	988952	-	-	WP_133187645.1	304	polysaccharide deacetylase	-0.235352	0.498714	0.116521	0.146842	0.263362	1	1	1	1	1	6.31247	FALSE	FALSE
E2E30_RS04595	NZ_CP037913.1	988967	989725	-	-	WP_133191928.1	252	arylmalonate decarboxylase	-0.18412	-0.377863	-0.129821	-0.432162	-0.561983	1	1	1	1	1	5.18331	FALSE	FALSE
E2E30_RS04600	NZ_CP037913.1	989890	990180	+	-	WP_133187647.1	96	DUF1330 domain-containing protein	-0.10921	-0.12922	-0.0229114	-0.215519	-0.23843	1	1	1	1	1	3.46466	FALSE	FALSE
E2E30_RS04605	NZ_CP037913.1	990222	991424	+	-	WP_133187649.1	400	FAD-dependent monooxygenase	-0.158601	-0.792928	-0.0992935	-0.852236	-0.951529	1	1	1	1	1	4.37597	FALSE	FALSE
E2E30_RS04610	NZ_CP037913.1	991501	992274	-	-	WP_133187651.1	257	helix-turn-helix domain-containing protein	-0.374718	0.196237	0.0591525	-0.237634	-0.178481	1	1	1	1	1	7.30021	FALSE	FALSE
E2E30_RS04615	NZ_CP037913.1	992360	993280	-	-	WP_133187653.1	306	polysaccharide deacetylase family protein	-0.244488	0.225659	-0.106129	0.0872997	-0.0188295	1	1	1	1	1	4.11187	FALSE	FALSE
E2E30_RS04620	NZ_CP037913.1	993277	994203	-	-	WP_133187655.1	308	polysaccharide deacetylase family protein	-0.206877	-0.00359261	0.0525762	-0.263046	-0.21047	1	1	1	1	1	4.87624	FALSE	FALSE
E2E30_RS04625	NZ_CP037913.1	994196	994864	-	-	WP_133191929.1	222	isochorismatase family protein	-0.313037	0.656215	0.0968953	0.246283	0.343178	1	1	1	1	1	5.05575	FALSE	FALSE
E2E30_RS04630	NZ_CP037913.1	994897	995823	-	-	WP_133187657.1	308	hydroxymethylglutaryl-CoA lyase	-0.38032	0.411848	-0.104206	0.135734	0.0315278	1	1	1	1	1	5.34048	FALSE	FALSE
E2E30_RS04635	NZ_CP037913.1	995813	997081	+	-	WP_133187659.1	422	CoA transferase	-0.285356	-0.425003	-0.191912	-0.518446	-0.710359	1	1	1	1	1	4.28322	FALSE	FALSE
E2E30_RS04640	NZ_CP037913.1	997084	997845	-	-	WP_133187661.1	253	GntR family transcriptional regulator	0.21245	-0.77534	-0.487765	-0.0751251	-0.56289	1	1	1	1	1	3.3465	FALSE	FALSE
E2E30_RS04645	NZ_CP037913.1	997944	999326	+	-	WP_133191930.1	460	3-isopropylmalate dehydratase large subunit	-0.70876	-0.462564	-0.404366	-0.766958	-1.17132	1	1	1	1	1	3.42681	FALSE	FALSE
E2E30_RS04650	NZ_CP037913.1	999326	999919	+	leuD	WP_133187663.1	197	3-isopropylmalate dehydratase small subunit	-0.395155	-0.447417	-0.289324	-0.553248	-0.842572	1	1	1	1	1	4.54424	FALSE	FALSE
E2E30_RS04655	NZ_CP037913.1	999930	1001297	+	-	WP_133187665.1	455	FAD-dependent oxidoreductase	-0.169913	-0.224658	0.0369679	-0.43154	-0.394572	1	1	1	1	1	4.28945	FALSE	FALSE
E2E30_RS04660	NZ_CP037913.1	1001543	1003936	+	-	WP_133187667.1	797	TonB-dependent receptor plug domain-containing protein	-0.108739	0.750653	0.410765	0.231149	0.641914	1	1	1	1	1	5.25265	FALSE	FALSE
E2E30_RS04665	NZ_CP037913.1	1004109	1005509	+	-	WP_133187669.1	466	MFS transporter	-0.291133	0.0784325	-0.166012	-0.0466882	-0.2127	1	1	1	1	1	3.85091	FALSE	FALSE
E2E30_RS04670	NZ_CP037913.1	1005528	1006421	+	-	WP_133187671.1	297	alpha/beta hydrolase	-0.568023	-0.660204	-0.107122	-1.12111	-1.22823	1	1	1	0.456461	0.126748	4.53876	FALSE	FALSE
E2E30_RS04675	NZ_CP037913.1	1006459	1007721	-	-	WP_133187673.1	420	aminopeptidase P family protein	-0.555514	0.336095	0.217971	-0.43739	-0.219419	1	1	1	1	1	4.88919	FALSE	FALSE
E2E30_RS04680	NZ_CP037913.1	1007850	1008659	+	-	WP_133187675.1	269	alpha/beta fold hydrolase	-0.0772327	-1.20387	-0.429567	-0.851539	-1.28111	1	1	1	1	1	3.52528	FALSE	FALSE
E2E30_RS04685	NZ_CP037913.1	1008697	1009677	+	-	WP_133191931.1	326	SMP-30/gluconolactonase/LRE family protein	-0.146062	-0.413654	-0.177723	-0.381993	-0.559717	1	1	1	1	1	5.43165	FALSE	FALSE
E2E30_RS04690	NZ_CP037913.1	1009674	1010966	-	-	WP_133187677.1	430	aminopeptidase P family protein	-0.609246	0.610726	-0.0897475	0.0912274	0.00147993	1	1	1	1	1	6.26901	FALSE	FALSE
E2E30_RS04695	NZ_CP037913.1	1011135	1012529	+	-	WP_133187679.1	464	MFS transporter	-0.0873334	-0.296073	0.0168337	-0.40024	-0.383406	1	1	1	1	1	4.62043	FALSE	FALSE
E2E30_RS04700	NZ_CP037913.1	1012526	1012801	+	-	WP_133187681.1	91	hypothetical protein	-0.126976	-0.476339	0.0390393	-0.642354	-0.603315	1	1	1	1	1	2.36343	FALSE	FALSE
E2E30_RS04705	NZ_CP037913.1	1012805	1013926	+	-	WP_133187683.1	373	class I SAM-dependent methyltransferase	-0.158307	-0.143648	0.00778296	-0.309738	-0.301955	1	1	1	1	1	4.93265	FALSE	FALSE
E2E30_RS04710	NZ_CP037913.1	1013931	1015364	+	-	WP_133187685.1	477	MFS transporter	0.221424	-1.57508	-0.391511	-0.962149	-1.35366	1	0.0307904	1	1	0.183671	5.31156	TRUE	FALSE
E2E30_RS04715	NZ_CP037913.1	1015361	1016233	+	-	WP_133187687.1	290	alpha/beta fold hydrolase	-0.157895	-0.237466	-0.210374	-0.184986	-0.39536	1	1	1	1	1	2.82433	FALSE	FALSE
E2E30_RS04720	NZ_CP037913.1	1016227	1017714	+	-	WP_133187689.1	495	carboxylesterase family protein	-0.117631	-0.414334	-0.244518	-0.287447	-0.531965	1	1	1	1	1	4.71531	FALSE	FALSE
E2E30_RS04725	NZ_CP037913.1	1017738	1019132	+	-	WP_133187691.1	464	LLM class flavin-dependent oxidoreductase	-0.0318498	0.0889828	-0.012955	0.070088	0.057133	1	1	1	1	1	4.06424	FALSE	FALSE
E2E30_RS04730	NZ_CP037913.1	1019117	1020319	+	-	WP_133187693.1	400	alpha/beta hydrolase fold domain-containing protein	-0.100415	-0.236628	-0.268258	-0.0687849	-0.337043	1	1	1	1	1	4.34598	FALSE	FALSE
E2E30_RS04740	NZ_CP037913.1	1021929	1022504	+	-	WP_133187695.1	191	transposase	-0.0089261	0.168321	0.0542356	0.10516	0.159395	1	1	1	1	1	5.89823	FALSE	FALSE
E2E30_RS04745	NZ_CP037913.1	1023172	1023549	+	-	WP_133187697.1	125	DUF393 domain-containing protein	-0.32977	-0.329845	-0.110882	-0.548733	-0.659615	1	1	1	1	1	4.76076	FALSE	FALSE
E2E30_RS04750	NZ_CP037913.1	1023979	1025007	-	-	WP_133191932.1	342	NAD(P)H-binding protein	-0.132915	-0.24899	-0.186567	-0.195338	-0.381905	1	1	1	1	1	7.85685	FALSE	FALSE
E2E30_RS04755	NZ_CP037913.1	1025657	1026828	+	-	WP_133186548.1	390	IS3 family transposase	-0.317319	0.0415515	-0.061091	-0.214677	-0.275768	1	1	1	1	1	5.95557	FALSE	FALSE
E2E30_RS04760	NZ_CP037913.1	1027055	1028656	-	-	WP_133187699.1	533	FAD-dependent oxidoreductase	-0.254474	0.759212	0.247709	0.25703	0.504739	1	1	1	1	1	6.08119	FALSE	FALSE
E2E30_RS04765	NZ_CP037913.1	1028656	1029786	-	-	WP_133187701.1	376	hypothetical protein	-0.602905	0.332109	-0.0769688	-0.193827	-0.270796	1	1	1	1	1	7.98085	FALSE	FALSE
E2E30_RS04770	NZ_CP037913.1	1029790	1030593	-	-	WP_133187703.1	267	MBL fold metallo-hydrolase	0.165475	1.11837	0.70778	0.576069	1.28385	1	1	1	1	0.712314	4.0687	FALSE	FALSE
E2E30_RS04775	NZ_CP037913.1	1030562	1031224	-	-	WP_133187705.1	220	nuclear transport factor 2 family protein	-0.0810856	0.436349	-0.047363	0.402627	0.355264	1	1	1	1	1	5.39952	FALSE	FALSE
E2E30_RS04780	NZ_CP037913.1	1031413	1032330	+	-	WP_133187707.1	305	LysR family transcriptional regulator	-0.458582	0.591094	0.429891	-0.29738	0.132512	1	1	1	1	1	7.47089	FALSE	FALSE
E2E30_RS04785	NZ_CP037913.1	1032594	1035059	+	-	WP_133187709.1	821	TonB-dependent receptor plug domain-containing protein	-0.0703538	0.999332	0.41007	0.518908	0.928978	1	1	1	1	1	7.0188	FALSE	FALSE
E2E30_RS04790	NZ_CP037913.1	1035123	1035989	+	-	WP_133187711.1	288	fumarylacetoacetate hydrolase family protein	-0.202492	1.1153	0.304857	0.607948	0.912805	1	1	1	1	1	5.89318	FALSE	FALSE
E2E30_RS04795	NZ_CP037913.1	1035928	1037385	+	-	WP_133187713.1	485	MFS transporter	-0.137226	0.0648875	-0.0600185	-0.0123198	-0.0723383	1	1	1	1	1	7.61308	FALSE	FALSE
E2E30_RS04800	NZ_CP037913.1	1037569	1038897	+	-	WP_133187715.1	442	MFS transporter	-0.239772	-0.543612	-0.216605	-0.566778	-0.783383	1	1	1	1	1	6.8032	FALSE	FALSE
E2E30_RS04805	NZ_CP037913.1	1038916	1039845	+	-	WP_133187717.1	309	3-keto-5-aminohexanoate cleavage protein	-0.165723	0.69739	0.238006	0.293662	0.531668	1	1	1	1	1	6.20545	FALSE	FALSE
E2E30_RS04810	NZ_CP037913.1	1039885	1041600	+	-	WP_133187719.1	571	acyl-CoA dehydrogenase	-0.137052	-0.362473	-0.0719433	-0.427582	-0.499525	1	1	1	1	1	6.56104	FALSE	FALSE
E2E30_RS04815	NZ_CP037913.1	1041651	1042550	+	-	WP_133187721.1	299	glyoxalase/bleomycin resistance/extradiol dioxygenase family protein	-0.269753	0.568477	0.326455	-0.0277306	0.298724	1	1	1	1	1	5.64062	FALSE	FALSE
E2E30_RS04820	NZ_CP037913.1	1042567	1043787	+	-	WP_133187723.1	406	amidohydrolase family protein	-0.232964	0.0798457	0.0498722	-0.202991	-0.153119	1	1	1	1	1	6.27007	FALSE	FALSE
E2E30_RS04825	NZ_CP037913.1	1043774	1044844	+	-	WP_133187725.1	356	GTP-binding protein	-0.211258	-0.317297	-0.034056	-0.494499	-0.528555	1	1	1	1	1	6.11344	FALSE	FALSE
E2E30_RS04830	NZ_CP037913.1	1044857	1045444	+	-	WP_133187727.1	195	malonic semialdehyde reductase	0.249633	0.644918	0.574441	0.320111	0.894552	1	1	1	1	1	4.34109	FALSE	FALSE
E2E30_RS04835	NZ_CP037913.1	1045444	1046151	+	-	WP_133187729.1	235	CoA transferase subunit A	-0.0753367	-0.0820369	-0.0148766	-0.142497	-0.157374	1	1	1	1	1	7.57388	FALSE	FALSE
E2E30_RS04840	NZ_CP037913.1	1046151	1046807	+	-	WP_133187731.1	218	CoA transferase subunit B	0.0672002	0.156322	0.186368	0.0371545	0.223522	1	1	1	1	1	5.9828	FALSE	FALSE
E2E30_RS04845	NZ_CP037913.1	1046825	1047439	+	-	WP_133187733.1	204	DUF1956 domain-containing protein	-0.225531	1.31299	0.746116	0.341345	1.08746	1	1	1	1	1	5.71844	FALSE	FALSE
E2E30_RS04850	NZ_CP037913.1	1047911	1048624	-	-	WP_133187735.1	237	hypothetical protein	-0.590183	0.845732	0.381025	-0.125476	0.255549	1	1	1	1	1	5.57721	FALSE	FALSE
E2E30_RS04855	NZ_CP037913.1	1048735	1049379	-	-	WP_133187736.1	214	hypothetical protein	-0.413522	-0.471741	0.150115	-1.03538	-0.885263	1	1	1	1	1	4.07689	FALSE	FALSE
E2E30_RS04860	NZ_CP037913.1	1049475	1050125	-	-	WP_133187738.1	216	hypothetical protein	-0.276157	-0.454262	0.0025085	-0.732927	-0.730419	1	1	1	1	1	3.01921	FALSE	FALSE
E2E30_RS04865	NZ_CP037913.1	1050172	1050435	-	-	WP_133187740.1	87	hypothetical protein	-0.00968147	0.388904	0.23536	0.143863	0.379222	1	1	1	1	1	2.209	FALSE	FALSE
E2E30_RS04870	NZ_CP037913.1	1050544	1053354	-	-	WP_133187742.1	936	hypothetical protein	-0.168181	0.581464	0.213762	0.199521	0.413283	1	1	1	1	1	5.84255	FALSE	FALSE
E2E30_RS04875	NZ_CP037913.1	1053396	1054208	+	-	WP_133187744.1	270	hypothetical protein	-0.512308	-0.728079	-0.363253	-0.877134	-1.24039	1	1	1	1	1	4.0305	FALSE	FALSE
E2E30_RS04880	NZ_CP037913.1	1054205	1054546	+	-	WP_133187746.1	113	hypothetical protein	0.346625	-0.422063	-0.14921	0.0737716	-0.0754382	1	1	1	1	1	6.65862	FALSE	FALSE
E2E30_RS04885	NZ_CP037913.1	1054546	1056267	+	-	WP_133187749.1	573	hypothetical protein	-0.0726817	0.740663	0.0359231	0.632058	0.667981	1	1	1	1	1	8.853	FALSE	FALSE
E2E30_RS04890	NZ_CP037913.1	1056415	1056894	+	-	WP_133187751.1	159	hypothetical protein	0.0270584	0.934333	0.407282	0.55411	0.961391	1	1	1	1	1	4.29418	FALSE	FALSE
E2E30_RS04895	NZ_CP037913.1	1056966	1057655	+	-	WP_133187753.1	229	hypothetical protein	0.0393562	-0.0856679	0.0349958	-0.0813075	-0.0463117	1	1	1	1	1	5.95765	FALSE	FALSE
E2E30_RS04900	NZ_CP037913.1	1057775	1058473	+	-	WP_133187755.1	232	VWA domain-containing protein	-0.407485	-0.438001	-0.196627	-0.648859	-0.845486	1	1	1	1	1	6.36274	FALSE	FALSE
E2E30_RS04905	NZ_CP037913.1	1058476	1059231	+	-	WP_133187757.1	251	protein phosphatase 2C domain-containing protein	-0.786418	0.140323	-0.0680782	-0.578017	-0.646095	1	1	1	1	1	6.38232	FALSE	FALSE
E2E30_RS04910	NZ_CP037913.1	1059231	1061282	+	-	WP_133187759.1	683	hypothetical protein	-0.123296	0.097831	0.0541091	-0.0795743	-0.0254652	1	1	1	1	1	7.3384	FALSE	FALSE
E2E30_RS04915	NZ_CP037913.1	1062171	1065062	-	-	WP_133187761.1	963	PAS domain-containing protein	0.118313	-0.450197	-0.0839231	-0.24796	-0.331883	1	1	1	1	1	7.19813	FALSE	FALSE
E2E30_RS04920	NZ_CP037913.1	1065434	1067311	-	-	WP_133187763.1	625	ABC transporter ATP-binding protein	-0.158106	-0.542688	-0.104555	-0.596239	-0.700794	1	1	1	1	1	6.1004	FALSE	FALSE
E2E30_RS04925	NZ_CP037913.1	1067620	1069005	-	-	WP_133187765.1	461	DUF1501 domain-containing protein	0.336749	1.9075	0.172195	2.07206	2.24425	1	0.60918	1	0.292486	0.133259	5.49424	FALSE	TRUE
E2E30_RS04930	NZ_CP037913.1	1069007	1070788	-	-	WP_133187767.1	593	DUF1800 domain-containing protein	0.415874	0.498826	-0.0540952	0.968795	0.9147	1	1	1	1	1	7.86192	FALSE	FALSE
E2E30_RS04935	NZ_CP037913.1	1071044	1071670	-	-	WP_133187769.1	208	hypothetical protein	0.327202	-0.902126	-0.0209186	-0.554006	-0.574924	1	1	1	1	1	6.14796	FALSE	FALSE
E2E30_RS04940	NZ_CP037913.1	1071694	1072002	-	-	WP_133187771.1	102	hypothetical protein	-0.133626	0.0623827	-0.00543754	-0.0658062	-0.0712438	1	1	1	1	1	5.80387	FALSE	FALSE
E2E30_RS04945	NZ_CP037913.1	1072087	1072356	-	-	WP_133187773.1	89	GlsB/YeaQ/YmgE family stress response membrane protein	0.144959	-0.371285	0.138869	-0.365194	-0.226326	1	1	1	1	1	6.04571	FALSE	FALSE
E2E30_RS04950	NZ_CP037913.1	1072526	1074001	+	-	WP_133187775.1	491	helix-turn-helix transcriptional regulator	0.475384	-1.32444	-0.228876	-0.620181	-0.849057	1	1	1	1	1	8.02629	FALSE	FALSE
E2E30_RS04955	NZ_CP037913.1	1074054	1074446	+	-	WP_133187777.1	130	DUF1622 domain-containing protein	0.524158	-1.51872	-0.520251	-0.474315	-0.994566	1	0.492522	1	1	1	5.17402	FALSE	FALSE
E2E30_RS04960	NZ_CP037913.1	1074592	1075254	-	-	WP_133187779.1	220	thiaminase II	-0.123705	0.284125	0.122664	0.0377555	0.16042	1	1	1	1	1	5.02316	FALSE	FALSE
E2E30_RS04965	NZ_CP037913.1	1075515	1076579	-	-	WP_133187781.1	354	hypothetical protein	1.23058	-2.22569	-0.398222	-0.596883	-0.995105	1	0.0146137	1	1	1	4.95881	TRUE	TRUE
E2E30_RS04970	NZ_CP037913.1	1076572	1077534	-	-	WP_133187783.1	320	glycosyltransferase	0.824856	-1.93907	-0.336364	-0.77785	-1.11421	1	0.00141031	1	1	1	4.57715	TRUE	FALSE
E2E30_RS04975	NZ_CP037913.1	1077531	1078742	-	-	WP_133187785.1	403	methyltransferase domain-containing protein	0.756404	-1.68647	-0.099679	-0.830389	-0.930068	1	0.0591251	1	1	1	5.12526	FALSE	FALSE
E2E30_RS04980	NZ_CP037913.1	1078739	1079674	-	-	WP_133187787.1	311	glycosyltransferase	0.377968	-1.25964	-0.264696	-0.616977	-0.881673	1	1	1	1	1	5.67587	FALSE	FALSE
E2E30_RS04985	NZ_CP037913.1	1080038	1082059	+	-	WP_133187789.1	673	HAD-IIB family hydrolase	0.876044	-1.82337	-0.201137	-0.746191	-0.947329	1	1	1	1	1	7.02552	FALSE	FALSE
E2E30_RS04990	NZ_CP037913.1	1082056	1083216	+	-	WP_133187791.1	386	hypothetical protein	1.23434	-2.03328	-0.158443	-0.640497	-0.79894	1	0.0267657	1	1	1	6.568	TRUE	TRUE
E2E30_RS04995	NZ_CP037913.1	1083213	1084124	+	-	WP_133187793.1	303	glycosyltransferase	1.20466	-1.67772	-0.0292299	-0.443825	-0.473055	0.880363	0.0170782	1	1	1	6.91766	TRUE	FALSE
E2E30_RS05000	NZ_CP037913.1	1084058	1085146	-	-	WP_133191933.1	362	glycosyltransferase	0.689894	-2.19913	-0.0739601	-1.43527	-1.50923	1	1	1	1	1	6.02132	FALSE	TRUE
E2E30_RS05005	NZ_CP037913.1	1085337	1087388	+	-	WP_133187795.1	683	M3 family metallopeptidase	-0.694783	-0.836844	-0.247624	-1.284	-1.53163	1	1	1	1	1	8.10246	FALSE	FALSE
E2E30_RS05010	NZ_CP037913.1	1087754	1088179	+	-	WP_133187797.1	141	fasciclin domain-containing protein	-0.9757	1.45205	-0.097181	0.573535	0.476354	1	1	1	1	1	2.90358	FALSE	FALSE
E2E30_RS05015	NZ_CP037913.1	1088255	1089184	+	-	WP_133187799.1	309	FAD-dependent oxidoreductase	0.403624	-0.567816	-0.269262	0.10507	-0.164192	1	1	1	1	1	2.96094	FALSE	FALSE
E2E30_RS05020	NZ_CP037913.1	1089181	1090803	-	crtI	WP_133187801.1	540	phytoene desaturase	-0.400124	0.709323	0.198912	0.110287	0.309199	1	1	1	1	1	7.14584	FALSE	FALSE
E2E30_RS05025	NZ_CP037913.1	1090800	1091732	-	-	WP_133187803.1	310	beta-carotene 15,15\'-dioxygenase, Brp/Blh family	-0.594382	0.258892	-0.0330287	-0.302461	-0.33549	1	1	1	1	1	7.74878	FALSE	FALSE
E2E30_RS05030	NZ_CP037913.1	1091737	1092504	-	-	WP_133187805.1	255	xanthorhodopsin	-0.412029	0.32895	0.256711	-0.33979	-0.0830796	1	1	1	1	1	3.56226	FALSE	FALSE
E2E30_RS05035	NZ_CP037913.1	1092761	1093384	-	-	WP_133191934.1	207	PAS domain-containing protein	0.115638	-0.060114	0.105129	-0.0496047	0.0555244	1	1	1	1	1	5.36642	FALSE	FALSE
E2E30_RS05040	NZ_CP037913.1	1093882	1094154	+	-	WP_133187807.1	90	hypothetical protein	-0.199942	-0.269257	-0.0180332	-0.451166	-0.469199	1	1	1	1	1	2.51558	FALSE	FALSE
E2E30_RS05045	NZ_CP037913.1	1094198	1094716	+	-	WP_133187809.1	172	SAM-dependent methyltransferase	-0.778471	0.0430549	-0.0168404	-0.718576	-0.735416	1	1	1	1	1	2.16553	FALSE	FALSE
E2E30_RS05050	NZ_CP037913.1	1094713	1094973	+	-	WP_133187811.1	86	hypothetical protein	-0.233525	0.279851	-0.413852	0.460178	0.0463258	1	1	1	1	1	0.649334	FALSE	FALSE
E2E30_RS05060	NZ_CP037913.1	1096312	1097373	-	-	WP_133187813.1	353	HoxN/HupN/NixA family nickel/cobalt transporter	0.547384	0.758282	-0.189246	1.49491	1.30567	1	1	1	0.0253392	0.111569	4.42124	TRUE	FALSE
E2E30_RS05065	NZ_CP037913.1	1097916	1098557	-	bluB	WP_133187815.1	213	5,6-dimethylbenzimidazole synthase	0.46558	-0.903054	-0.048344	-0.389129	-0.437473	1	1	1	1	1	2.83956	FALSE	FALSE
E2E30_RS05070	NZ_CP037913.1	1098554	1099312	-	-	WP_133187817.1	252	precorrin-6A synthase (deacetylating)	0.654294	-1.15556	-0.325449	-0.175819	-0.501268	1	1	1	1	1	4.17367	FALSE	FALSE
E2E30_RS05075	NZ_CP037913.1	1099309	1100037	-	cobA	WP_133187819.1	242	uroporphyrinogen-III C-methyltransferase	0.444883	-0.915042	-0.29099	-0.179168	-0.470159	1	1	1	1	1	2.91846	FALSE	FALSE
E2E30_RS05080	NZ_CP037913.1	1100034	1101341	-	-	WP_133187821.1	435	cobyrinate a,c-diamide synthase	0.833914	-1.42914	0.135585	-0.730806	-0.595221	1	1	1	1	1	4.10509	FALSE	FALSE
E2E30_RS05085	NZ_CP037913.1	1101338	1102123	-	cobM	WP_133187823.1	261	precorrin-4 C(11)-methyltransferase	-0.00629926	-1.04575	0.0337968	-1.08584	-1.05205	1	1	1	1	1	3.32286	FALSE	FALSE
E2E30_RS05090	NZ_CP037913.1	1102120	1102500	-	-	WP_133187825.1	126	precorrin methylase	-0.00297552	-0.808262	0.0195422	-0.83078	-0.811237	1	1	1	1	1	2.44123	FALSE	FALSE
E2E30_RS05095	NZ_CP037913.1	1102482	1103690	-	cbiE	WP_133187827.1	402	precorrin-6y C5,15-methyltransferase (decarboxylating) subunit CbiE	0.406555	-1.16703	-0.303038	-0.457438	-0.760475	1	1	1	1	1	5.26511	FALSE	FALSE
E2E30_RS05100	NZ_CP037913.1	1103689	1104438	+	-	WP_133187829.1	249	cobalt-precorrin-6A reductase	-0.229861	-0.0264996	-0.0405881	-0.215773	-0.256361	1	1	1	1	1	5.75129	FALSE	FALSE
E2E30_RS05105	NZ_CP037913.1	1104414	1105157	-	cobJ	WP_133187831.1	247	precorrin-3B C(17)-methyltransferase	0.409792	-1.25548	-0.0192331	-0.826458	-0.845691	1	1	1	1	1	5.00453	FALSE	FALSE
E2E30_RS05110	NZ_CP037913.1	1105154	1105879	-	cobI	WP_133187833.1	241	precorrin-2 C(20)-methyltransferase	0.00459512	-0.797715	-0.150192	-0.642928	-0.79312	1	1	1	1	1	5.42856	FALSE	FALSE
E2E30_RS05115	NZ_CP037913.1	1105876	1106505	-	-	WP_133187835.1	209	precorrin-8X methylmutase	-0.0313453	-0.481918	-0.184127	-0.329136	-0.513263	1	1	1	1	1	4.49717	FALSE	FALSE
E2E30_RS05120	NZ_CP037913.1	1106505	1107608	-	-	WP_133187837.1	367	cobalamin biosynthesis protein CobG	-0.290239	-0.577452	-0.257248	-0.610444	-0.867691	1	1	1	1	1	6.26981	FALSE	FALSE
E2E30_RS05125	NZ_CP037913.1	1107605	1110877	-	cobN	WP_133187839.1	1090	cobaltochelatase subunit CobN	-0.145563	-0.77934	-0.240265	-0.684638	-0.924903	1	1	1	1	1	8.01241	FALSE	FALSE
E2E30_RS05130	NZ_CP037913.1	1110885	1111922	-	cobW	WP_133187848.1	345	cobalamin biosynthesis protein CobW	-0.359806	0.12645	-0.0596263	-0.173729	-0.233356	1	1	1	1	1	7.38353	FALSE	FALSE
E2E30_RS05135	NZ_CP037913.1	1112418	1113428	-	-	WP_133187850.1	336	aldo/keto reductase	0.514601	-0.167843	0.109496	0.237262	0.346758	1	1	1	1	1	4.81434	FALSE	FALSE
E2E30_RS05140	NZ_CP037913.1	1113454	1114332	-	-	WP_133187852.1	292	amidohydrolase family protein	0.206434	0.170948	0.141861	0.235522	0.377383	1	1	1	1	1	3.61225	FALSE	FALSE
E2E30_RS05145	NZ_CP037913.1	1114329	1115363	-	-	WP_133191935.1	344	4-oxalomesaconate tautomerase	0.254865	-0.178612	0.083061	-0.00680853	0.0762524	1	1	1	1	1	5.32879	FALSE	FALSE
E2E30_RS05150	NZ_CP037913.1	1115389	1116063	-	ligK	WP_133187854.1	224	4-carboxy-4-hydroxy-2-oxoadipate aldolase/oxaloacetate decarboxylase	0.562855	-0.68752	-0.142933	0.0182687	-0.124665	1	1	1	1	1	6.97635	FALSE	FALSE
E2E30_RS05155	NZ_CP037913.1	1116157	1117365	+	-	WP_133187856.1	402	LysR family transcriptional regulator	-0.0694358	-1.20308	-0.247428	-1.02508	-1.27251	1	0.253896	1	1	0.123822	5.65715	FALSE	FALSE
E2E30_RS05160	NZ_CP037913.1	1117418	1118296	+	-	WP_133187858.1	292	NAD(P)-dependent oxidoreductase	0.180904	-0.9772	-0.0434149	-0.752882	-0.796297	1	1	1	1	1	6.63859	FALSE	FALSE
E2E30_RS05165	NZ_CP037913.1	1118293	1119318	+	-	WP_133187860.1	341	amidohydrolase	0.44002	-0.267811	0.12542	0.046788	0.172208	1	1	1	1	1	6.76886	FALSE	FALSE
E2E30_RS05170	NZ_CP037913.1	1119315	1120346	+	-	WP_133187862.1	343	aromatic ring-hydroxylating dioxygenase subunit alpha	0.370269	-0.551409	0.0526582	-0.233798	-0.18114	1	1	1	1	1	7.50893	FALSE	FALSE
E2E30_RS05175	NZ_CP037913.1	1120343	1120813	+	ligA	WP_133187864.1	156	protocatechuate 4,5-dioxygenase subunit alpha	0.26175	-0.552338	-0.0208672	-0.269721	-0.290588	1	1	1	1	1	6.34144	FALSE	FALSE
E2E30_RS05180	NZ_CP037913.1	1120815	1121657	+	-	WP_133187866.1	280	protocatechuate 3,4-dioxygenase	0.451288	-0.792518	-0.11695	-0.22428	-0.34123	1	1	1	1	1	7.72971	FALSE	FALSE
E2E30_RS05185	NZ_CP037913.1	1121654	1122595	+	-	WP_133187868.1	313	Gfo/Idh/MocA family oxidoreductase	0.273312	-0.415504	-0.0525174	-0.0896748	-0.142192	1	1	1	1	1	6.63151	FALSE	FALSE
E2E30_RS05190	NZ_CP037913.1	1122592	1123770	+	pobA	WP_133187870.1	392	4-hydroxybenzoate 3-monooxygenase	0.539268	-1.02228	-0.110363	-0.372645	-0.483008	1	1	1	1	1	6.82138	FALSE	FALSE
E2E30_RS05195	NZ_CP037913.1	1123853	1124374	+	-	WP_133187872.1	173	DUF1993 domain-containing protein	0.605986	0.220048	0.160868	0.665167	0.826034	1	1	1	1	1	5.691	FALSE	FALSE
E2E30_RS05200	NZ_CP037913.1	1124496	1126172	+	-	WP_133187874.1	558	chloride channel protein	0.157307	0.035701	-0.0317378	0.224746	0.193008	1	1	1	1	1	4.76866	FALSE	FALSE
E2E30_RS05205	NZ_CP037913.1	1126333	1126893	+	-	WP_133187876.1	186	YkgJ family cysteine cluster protein	0.677767	-0.51942	-0.160642	0.318989	0.158347	1	1	1	1	1	3.39816	FALSE	FALSE
E2E30_RS05210	NZ_CP037913.1	1127003	1127815	+	-	WP_133187878.1	270	glycoside hydrolase family 16 protein	0.100137	0.218386	-0.0743889	0.392912	0.318523	1	1	1	1	1	7.06114	FALSE	FALSE
E2E30_RS05215	NZ_CP037913.1	1127800	1128489	+	-	WP_133191936.1	229	hypothetical protein	0.0591814	-0.140025	-0.190295	0.109451	-0.080844	1	1	1	1	1	3.97113	FALSE	FALSE
E2E30_RS05220	NZ_CP037913.1	1128486	1130711	-	-	WP_133191937.1	741	glycoside hydrolase family 3 protein	0.259912	-0.0949257	-0.0658955	0.230882	0.164987	1	1	1	1	1	6.10835	FALSE	FALSE
E2E30_RS05225	NZ_CP037913.1	1130963	1134028	+	-	WP_133187880.1	1021	TonB-dependent receptor	0.359068	0.447375	-0.158164	0.964607	0.806443	1	1	1	1	1	7.74082	FALSE	FALSE
E2E30_RS05230	NZ_CP037913.1	1134135	1135658	+	-	WP_133187882.1	507	tryptophan 7-halogenase	-0.0358906	0.367666	0.130878	0.200897	0.331775	1	1	1	1	1	5.69367	FALSE	FALSE
E2E30_RS05235	NZ_CP037913.1	1135658	1136380	+	-	WP_133187884.1	240	SapC family protein	-0.569154	0.881622	0.518769	-0.206301	0.312468	1	1	1	1	1	4.22866	FALSE	FALSE
E2E30_RS05240	NZ_CP037913.1	1136373	1137404	+	-	WP_133187886.1	343	cupin-like domain-containing protein	-0.328447	0.0338508	0.0597994	-0.354395	-0.294596	1	1	1	1	1	4.95827	FALSE	FALSE
E2E30_RS05245	NZ_CP037913.1	1137401	1138879	+	-	WP_133187888.1	492	tryptophan 7-halogenase	-0.137129	-0.204021	-0.0984791	-0.242671	-0.34115	1	1	1	1	1	5.33055	FALSE	FALSE
E2E30_RS05250	NZ_CP037913.1	1138867	1139931	+	-	WP_133187890.1	354	LacI family DNA-binding transcriptional regulator	-0.0650779	-0.909824	-0.131759	-0.843144	-0.974902	1	1	1	1	1	4.09319	FALSE	FALSE
E2E30_RS05255	NZ_CP037913.1	1139984	1141198	+	-	WP_133187892.1	404	MFS transporter	0.0204187	-1.01075	-0.168996	-0.821337	-0.990334	1	1	1	1	1	5.33772	FALSE	FALSE
E2E30_RS05260	NZ_CP037913.1	1141408	1143075	+	-	WP_133187894.1	555	GGDEF and EAL domain-containing protein	0.157933	0.149079	-0.0451901	0.352203	0.307012	1	1	1	1	1	7.2805	FALSE	FALSE
E2E30_RS05265	NZ_CP037913.1	1143299	1144513	-	-	WP_133187896.1	404	SGNH/GDSL hydrolase family protein	-0.195354	0.303291	-0.04377	0.151707	0.107937	1	1	1	1	1	4.39	FALSE	FALSE
E2E30_RS05275	NZ_CP037913.1	1145124	1146554	-	-	WP_133187898.1	476	cardiolipin synthase	-0.103573	-0.370148	-0.179141	-0.294579	-0.47372	1	1	1	1	1	5.3416	FALSE	FALSE
E2E30_RS05280	NZ_CP037913.1	1146669	1146941	-	-	WP_133187900.1	90	hypothetical protein	-0.042209	-0.87391	-0.0650895	-0.851029	-0.916119	1	1	1	1	1	3.22951	FALSE	FALSE
E2E30_RS05285	NZ_CP037913.1	1146941	1149553	-	-	WP_133191938.1	870	response regulator	0.113213	-0.120028	-0.055192	0.0483773	-0.00681473	1	1	1	1	1	7.47296	FALSE	FALSE
E2E30_RS05290	NZ_CP037913.1	1149736	1151511	-	-	WP_133187902.1	591	SLC13 family permease	0.267564	-2.28847	-0.196122	-1.82478	-2.0209	1	0.0223027	1	0.27289	0.0879592	7.62593	TRUE	TRUE
E2E30_RS05295	NZ_CP037913.1	1151750	1152088	-	-	WP_133187904.1	112	hypothetical protein	0.176233	0.416612	-0.0315087	0.624355	0.592846	1	1	1	1	1	5.99248	FALSE	FALSE
E2E30_RS05300	NZ_CP037913.1	1152232	1154778	-	-	WP_133187906.1	848	cation-translocating P-type ATPase	-0.425247	1.06083	-0.0191239	0.654708	0.635584	1	1	1	1	1	6.9724	FALSE	FALSE
E2E30_RS05305	NZ_CP037913.1	1154865	1155680	-	-	WP_133187908.1	271	universal stress protein	0.259358	2.9046	1.2411	1.92286	3.16396	1	0.00168303	1	0.142673	0.000693115	6.33112	TRUE	TRUE
E2E30_RS05310	NZ_CP037913.1	1155806	1156009	-	-	WP_133191939.1	67	hypothetical protein	-1.03414	2.76578	-0.163858	1.8955	1.73164	1	1	1	1	1	2.85727	FALSE	TRUE
E2E30_RS05315	NZ_CP037913.1	1156295	1156822	-	-	WP_133187910.1	175	peptide methionine sulfoxide reductase	0.504398	-1.53312	-0.0286116	-1.00011	-1.02873	1	1	1	1	1	5.05134	FALSE	FALSE
E2E30_RS05320	NZ_CP037913.1	1156847	1157752	-	-	WP_133187912.1	301	diacylglycerol kinase	0.557904	-2.0088	-0.240755	-1.21014	-1.4509	1	1	1	1	1	7.58697	FALSE	TRUE
E2E30_RS05325	NZ_CP037913.1	1157875	1158984	-	-	WP_133191940.1	369	AI-2E family transporter	0.930401	-2.01117	-0.111286	-0.969483	-1.08077	1	0.773611	1	1	1	7.23149	FALSE	TRUE
E2E30_RS05330	NZ_CP037913.1	1159103	1160041	-	-	WP_133187914.1	312	DUF808 domain-containing protein	-0.616955	-0.186124	-0.195716	-0.607363	-0.803079	1	1	1	1	1	7.51698	FALSE	FALSE
E2E30_RS05335	NZ_CP037913.1	1160412	1161605	+	-	WP_133191941.1	397	YihY/virulence factor BrkB family protein	-0.258414	-1.25746	-0.393586	-1.12229	-1.51587	1	1	1	1	1	6.64928	FALSE	FALSE
E2E30_RS05340	NZ_CP037913.1	1161779	1163437	-	-	WP_133187916.1	552	M20/M25/M40 family metallo-hydrolase	-0.134525	0.192983	0.126357	-0.0678993	0.0584577	1	1	1	1	1	6.22451	FALSE	FALSE
E2E30_RS05345	NZ_CP037913.1	1163728	1166619	+	-	WP_133187918.1	963	TonB-dependent receptor	0.190241	2.09166	-0.173016	2.45492	2.2819	1	0.00304751	1	0.000444201	0.00106285	7.71986	TRUE	TRUE
E2E30_RS05350	NZ_CP037913.1	1166689	1167369	+	-	WP_133187920.1	226	ABC transporter ATP-binding protein	-0.42993	0.408865	-0.109774	0.0887087	-0.0210657	1	1	1	1	1	7.29241	FALSE	FALSE
E2E30_RS05355	NZ_CP037913.1	1167359	1169887	+	-	WP_133187922.1	842	FtsX-like permease family protein	0.0122052	-0.830266	-0.129327	-0.688735	-0.818061	1	1	1	1	1	5.58896	FALSE	FALSE
E2E30_RS05360	NZ_CP037913.1	1169887	1170951	+	-	WP_133187924.1	354	carotenoid 1,2-hydratase	-0.239488	-1.42366	-0.163553	-1.49959	-1.66315	1	0.192566	1	0.115672	0.0302992	5.51814	TRUE	FALSE
E2E30_RS05365	NZ_CP037913.1	1171015	1171341	+	-	WP_133187926.1	108	DUF485 domain-containing protein	-0.167976	-0.140587	-0.142713	-0.16585	-0.308563	1	1	1	1	1	4.52063	FALSE	FALSE
E2E30_RS05370	NZ_CP037913.1	1171338	1173041	+	-	WP_133187928.1	567	cation acetate symporter	-0.248067	-0.276271	-0.195794	-0.328545	-0.524339	1	1	1	1	1	7.19502	FALSE	FALSE
E2E30_RS05375	NZ_CP037913.1	1173180	1173455	-	-	WP_133187930.1	91	HU family DNA-binding protein	0.822801	0.825104	0.859366	0.788539	1.6479	1	1	1	1	1	4.73533	FALSE	FALSE
E2E30_RS05380	NZ_CP037913.1	1173645	1174322	-	-	WP_133187932.1	225	nitroreductase	0.160052	0.176388	0.21671	0.119731	0.336441	1	1	1	1	1	4.55428	FALSE	FALSE
E2E30_RS05385	NZ_CP037913.1	1174441	1175832	-	-	WP_133187934.1	463	phospholipase	0.0919154	0.147234	-0.00606913	0.245219	0.23915	1	1	1	1	1	6.93534	FALSE	FALSE
E2E30_RS05390	NZ_CP037913.1	1176047	1176253	-	-	WP_133187936.1	68	helix-hairpin-helix domain-containing protein	0.162254	-1.03972	-0.316429	-0.561038	-0.877467	1	1	1	1	1	5.51751	FALSE	FALSE
E2E30_RS05395	NZ_CP037913.1	1176250	1176744	-	-	WP_133187938.1	164	nucleoside deaminase	-0.188505	-0.956821	-0.18175	-0.963576	-1.14533	1	1	1	1	1	7.87278	FALSE	FALSE
E2E30_RS05400	NZ_CP037913.1	1176794	1177981	-	-	WP_133191942.1	395	DUF2252 domain-containing protein	0.582037	-1.27273	-0.0484057	-0.642284	-0.690689	1	1	1	1	1	7.06336	FALSE	FALSE
E2E30_RS05405	NZ_CP037913.1	1178279	1179694	+	-	WP_133187940.1	471	M20/M25/M40 family metallo-hydrolase	0.923768	0.913899	0.262701	1.57497	1.83767	1	1	1	0.00389863	0.000464781	7.83624	TRUE	FALSE
E2E30_RS05410	NZ_CP037913.1	1179778	1181886	+	-	WP_133187942.1	702	M3 family metallopeptidase	0.108512	0.529777	-0.0745329	0.712822	0.638289	1	1	1	1	1	7.57412	FALSE	FALSE
E2E30_RS05415	NZ_CP037913.1	1181956	1184298	-	-	WP_133191943.1	780	glycosyl hydrolase	-0.315106	0.348336	-0.22455	0.25778	0.0332301	1	1	1	1	1	5.80846	FALSE	FALSE
E2E30_RS05420	NZ_CP037913.1	1184531	1186429	-	-	WP_133191944.1	632	beta-glucuronidase	-0.599031	1.64484	-0.140219	1.18603	1.04581	1	0.0642567	1	1	1	5.96463	FALSE	FALSE
E2E30_RS05425	NZ_CP037913.1	1186437	1187639	-	uxuA	WP_133187944.1	400	mannonate dehydratase	-0.419893	1.28504	0.159037	0.706115	0.865152	1	1	1	1	1	4.42644	FALSE	FALSE
E2E30_RS05430	NZ_CP037913.1	1187699	1189039	-	-	WP_133187946.1	446	dienelactone hydrolase	-0.726254	1.60229	-0.119411	0.99545	0.87604	1	0.0338787	1	1	1	5.1529	TRUE	FALSE
E2E30_RS05435	NZ_CP037913.1	1189112	1191364	-	-	WP_133187948.1	750	TonB-dependent receptor	-0.295541	1.35035	0.0134821	1.04133	1.05481	1	0.243187	1	1	1	8.00605	FALSE	FALSE
E2E30_RS05440	NZ_CP037913.1	1192095	1194437	+	-	WP_133187950.1	780	DUF5110 domain-containing protein	-0.13258	0.655925	-0.10606	0.629406	0.523345	1	1	1	1	1	6.16706	FALSE	FALSE
E2E30_RS05445	NZ_CP037913.1	1194825	1196438	-	-	WP_133187952.1	537	M28 family peptidase	-0.686348	-0.404317	-0.241976	-0.848689	-1.09066	1	1	1	1	1	10.0108	FALSE	FALSE
E2E30_RS05450	NZ_CP037913.1	1196713	1197111	-	-	WP_133187954.1	132	hypothetical protein	-1.4151	0.183426	-0.187853	-1.04382	-1.23167	1	1	1	1	1	10.5904	FALSE	FALSE
E2E30_RS05455	NZ_CP037913.1	1197527	1198435	-	-	WP_133187956.1	302	LysR family transcriptional regulator	-1.04768	-0.594231	-0.190748	-1.45117	-1.64191	1	1	1	0.0872463	0.0182622	8.18325	TRUE	FALSE
E2E30_RS05460	NZ_CP037913.1	1198598	1200994	+	-	WP_133191945.1	798	TonB-dependent receptor	-0.653043	0.0456722	-0.052664	-0.554707	-0.607371	1	1	1	1	1	5.42102	FALSE	FALSE
E2E30_RS05465	NZ_CP037913.1	1201157	1202272	+	-	WP_133187958.1	371	FAD-dependent oxidoreductase	-0.155058	-0.125036	0.0260028	-0.306097	-0.280094	1	1	1	1	1	5.01729	FALSE	FALSE
E2E30_RS05470	NZ_CP037913.1	1202301	1203203	+	-	WP_133187960.1	300	oxidoreductase	-0.281982	0.745109	0.128606	0.334521	0.463128	1	1	1	1	1	4.57192	FALSE	FALSE
E2E30_RS05475	NZ_CP037913.1	1203207	1204364	+	-	WP_133187962.1	385	prolyl oligopeptidase family serine peptidase	-0.53079	-0.0840699	-0.140142	-0.474718	-0.61486	1	1	1	1	1	6.33985	FALSE	FALSE
E2E30_RS05480	NZ_CP037913.1	1204361	1205140	+	-	WP_133187964.1	259	cyclase family protein	-0.526977	-0.15911	-0.189092	-0.496995	-0.686086	1	1	1	1	1	4.80365	FALSE	FALSE
E2E30_RS05485	NZ_CP037913.1	1205175	1206140	+	-	WP_133187966.1	321	fumarylacetoacetate hydrolase family protein	-0.197054	-0.365428	-0.058992	-0.50349	-0.562482	1	1	1	1	1	4.38583	FALSE	FALSE
E2E30_RS05490	NZ_CP037913.1	1206380	1208743	-	-	WP_133187968.1	787	TonB-dependent receptor plug domain-containing protein	-0.462769	0.13915	-0.146906	-0.176712	-0.323619	1	1	1	1	1	5.07826	FALSE	FALSE
E2E30_RS05495	NZ_CP037913.1	1209017	1209913	-	-	WP_133187970.1	298	protocatechuate 3,4-dioxygenase	-0.0600968	0.0507157	0.153191	-0.162572	-0.00938117	1	1	1	1	1	4.21461	FALSE	FALSE
E2E30_RS05500	NZ_CP037913.1	1209915	1210367	-	ligA	WP_133187972.1	150	protocatechuate 4,5-dioxygenase subunit alpha	0.0368508	0.123916	0.325324	-0.164557	0.160767	1	1	1	1	1	2.72922	FALSE	FALSE
E2E30_RS05505	NZ_CP037913.1	1210395	1211243	-	purU	WP_133187974.1	282	formyltetrahydrofolate deformylase	0.0608802	-0.0771144	-0.285656	0.269422	-0.0162342	1	1	1	1	1	2.71642	FALSE	FALSE
E2E30_RS05510	NZ_CP037913.1	1211236	1212114	-	-	WP_133187976.1	292	methylenetetrahydrofolate reductase	0.448214	-1.2309	-0.0580996	-0.72459	-0.78269	1	1	1	1	1	1.97742	FALSE	FALSE
E2E30_RS05515	NZ_CP037913.1	1212203	1212934	+	-	WP_133191946.1	243	alpha/beta hydrolase	0.0479011	-1.58824	0.136004	-1.67635	-1.54034	1	1	1	1	1	1.94388	FALSE	FALSE
E2E30_RS05520	NZ_CP037913.1	1212971	1214368	+	-	WP_133187978.1	465	aminomethyl transferase family protein	0.0552099	-0.834783	-0.0614341	-0.718139	-0.779573	1	1	1	1	1	4.42797	FALSE	FALSE
E2E30_RS05525	NZ_CP037913.1	1214417	1215160	-	-	WP_133187980.1	247	IclR family transcriptional regulator	-0.0243981	-0.92831	-0.329387	-0.623321	-0.952708	1	1	1	1	1	4.50314	FALSE	FALSE
E2E30_RS05530	NZ_CP037913.1	1215197	1216324	-	-	WP_133187982.1	375	cobalamin-independent methionine synthase II family protein	-0.443977	-0.315962	-0.215601	-0.544338	-0.759939	1	1	1	1	1	5.85985	FALSE	FALSE
E2E30_RS05535	NZ_CP037913.1	1216438	1216845	+	-	WP_133187984.1	135	nuclear transport factor 2 family protein	-0.355212	-0.72258	-0.462998	-0.614794	-1.07779	1	1	1	1	1	4.48429	FALSE	FALSE
E2E30_RS05540	NZ_CP037913.1	1217371	1218111	+	-	WP_133191947.1	246	serine hydrolase	-0.483991	0.887436	0.147093	0.256351	0.403444	1	1	1	1	1	6.13316	FALSE	FALSE
E2E30_RS05545	NZ_CP037913.1	1218195	1218947	-	-	WP_133187986.1	250	3\'-5\' exonuclease	-0.766193	0.1855	-0.0731047	-0.507588	-0.580693	1	1	1	1	1	6.31285	FALSE	FALSE
E2E30_RS05550	NZ_CP037913.1	1219100	1219450	-	-	WP_133187988.1	116	hypothetical protein	0.00578056	0.413236	0.289143	0.129874	0.419017	1	1	1	1	1	5.96716	FALSE	FALSE
E2E30_RS05555	NZ_CP037913.1	1219464	1220957	-	-	WP_133187990.1	497	L,D-transpeptidase family protein	-0.131968	0.415279	-0.00886445	0.292175	0.283311	1	1	1	1	1	7.54547	FALSE	FALSE
E2E30_RS05560	NZ_CP037913.1	1221257	1222561	-	pncB	WP_133187992.1	434	nicotinate phosphoribosyltransferase	0.23471	-0.699784	-0.205288	-0.259786	-0.465074	1	1	1	1	1	4.97688	FALSE	FALSE
E2E30_RS05565	NZ_CP037913.1	1222558	1223298	-	-	WP_133187994.1	246	NUDIX hydrolase	0.226989	-1.55898	-0.284662	-1.04733	-1.33199	1	0.631549	1	1	1	4.99313	FALSE	FALSE
E2E30_RS05570	NZ_CP037913.1	1223375	1223959	+	-	WP_133187996.1	194	isochorismatase family protein	0.0761941	-0.471561	-0.122936	-0.272431	-0.395367	1	1	1	1	1	4.68987	FALSE	FALSE
E2E30_RS05575	NZ_CP037913.1	1224176	1226635	-	-	WP_133187998.1	819	TonB-dependent receptor	-0.538733	0.535363	0.133944	-0.137314	-0.00336984	1	1	1	1	1	7.61053	FALSE	FALSE
E2E30_RS05580	NZ_CP037913.1	1227308	1229776	+	-	WP_133191948.1	822	TonB-dependent receptor	-0.427829	-0.114742	0.2131	-0.75567	-0.54257	1	1	1	1	1	5.91821	FALSE	FALSE
E2E30_RS05585	NZ_CP037913.1	1229897	1231747	+	-	WP_133188000.1	616	HAMP domain-containing protein	-0.671677	-0.143655	-0.219666	-0.595666	-0.815332	1	1	1	1	1	5.10779	FALSE	FALSE
E2E30_RS05590	NZ_CP037913.1	1231800	1232840	+	-	WP_133188002.1	346	DUF2332 family protein	-0.207768	-1.59716	-0.194407	-1.61052	-1.80492	1	0.664551	1	0.627563	0.165511	4.30492	FALSE	FALSE
E2E30_RS05595	NZ_CP037913.1	1232980	1233591	+	-	WP_133188004.1	203	hypothetical protein	-0.465733	2.40772	1.66933	0.272657	1.94199	1	0.115351	1	1	0.799981	4.67368	FALSE	TRUE
E2E30_RS05600	NZ_CP037913.1	1233566	1233943	+	-	WP_133188006.1	125	hypothetical protein	-0.608959	0.999936	0.157819	0.233158	0.390977	1	1	1	1	1	2.90216	FALSE	FALSE
E2E30_RS05615	NZ_CP037913.1	1236613	1237266	+	-	WP_133188008.1	217	DUF969 domain-containing protein	0.0768238	-0.661089	-0.101445	-0.48282	-0.584265	1	1	1	1	1	5.31019	FALSE	FALSE
E2E30_RS05620	NZ_CP037913.1	1237263	1238204	+	-	WP_133188010.1	313	DUF979 domain-containing protein	0.0902603	-0.562926	0.00116727	-0.473833	-0.472666	1	1	1	1	1	4.64843	FALSE	FALSE
E2E30_RS05625	NZ_CP037913.1	1238204	1239178	+	-	WP_133188012.1	324	DUF2891 domain-containing protein	0.10102	-0.137337	0.0760786	-0.112395	-0.0363162	1	1	1	1	1	4.35988	FALSE	FALSE
E2E30_RS05635	NZ_CP037913.1	1239748	1240866	-	rodA	WP_133188014.1	372	rod shape-determining protein RodA	0.425336	0.188075	-0.0814157	0.694827	0.613411	1	1	1	1	1	4.03128	FALSE	FALSE
E2E30_RS05640	NZ_CP037913.1	1240863	1242968	-	mrdA	WP_133188016.1	701	penicillin-binding protein 2	0.0484236	-0.77076	-0.247995	-0.474341	-0.722336	1	1	1	1	1	6.9285	FALSE	FALSE
E2E30_RS05645	NZ_CP037913.1	1242965	1243474	-	mreD	WP_133188018.1	169	rod shape-determining protein MreD	-0.199671	-1.47625	-0.254672	-1.42125	-1.67592	1	1	1	1	0.315471	8.62755	FALSE	FALSE
E2E30_RS05650	NZ_CP037913.1	1243482	1244399	-	mreC	WP_133188020.1	305	rod shape-determining protein MreC	0.767824	0.797887	0.218974	1.34674	1.56571	1	1	1	0.583196	0.129866	4.57645	FALSE	FALSE
E2E30_RS05655	NZ_CP037913.1	1244520	1245566	-	-	WP_010186326.1	348	MULTISPECIES: rod shape-determining protein	0.19469	0.892066	0.335263	0.751493	1.08676	1	1	1	1	1	8.33515	FALSE	FALSE
E2E30_RS05660	NZ_CP037913.1	1245727	1247562	+	mutL	WP_133188022.1	611	DNA mismatch repair endonuclease MutL	-0.0771831	-0.419715	-0.0963509	-0.400547	-0.496898	1	1	1	1	1	6.76688	FALSE	FALSE
E2E30_RS05665	NZ_CP037913.1	1247632	1248012	+	-	WP_133188024.1	126	hypothetical protein	1.10056	-0.491335	-0.206111	0.81534	0.60923	1	1	1	1	1	5.21771	FALSE	FALSE
E2E30_RS05670	NZ_CP037913.1	1248287	1248886	-	-	WP_133188026.1	199	MULTISPECIES: 50S ribosomal protein L9	0.0605141	0.472756	0.374812	0.158458	0.53327	1	1	1	1	1	7.9274	FALSE	FALSE
E2E30_RS05675	NZ_CP037913.1	1248899	1249123	-	rpsR	WP_010186331.1	74	MULTISPECIES: 30S ribosomal protein S18	0.117737	1.0105	0.976569	0.151664	1.12823	1	1	1	1	1	7.04892	FALSE	FALSE
E2E30_RS05680	NZ_CP037913.1	1249138	1249572	-	-	WP_133188028.1	144	30S ribosomal protein S6	0.22604	0.802621	0.497315	0.531346	1.02866	1	1	1	1	1	10.9107	FALSE	FALSE
E2E30_RS05685	NZ_CP037913.1	1249759	1250130	-	-	WP_133188030.1	123	hypothetical protein	0.482276	-0.206919	0.124132	0.151225	0.275357	1	1	1	1	1	6.31418	FALSE	FALSE
E2E30_RS05690	NZ_CP037913.1	1250350	1251285	+	fabD	WP_133188032.1	311	ACP S-malonyltransferase	0.394752	-0.319214	-0.167895	0.243433	0.0755379	1	1	1	1	1	7.49645	FALSE	FALSE
E2E30_RS05695	NZ_CP037913.1	1251328	1251762	+	-	WP_133188034.1	144	GxxExxY protein	0.178018	-0.281567	-0.0792954	-0.0242533	-0.103549	1	1	1	1	1	8.36874	FALSE	FALSE
E2E30_RS05700	NZ_CP037913.1	1251766	1252506	+	fabG	WP_133188036.1	246	3-oxoacyl	0.18139	0.403371	0.0348946	0.549866	0.584761	1	1	1	1	1	9.44372	FALSE	FALSE
E2E30_RS05705	NZ_CP037913.1	1252601	1252837	+	-	WP_010186338.1	78	MULTISPECIES: acyl carrier protein	0.46332	-0.0499557	-0.0661095	0.479474	0.413365	1	1	1	1	1	9.94923	FALSE	FALSE
E2E30_RS05710	NZ_CP037913.1	1252961	1254220	+	fabF	WP_133188038.1	419	beta-ketoacyl-ACP synthase II	0.139529	0.114325	-0.0798471	0.333701	0.253853	1	1	1	1	1	8.12481	FALSE	FALSE
E2E30_RS05715	NZ_CP037913.1	1254296	1255261	+	mltG	WP_133188040.1	321	endolytic transglycosylase MltG	0.250009	0.392248	0.0255889	0.616668	0.642257	1	1	1	1	1	6.53519	FALSE	FALSE
E2E30_RS05720	NZ_CP037913.1	1255422	1256033	-	eda	WP_133188042.1	203	bifunctional 4-hydroxy-2-oxoglutarate aldolase/2-dehydro-3-deoxy-phosphogluconate aldolase	0.146627	0.86933	0.163651	0.852306	1.01596	1	1	1	1	1	4.94745	FALSE	FALSE
E2E30_RS05725	NZ_CP037913.1	1256030	1256998	-	glk	WP_133188044.1	322	glucokinase	0.207382	0.652382	0.13338	0.726384	0.859764	1	1	1	1	1	5.5021	FALSE	FALSE
E2E30_RS05730	NZ_CP037913.1	1257065	1258885	-	-	WP_133188046.1	606	phosphogluconate dehydratase	-0.124238	0.45954	0.0134639	0.321839	0.335303	1	1	1	1	1	8.62994	FALSE	FALSE
E2E30_RS05735	NZ_CP037913.1	1258914	1259630	-	pgl	WP_133188048.1	238	6-phosphogluconolactonase	-0.273633	0.685984	0.186065	0.226286	0.412351	1	1	1	1	1	6.12329	FALSE	FALSE
E2E30_RS05740	NZ_CP037913.1	1259809	1261275	-	zwf	WP_133188050.1	488	glucose-6-phosphate dehydrogenase	0.323378	0.198749	-0.0404124	0.56254	0.522128	1	1	1	1	1	7.51586	FALSE	FALSE
E2E30_RS05745	NZ_CP037913.1	1261347	1262276	-	argC	WP_133188052.1	309	N-acetyl-gamma-glutamyl-phosphate reductase	0.566184	-0.563949	-0.115484	0.117718	0.00223412	1	1	1	1	1	6.63626	FALSE	FALSE
E2E30_RS05750	NZ_CP037913.1	1262586	1262921	-	-	WP_029625324.1	111	MULTISPECIES: MarR family transcriptional regulator	-0.22907	-1.25683	-0.236514	-1.24938	-1.4859	1	1	1	1	1	10.5628	FALSE	FALSE
E2E30_RS05755	NZ_CP037913.1	1263169	1263573	+	secG	WP_133188054.1	134	preprotein translocase subunit SecG	0.573194	-0.633707	-0.105625	0.0451119	-0.0605128	1	1	1	1	1	7.41705	FALSE	FALSE
E2E30_RS05760	NZ_CP037913.1	1263681	1265315	+	-	WP_133188056.1	544	CTP synthase	0.402542	0.596908	0.351959	0.64749	0.99945	1	1	1	1	0.544622	7.5435	FALSE	FALSE
E2E30_RS05765	NZ_CP037913.1	1265343	1266491	-	-	WP_133188058.1	382	aspartyl/asparaginyl beta-hydroxylase domain-containing protein	0.129053	-0.51612	-0.21221	-0.174857	-0.387067	1	1	1	1	1	6.01069	FALSE	FALSE
E2E30_RS05770	NZ_CP037913.1	1266655	1267125	-	-	WP_133188060.1	156	Hsp20 family protein	-0.711102	0.0223988	-0.241965	-0.446738	-0.688703	1	1	1	1	1	10.2798	FALSE	FALSE
E2E30_RS05775	NZ_CP037913.1	1267387	1269867	+	-	WP_133188062.1	826	TonB-dependent receptor	-0.242743	-0.078884	0.427171	-0.748798	-0.321627	1	1	1	1	1	7.23659	FALSE	FALSE
E2E30_RS05780	NZ_CP037913.1	1270422	1271672	+	-	WP_133188064.1	416	lipoprotein-releasing ABC transporter permease subunit	0.386511	-0.886641	-0.0422919	-0.457838	-0.50013	1	1	1	1	1	6.33305	FALSE	FALSE
E2E30_RS05785	NZ_CP037913.1	1271665	1272339	+	-	WP_133188066.1	224	ABC transporter ATP-binding protein	0.15748	-0.796288	-0.0834327	-0.555376	-0.638809	1	1	1	1	1	5.9049	FALSE	FALSE
E2E30_RS05790	NZ_CP037913.1	1272336	1272935	+	-	WP_133188068.1	199	GNAT family N-acetyltransferase	-0.0117292	-0.449858	0.0280204	-0.489608	-0.461587	1	1	1	1	1	5.1491	FALSE	FALSE
E2E30_RS05795	NZ_CP037913.1	1272932	1273411	+	-	WP_133188070.1	159	glutathione peroxidase	-0.100949	1.1	0.488782	0.510272	0.999054	1	1	1	1	1	5.67277	FALSE	FALSE
E2E30_RS05800	NZ_CP037913.1	1273639	1277256	+	dnaE	WP_133188072.1	1205	DNA polymerase III subunit alpha	0.163268	-0.723967	-0.1934	-0.3673	-0.560699	1	1	1	1	1	9.07017	FALSE	FALSE
E2E30_RS05805	NZ_CP037913.1	1277385	1278965	+	-	WP_133188074.1	526	long-chain fatty acid--CoA ligase	0.101019	0.863599	-0.178859	1.14348	0.964618	1	1	1	1	1	8.07073	FALSE	FALSE
E2E30_RS05810	NZ_CP037913.1	1279129	1279422	-	-	WP_133188076.1	97	DUF167 domain-containing protein	-0.11524	-0.121525	0.019389	-0.256155	-0.236766	1	1	1	1	1	3.87862	FALSE	FALSE
E2E30_RS05815	NZ_CP037913.1	1279419	1280492	-	-	WP_133188078.1	357	PA0069 family radical SAM protein	-0.371536	-0.00627031	-0.12411	-0.253697	-0.377807	1	1	1	1	1	6.07071	FALSE	FALSE
E2E30_RS05820	NZ_CP037913.1	1280549	1280887	+	-	WP_133188080.1	112	VOC family protein	-0.164191	-0.287602	-0.0924041	-0.359388	-0.451792	1	1	1	1	1	6.42042	FALSE	FALSE
E2E30_RS05825	NZ_CP037913.1	1280961	1281488	-	moaB	WP_133188082.1	175	molybdenum cofactor biosynthesis protein B	0.969321	1.0986	0.587439	1.48048	2.06792	1	1	1	1	0.0530536	3.1807	FALSE	TRUE
E2E30_RS05830	NZ_CP037913.1	1281478	1283280	-	-	WP_133188084.1	600	lytic transglycosylase domain-containing protein	0.44808	2.40837	0.513678	2.34277	2.85645	1	0.0024304	1	0.00338847	0.000352103	7.57218	TRUE	TRUE
E2E30_RS05835	NZ_CP037913.1	1283277	1284029	-	-	WP_133188086.1	250	uracil-DNA glycosylase	0.672612	2.10553	0.334333	2.44381	2.77814	1	0.115237	1	0.024331	0.00610606	8.44867	TRUE	TRUE
E2E30_RS05840	NZ_CP037913.1	1284177	1285820	+	-	WP_133191949.1	547	electron transfer flavoprotein-ubiquinone oxidoreductase	-0.234924	0.371922	-0.0543945	0.191393	0.136998	1	1	1	1	1	9.87323	FALSE	FALSE
E2E30_RS05845	NZ_CP037913.1	1285941	1286765	+	-	WP_133188088.1	274	4-(cytidine 5\'-diphospho)-2-C-methyl-D-erythritol kinase	-0.185817	0.819838	0.208508	0.425514	0.634022	1	1	1	1	1	5.02464	FALSE	FALSE
E2E30_RS05850	NZ_CP037913.1	1286972	1287706	+	-	WP_133188090.1	244	N-formylglutamate amidohydrolase	-0.417911	1.12631	0.648522	0.0598753	0.708397	1	1	1	1	1	3.65886	FALSE	FALSE
E2E30_RS05855	NZ_CP037913.1	1287715	1289436	+	ilvD	WP_133188092.1	573	dihydroxy-acid dehydratase	0.24646	-0.33552	-0.157596	0.0685364	-0.0890598	1	1	1	1	1	8.2379	FALSE	FALSE
E2E30_RS05860	NZ_CP037913.1	1289417	1289824	+	-	WP_133188094.1	135	hypothetical protein	0.066103	-0.469878	-0.0791409	-0.324634	-0.403775	1	1	1	1	1	6.06596	FALSE	FALSE
E2E30_RS05865	NZ_CP037913.1	1289821	1291245	+	-	WP_133188096.1	474	NAD(P)H-hydrate dehydratase	0.0229571	-0.80434	-0.0159869	-0.765396	-0.781383	1	1	1	1	1	5.45273	FALSE	FALSE
E2E30_RS05870	NZ_CP037913.1	1291242	1292426	+	-	WP_133188098.1	394	class I SAM-dependent RNA methyltransferase	0.443395	-1.51327	-0.030745	-1.03913	-1.06987	1	0.0226433	1	1	1	5.44126	TRUE	FALSE
E2E30_RS05875	NZ_CP037913.1	1292417	1293157	-	truA	WP_133188100.1	246	tRNA pseudouridine(38-40) synthase TruA	0.0668943	-1.12111	-0.24256	-0.811654	-1.05421	1	1	1	1	1	3.7259	FALSE	FALSE
E2E30_RS05880	NZ_CP037913.1	1293154	1294131	-	-	WP_133188102.1	325	methionyl-tRNA formyltransferase	0.00472076	-0.904575	-0.256378	-0.643476	-0.899854	1	1	1	1	1	6.26162	FALSE	FALSE
E2E30_RS05885	NZ_CP037913.1	1294268	1294864	+	recR	WP_133188104.1	198	recombination protein RecR	-0.309078	-0.108058	-0.033764	-0.383372	-0.417136	1	1	1	1	1	6.50933	FALSE	FALSE
E2E30_RS05890	NZ_CP037913.1	1295164	1295694	+	-	WP_133188106.1	176	peptide deformylase	-0.0961303	-0.298968	-0.182251	-0.212848	-0.395099	1	1	1	1	1	9.15658	FALSE	FALSE
E2E30_RS05895	NZ_CP037913.1	1295825	1297486	-	-	WP_133188108.1	553	formate--tetrahydrofolate ligase	0.0719204	-0.992501	-0.271414	-0.649167	-0.92058	1	1	1	1	1	7.82353	FALSE	FALSE
E2E30_RS05900	NZ_CP037913.1	1297639	1299183	+	-	WP_133188110.1	514	DNA recombination protein RmuC	-0.267584	-0.323701	-0.197983	-0.393303	-0.591285	1	1	1	1	1	6.87164	FALSE	FALSE
E2E30_RS05905	NZ_CP037913.1	1299207	1299899	+	-	WP_133188112.1	230	tetratricopeptide repeat protein	0.125299	-0.457817	-0.208534	-0.123984	-0.332518	1	1	1	1	1	6.42377	FALSE	FALSE
E2E30_RS05910	NZ_CP037913.1	1299896	1300702	-	-	WP_133188114.1	268	RNA methyltransferase	-0.115638	0.22451	-0.101989	0.210861	0.108872	1	1	1	1	1	4.26811	FALSE	FALSE
E2E30_RS05915	NZ_CP037913.1	1300834	1301106	-	-	WP_133188116.1	90	HPr family phosphocarrier protein	0.360449	-0.103484	-0.107571	0.364536	0.256965	1	1	1	1	1	7.03512	FALSE	FALSE
E2E30_RS05920	NZ_CP037913.1	1301106	1301513	-	-	WP_133188118.1	135	PTS sugar transporter subunit IIA	0.137544	0.05288	-0.122554	0.312978	0.190424	1	1	1	1	1	8.37109	FALSE	FALSE
E2E30_RS05925	NZ_CP037913.1	1301527	1302492	-	rapZ	WP_133188120.1	321	RNase adapter RapZ	0.337281	0.0556121	-0.0901542	0.483047	0.392893	1	1	1	1	1	8.44476	FALSE	FALSE
E2E30_RS05930	NZ_CP037913.1	1302489	1302911	-	-	WP_133188122.1	140	aldolase	0.37162	-0.321104	-0.210972	0.261488	0.0505161	1	1	1	1	1	5.71648	FALSE	FALSE
E2E30_RS05935	NZ_CP037913.1	1302908	1304524	-	-	WP_133188124.1	538	HAMP domain-containing protein	0.492878	-0.670828	-0.118583	-0.0593671	-0.17795	1	1	1	1	1	5.66108	FALSE	FALSE
E2E30_RS05940	NZ_CP037913.1	1304493	1305200	-	-	WP_133188126.1	235	response regulator transcription factor	0.0280533	0.305199	-0.107046	0.440298	0.333253	1	1	1	1	1	7.32006	FALSE	FALSE
E2E30_RS05945	NZ_CP037913.1	1305367	1306974	+	-	WP_133188128.1	535	phosphoenolpyruvate carboxykinase	-0.0802981	0.735958	0.401892	0.253767	0.65566	1	1	1	1	1	8.1837	FALSE	FALSE
E2E30_RS05950	NZ_CP037913.1	1307020	1307472	+	-	WP_133188129.1	150	hypothetical protein	-0.28106	0.832923	0.229214	0.322649	0.551863	1	1	1	1	1	5.00921	FALSE	FALSE
E2E30_RS05955	NZ_CP037913.1	1307514	1307828	+	-	WP_133188131.1	104	hypothetical protein	-0.736513	0.911998	0.150595	0.024889	0.175484	1	1	1	1	1	10.462	FALSE	FALSE
E2E30_RS05960	NZ_CP037913.1	1307916	1308560	+	-	WP_133188133.1	214	hypothetical protein	-0.441289	0.670164	0.23736	-0.00848483	0.228875	1	1	1	1	1	6.61864	FALSE	FALSE
E2E30_RS05965	NZ_CP037913.1	1308871	1309317	-	-	WP_133191950.1	148	NfeD family protein	-0.146453	0.494436	-0.154052	0.502035	0.347983	1	1	1	1	1	7.31758	FALSE	FALSE
E2E30_RS05970	NZ_CP037913.1	1309317	1310297	-	-	WP_133188135.1	326	SPFH/Band 7/PHB domain protein	0.00164368	1.05699	0.17558	0.883051	1.05863	1	1	1	1	1	7.76189	FALSE	FALSE
E2E30_RS05975	NZ_CP037913.1	1310396	1310857	-	-	WP_133188137.1	153	hypothetical protein	-0.432833	1.37773	0.284662	0.660236	0.944897	1	0.799458	1	1	1	5.53381	FALSE	FALSE
E2E30_RS05980	NZ_CP037913.1	1311457	1312914	+	guaB	WP_133188139.1	485	IMP dehydrogenase	-0.370281	0.0382004	0.10229	-0.434371	-0.332081	1	1	1	1	1	8.1723	FALSE	FALSE
E2E30_RS05985	NZ_CP037913.1	1313057	1314229	+	-	WP_133188141.1	390	RsmB/NOP family class I SAM-dependent RNA methyltransferase	-0.636056	0.33558	-0.0200478	-0.280428	-0.300476	1	1	1	1	1	7.21012	FALSE	FALSE
E2E30_RS05990	NZ_CP037913.1	1314237	1314770	+	-	WP_133188143.1	177	tetratricopeptide repeat protein	0.0158341	-0.131479	-0.082241	-0.0334044	-0.115645	1	1	1	1	1	7.2904	FALSE	FALSE
E2E30_RS05995	NZ_CP037913.1	1314862	1315683	-	rsmA	WP_133188145.1	273	16S rRNA (adenine(1518)-N(6)/adenine(1519)-N(6))-dimethyltransferase RsmA	-0.224105	-0.179897	-0.163755	-0.240247	-0.404002	1	1	1	1	1	6.36648	FALSE	FALSE
E2E30_RS06000	NZ_CP037913.1	1315680	1316675	-	pdxA	WP_133188147.1	331	4-hydroxythreonine-4-phosphate dehydrogenase PdxA	-0.207588	-0.0827042	-0.232038	-0.0582547	-0.290292	1	1	1	1	1	7.9938	FALSE	FALSE
E2E30_RS06005	NZ_CP037913.1	1316692	1318095	-	-	WP_133188149.1	467	peptidylprolyl isomerase	-0.101945	0.809533	0.0313596	0.676228	0.707588	1	1	1	1	1	10.1291	FALSE	FALSE
E2E30_RS06010	NZ_CP037913.1	1318208	1320445	-	-	WP_133188151.1	745	LPS-assembly protein LptD	-0.00714838	0.512062	0.0393901	0.465523	0.504913	1	1	1	1	1	7.43296	FALSE	FALSE
E2E30_RS06015	NZ_CP037913.1	1320656	1322131	+	-	WP_133188153.1	491	leucyl aminopeptidase	-0.0062994	0.0603416	-0.0509918	0.105034	0.0540422	1	1	1	1	1	9.01597	FALSE	FALSE
E2E30_RS06020	NZ_CP037913.1	1322231	1322671	+	-	WP_133188155.1	146	DNA polymerase III subunit chi	-0.085505	0.997009	0.442398	0.469106	0.911504	1	1	1	1	1	4.7751	FALSE	FALSE
E2E30_RS06025	NZ_CP037913.1	1322749	1323171	+	-	WP_133188157.1	140	nucleoside-diphosphate kinase	0.827028	0.512086	0.532212	0.806903	1.33911	1	1	1	1	1	7.05217	FALSE	FALSE
E2E30_RS06030	NZ_CP037913.1	1323171	1323692	+	-	WP_133188159.1	173	GNAT family N-acetyltransferase	0.584126	-0.214347	0.0542666	0.315512	0.369779	1	1	1	1	1	4.468	FALSE	FALSE
E2E30_RS06035	NZ_CP037913.1	1323711	1324355	-	-	WP_133188161.1	214	hypothetical protein	0.586919	-1.27936	-0.162336	-0.530105	-0.692441	1	1	1	1	1	5.44826	FALSE	FALSE
E2E30_RS06040	NZ_CP037913.1	1324352	1324729	-	-	WP_133188163.1	125	MmcQ/YjbR family DNA-binding protein	0.0443857	-0.534098	-0.215968	-0.273744	-0.489713	1	1	1	1	1	4.95215	FALSE	FALSE
E2E30_RS06045	NZ_CP037913.1	1324726	1325235	-	purN	WP_133191951.1	169	phosphoribosylglycinamide formyltransferase	0.0545261	-0.223393	-0.0457906	-0.123076	-0.168867	1	1	1	1	1	4.67233	FALSE	FALSE
E2E30_RS06050	NZ_CP037913.1	1325401	1326510	-	-	WP_133188165.1	369	phosphoribosylformylglycinamidine cyclo-ligase	0.190447	-0.870661	-0.22796	-0.452254	-0.680214	1	1	1	1	1	8.3115	FALSE	FALSE
E2E30_RS06055	NZ_CP037913.1	1326573	1327844	+	-	WP_133188167.1	423	heavy-metal-associated domain-containing protein	0.291817	-0.663764	-0.167965	-0.203982	-0.371948	1	1	1	1	1	6.39791	FALSE	FALSE
E2E30_RS06060	NZ_CP037913.1	1327864	1328499	+	-	WP_133191952.1	211	chromosomal replication initiator DnaA	0.342441	0.194751	0.188582	0.34861	0.537193	1	1	1	1	1	5.78565	FALSE	FALSE
E2E30_RS06065	NZ_CP037913.1	1328496	1330673	+	-	WP_133188169.1	725	RNA degradosome polyphosphate kinase	0.542675	0.207197	0.116966	0.632905	0.749871	1	1	1	1	1	7.00756	FALSE	FALSE
E2E30_RS06070	NZ_CP037913.1	1330780	1332216	+	-	WP_133191953.1	478	Ppx/GppA family phosphatase	-0.207816	-0.513405	-0.129198	-0.592023	-0.721221	1	1	1	1	1	6.23709	FALSE	FALSE
E2E30_RS06075	NZ_CP037913.1	1332345	1333523	-	rnd	WP_133188171.1	392	ribonuclease D	-0.226584	-0.283689	-0.0878492	-0.422423	-0.510272	1	1	1	1	1	7.90621	FALSE	FALSE
E2E30_RS06080	NZ_CP037913.1	1333697	1335520	+	aspS	WP_133188173.1	607	aspartate--tRNA ligase	-0.160746	0.527629	-0.00182366	0.368706	0.366883	1	1	1	1	1	9.52301	FALSE	FALSE
E2E30_RS06085	NZ_CP037913.1	1335697	1336476	+	-	WP_133188175.1	259	polyphosphate kinase	-0.182138	0.11509	-0.10612	0.0390724	-0.067048	1	1	1	1	1	6.53408	FALSE	FALSE
E2E30_RS06090	NZ_CP037913.1	1336503	1336949	-	-	WP_133188177.1	148	hypothetical protein	-0.293838	0.485255	0.0854916	0.105925	0.191417	1	1	1	1	1	4.247	FALSE	FALSE
E2E30_RS06095	NZ_CP037913.1	1336995	1337624	-	-	WP_133188179.1	209	carbonic anhydrase	0.125086	-1.03616	-0.304971	-0.6061	-0.911071	1	1	1	1	1	9.31641	FALSE	FALSE
E2E30_RS06100	NZ_CP037913.1	1337691	1338611	+	lipA	WP_133188181.1	306	lipoyl synthase	-0.0570736	-0.173484	0.0152338	-0.245791	-0.230557	1	1	1	1	1	7.93114	FALSE	FALSE
E2E30_RS06105	NZ_CP037913.1	1338611	1339090	+	-	WP_133188183.1	159	type II toxin-antitoxin system RatA family toxin	0.198168	-0.655932	-0.205924	-0.25184	-0.457765	1	1	1	1	1	6.09754	FALSE	FALSE
E2E30_RS06110	NZ_CP037913.1	1339030	1339560	-	-	WP_133188185.1	176	CinA family protein	0.0621284	-0.161391	-0.190308	0.0910448	-0.0992628	1	1	1	1	1	5.52742	FALSE	FALSE
E2E30_RS06115	NZ_CP037913.1	1339553	1340074	-	-	WP_133188187.1	173	hypothetical protein	0.0406293	0.305587	0.0434918	0.302725	0.346216	1	1	1	1	1	5.33184	FALSE	FALSE
E2E30_RS06120	NZ_CP037913.1	1340071	1341318	-	ispF	WP_133188189.1	415	2-C-methyl-D-erythritol 2,4-cyclodiphosphate synthase	0.140664	-0.0621898	-0.0619822	0.140456	0.0784737	1	1	1	1	1	7.03504	FALSE	FALSE
E2E30_RS06125	NZ_CP037913.1	1341430	1342431	+	dusB	WP_133188191.1	333	tRNA dihydrouridine synthase DusB	0.422686	0.493079	0.236246	0.67952	0.915765	1	1	1	1	1	7.79197	FALSE	FALSE
E2E30_RS06130	NZ_CP037913.1	1342407	1343489	+	-	WP_133188193.1	360	PAS domain-containing protein	0.323752	-0.197181	0.363671	-0.237099	0.126572	1	1	1	1	1	5.63586	FALSE	FALSE
E2E30_RS06135	NZ_CP037913.1	1343486	1344904	+	ntrC	WP_133188195.1	472	nitrogen regulation protein NR(I)	0.326266	-0.777006	-0.0562212	-0.394518	-0.45074	1	1	1	1	1	5.11321	FALSE	FALSE
E2E30_RS06140	NZ_CP037913.1	1345010	1347229	+	-	WP_133188197.1	739	HAMP domain-containing protein	-0.106303	0.43845	0.369815	-0.037668	0.332147	1	1	1	1	1	7.22714	FALSE	FALSE
E2E30_RS06145	NZ_CP037913.1	1347233	1348606	+	-	WP_133188199.1	457	sigma-54-dependent Fis family transcriptional regulator	0.0461057	-0.363199	-0.253992	-0.0631007	-0.317093	1	1	1	1	1	7.2138	FALSE	FALSE
E2E30_RS06150	NZ_CP037913.1	1348860	1349690	+	-	WP_133188201.1	276	23S rRNA (adenine(2030)-N(6))-methyltransferase RlmJ	-0.242497	0.0526156	0.254809	-0.444691	-0.189881	1	1	1	1	1	3.8578	FALSE	FALSE
E2E30_RS06155	NZ_CP037913.1	1349840	1350331	+	-	WP_133188203.1	163	RNA chaperone Hfq	-0.559036	1.36053	0.344284	0.457214	0.801498	1	0.739439	1	1	1	8.86165	FALSE	FALSE
E2E30_RS06160	NZ_CP037913.1	1350328	1351614	+	hflX	WP_133188205.1	428	GTPase HflX	-0.152722	-0.0401118	-0.165356	-0.0274779	-0.192834	1	1	1	1	1	6.81607	FALSE	FALSE
E2E30_RS06165	NZ_CP037913.1	1351592	1352248	+	-	WP_133188207.1	218	GNAT family N-acetyltransferase	-0.438035	-0.193508	-0.210765	-0.420778	-0.631543	1	1	1	1	1	4.44442	FALSE	FALSE
E2E30_RS06170	NZ_CP037913.1	1352226	1352972	-	mazG	WP_133188209.1	248	nucleoside triphosphate pyrophosphohydrolase	-0.274369	-0.0942509	0.0372823	-0.405902	-0.36862	1	1	1	1	1	7.34116	FALSE	FALSE
E2E30_RS06175	NZ_CP037913.1	1353157	1353837	-	-	WP_133188211.1	226	alpha/beta hydrolase	-1.0095	-0.970451	-0.111713	-1.86824	-1.97995	1	1	1	1	1	8.42944	FALSE	FALSE
E2E30_RS06180	NZ_CP037913.1	1354092	1354274	-	-	WP_133188213.1	60	hypothetical protein	-0.218551	1.10194	0.0702095	0.813177	0.883386	1	1	1	1	1	4.577	FALSE	FALSE
E2E30_RS06185	NZ_CP037913.1	1354271	1355035	-	-	WP_133188215.1	254	MBL fold metallo-hydrolase	-0.138295	0.576256	-0.181469	0.619429	0.437961	1	1	1	1	1	6.80382	FALSE	FALSE
E2E30_RS06190	NZ_CP037913.1	1355032	1355808	-	-	WP_133188217.1	258	TatD family hydrolase	0.0607387	-0.509093	-0.134151	-0.314203	-0.448354	1	1	1	1	1	5.61688	FALSE	FALSE
E2E30_RS06195	NZ_CP037913.1	1355808	1357349	-	-	WP_133188219.1	513	methionine--tRNA ligase	0.065654	-0.36041	-0.182764	-0.111993	-0.294756	1	1	1	1	1	8.01784	FALSE	FALSE
E2E30_RS06200	NZ_CP037913.1	1357405	1358382	-	-	WP_133188221.1	325	DNA polymerase III subunit delta\'	0.0993434	-1.04232	-0.0312119	-0.911769	-0.942981	1	1	1	1	1	5.11891	FALSE	FALSE
E2E30_RS06205	NZ_CP037913.1	1358379	1359005	-	-	WP_133188223.1	208	dTMP kinase	-0.724484	-0.377603	-0.298708	-0.80338	-1.10209	1	1	1	1	1	6.07462	FALSE	FALSE
E2E30_RS06210	NZ_CP037913.1	1359002	1360171	-	-	WP_133188225.1	389	D-alanyl-D-alanine carboxypeptidase	-0.514669	-0.0624522	-0.179827	-0.397294	-0.577121	1	1	1	1	1	8.22492	FALSE	FALSE
E2E30_RS06215	NZ_CP037913.1	1360190	1361092	-	-	WP_133188227.1	300	hypothetical protein	-0.443723	0.460336	0.0882979	-0.0716856	0.0166123	1	1	1	1	1	6.03852	FALSE	FALSE
E2E30_RS06220	NZ_CP037913.1	1361097	1362101	-	-	WP_133191954.1	334	lytic murein transglycosylase	-0.370962	0.683673	-0.063163	0.375874	0.312711	1	1	1	1	1	7.00282	FALSE	FALSE
E2E30_RS06230	NZ_CP037913.1	1362693	1364159	-	-	WP_133188229.1	488	DNA photolyase	-0.307643	-0.0392269	-0.121509	-0.22536	-0.34687	1	1	1	1	1	7.92491	FALSE	FALSE
E2E30_RS06235	NZ_CP037913.1	1364310	1364600	+	-	WP_133188231.1	96	hypothetical protein	-0.730016	-0.686117	0.288083	-1.70422	-1.41613	1	1	1	1	1	1.43136	FALSE	FALSE
E2E30_RS06240	NZ_CP037913.1	1364642	1365922	-	-	WP_133188233.1	426	polygalacturonase	-0.096055	-0.0721918	0.0501368	-0.218383	-0.168247	1	1	1	1	1	5.16368	FALSE	FALSE
E2E30_RS06245	NZ_CP037913.1	1365949	1369206	-	-	WP_133188235.1	1085	TonB-dependent receptor	-0.707376	0.509887	-0.142622	-0.0548663	-0.197489	1	1	1	1	1	5.3487	FALSE	FALSE
E2E30_RS06250	NZ_CP037913.1	1369580	1371160	+	-	WP_133191955.1	526	pectate lyase	-0.965592	0.228372	-0.138549	-0.598671	-0.73722	1	1	1	1	1	5.50192	FALSE	FALSE
E2E30_RS06255	NZ_CP037913.1	1371274	1372872	+	-	WP_133188237.1	532	family 43 glycosylhydrolase	-0.602809	-0.0613625	-0.0551304	-0.609041	-0.664171	1	1	1	1	1	5.42546	FALSE	FALSE
E2E30_RS06260	NZ_CP037913.1	1373251	1374330	+	-	WP_133188239.1	359	family 43 glycosylhydrolase	-0.829378	1.49961	-0.000120512	0.670349	0.670229	1	1	1	1	1	5.97636	FALSE	FALSE
E2E30_RS06265	NZ_CP037913.1	1374339	1375793	+	xylB	WP_133188240.1	484	xylulokinase	-0.652886	0.480931	-0.179302	0.0073474	-0.171955	1	1	1	1	1	5.17027	FALSE	FALSE
E2E30_RS06270	NZ_CP037913.1	1375812	1377122	+	xylA	WP_133188242.1	436	xylose isomerase	-0.63244	1.31636	0.19553	0.488387	0.683918	1	1	1	1	1	4.97791	FALSE	FALSE
E2E30_RS06275	NZ_CP037913.1	1377247	1378827	+	-	WP_133188244.1	526	aldehyde dehydrogenase (NADP(+))	-0.832337	0.335368	-0.167572	-0.329397	-0.496969	1	1	1	1	1	4.65825	FALSE	FALSE
E2E30_RS06280	NZ_CP037913.1	1379005	1380849	+	-	WP_133191956.1	614	SDR family oxidoreductase	-0.219083	-0.419122	-0.151635	-0.486569	-0.638205	1	1	1	1	1	6.05517	FALSE	FALSE
E2E30_RS06285	NZ_CP037913.1	1380849	1381715	+	-	WP_133188246.1	288	SMP-30/gluconolactonase/LRE family protein	-0.614423	0.438512	0.0574334	-0.233345	-0.175912	1	1	1	1	1	4.1391	FALSE	FALSE
E2E30_RS06290	NZ_CP037913.1	1381741	1383189	+	-	WP_133188248.1	482	sugar porter family MFS transporter	-0.210644	-0.348009	-0.140625	-0.418027	-0.558652	1	1	1	1	1	6.23454	FALSE	FALSE
E2E30_RS06295	NZ_CP037913.1	1383421	1383747	-	-	WP_133188250.1	108	hypothetical protein	-0.411247	0.353805	0.0436546	-0.101096	-0.0574413	1	1	1	1	1	5.43163	FALSE	FALSE
E2E30_RS06300	NZ_CP037913.1	1383744	1383929	-	-	WP_133188252.1	61	hypothetical protein	-0.228959	0.779264	0.147721	0.402584	0.550305	1	1	1	1	1	4.58142	FALSE	FALSE
E2E30_RS06305	NZ_CP037913.1	1384240	1385553	-	-	WP_133188254.1	437	sugar MFS transporter	-0.378882	-0.241383	-0.093161	-0.527104	-0.620265	1	1	1	1	1	7.73146	FALSE	FALSE
E2E30_RS06310	NZ_CP037913.1	1385745	1387559	+	-	WP_133188256.1	604	dihydroxy-acid dehydratase family protein	-0.830276	0.0510605	-0.0847888	-0.694427	-0.779215	1	1	1	1	1	8.3919	FALSE	FALSE
E2E30_RS06315	NZ_CP037913.1	1387619	1388536	-	-	WP_133188258.1	305	Gfo/Idh/MocA family oxidoreductase	-0.25077	-0.399154	-0.190319	-0.459604	-0.649923	1	1	1	1	1	7.75192	FALSE	FALSE
E2E30_RS06320	NZ_CP037913.1	1388538	1389521	-	-	WP_133188260.1	327	FAH family protein	-0.0986278	-0.62947	-0.193472	-0.534626	-0.728097	1	1	1	1	1	6.84852	FALSE	FALSE
E2E30_RS06325	NZ_CP037913.1	1389788	1391296	-	-	WP_133188262.1	502	acetyl-CoA hydrolase/transferase family protein	-0.0720063	1.19818	0.319048	0.80713	1.12618	1	1	1	1	1	6.72899	FALSE	FALSE
E2E30_RS06330	NZ_CP037913.1	1391343	1391873	-	-	WP_133188264.1	176	GNAT family N-acetyltransferase	0.484925	2.28667	1.29239	1.47921	2.7716	1	0.0130064	1	1	0.00155818	7.41903	TRUE	TRUE
E2E30_RS06335	NZ_CP037913.1	1391992	1393089	-	-	WP_133188266.1	365	Tat pathway signal protein	-0.407696	0.540109	-0.0256905	0.158103	0.132412	1	1	1	1	1	3.50202	FALSE	FALSE
E2E30_RS06340	NZ_CP037913.1	1393121	1394161	-	adhP	WP_133188268.1	346	alcohol dehydrogenase AdhP	0.277537	1.13854	0.453017	0.963057	1.41607	1	1	1	1	0.520393	5.22794	FALSE	FALSE
E2E30_RS06345	NZ_CP037913.1	1394397	1395788	+	-	WP_133188270.1	463	M20/M25/M40 family metallo-hydrolase	-0.188308	0.407924	0.0719235	0.147692	0.219616	1	1	1	1	1	7.28658	FALSE	FALSE
E2E30_RS06350	NZ_CP037913.1	1395875	1397023	+	-	WP_133188272.1	382	aromatic ring-hydroxylating dioxygenase subunit alpha	-0.231059	0.777233	-0.0211739	0.567348	0.546174	1	1	1	1	1	7.35551	FALSE	FALSE
E2E30_RS06355	NZ_CP037913.1	1397211	1398818	+	-	WP_133188274.1	535	NAD(P)/FAD-dependent oxidoreductase	-0.263842	1.32423	0.143685	0.916706	1.06039	1	1	1	1	1	6.84677	FALSE	FALSE
E2E30_RS06360	NZ_CP037913.1	1398795	1400033	-	-	WP_133188276.1	412	amino acid permease	-0.19547	0.0227162	-0.15309	-0.0196639	-0.172754	1	1	1	1	1	7.22388	FALSE	FALSE
E2E30_RS06365	NZ_CP037913.1	1400168	1403002	-	-	WP_133188278.1	944	hypothetical protein	-0.0688809	0.416354	-0.0337551	0.381229	0.347474	1	1	1	1	1	6.9956	FALSE	FALSE
E2E30_RS06370	NZ_CP037913.1	1403196	1404776	+	-	WP_133188280.1	526	cytochrome bd-I ubiquinol oxidase subunit CydA	0.403013	1.8566	0.735779	1.52383	2.25961	1	0.102625	1	0.892184	0.0113593	8.0677	TRUE	TRUE
E2E30_RS06375	NZ_CP037913.1	1404793	1405935	+	cydB	WP_133188282.1	380	cytochrome d ubiquinol oxidase subunit II	0.286545	1.95742	0.714205	1.52976	2.24397	1	0.0126742	1	0.23605	0.00254245	6.72515	TRUE	TRUE
E2E30_RS06380	NZ_CP037913.1	1405954	1406073	+	cydX	WP_133188284.1	39	cytochrome bd-I oxidase subunit CydX	0.242929	2.30433	1.31342	1.23383	2.54726	1	0.000476558	0.676997	0.699842	0.000156119	5.11774	TRUE	TRUE
E2E30_RS06385	NZ_CP037913.1	1406356	1407204	-	-	WP_133188286.1	282	GGDEF domain-containing protein	0.42196	-0.120382	-0.12219	0.423768	0.301578	1	1	1	1	1	7.72359	FALSE	FALSE
E2E30_RS06390	NZ_CP037913.1	1407322	1408428	-	-	WP_133188288.1	368	S-(hydroxymethyl)glutathione dehydrogenase/class III alcohol dehydrogenase	0.287462	-0.171824	-0.0841401	0.199777	0.115637	1	1	1	1	1	8.44799	FALSE	FALSE
E2E30_RS06395	NZ_CP037913.1	1408496	1409764	-	-	WP_133188290.1	422	hypothetical protein	0.0259978	-0.784299	-0.33385	-0.424451	-0.758301	1	1	1	1	1	5.55549	FALSE	FALSE
E2E30_RS06400	NZ_CP037913.1	1409841	1412519	-	-	WP_133188292.1	892	TonB-dependent receptor	-0.166471	0.466486	-0.0341817	0.334196	0.300014	1	1	1	1	1	6.09943	FALSE	FALSE
E2E30_RS06405	NZ_CP037913.1	1412627	1412809	+	-	WP_026046530.1	60	MULTISPECIES: hypothetical protein	0.00684931	-0.272442	-0.0656964	-0.199896	-0.265592	1	1	1	1	1	6.90161	FALSE	FALSE
E2E30_RS06410	NZ_CP037913.1	1412954	1414162	+	-	WP_133188294.1	402	efflux RND transporter periplasmic adaptor subunit	0.292185	0.113721	-0.00555624	0.411462	0.405906	1	1	1	1	1	7.16625	FALSE	FALSE
E2E30_RS06415	NZ_CP037913.1	1414172	1417372	+	-	WP_133188296.1	1066	efflux RND transporter permease subunit	0.586875	-0.0989788	-0.0734579	0.561355	0.487897	1	1	1	1	1	7.84006	FALSE	FALSE
E2E30_RS06420	NZ_CP037913.1	1417369	1418874	+	-	WP_133188298.1	501	efflux transporter outer membrane subunit	0.707358	-0.606845	-0.0674071	0.16792	0.100513	1	1	1	1	1	5.65997	FALSE	FALSE
E2E30_RS06425	NZ_CP037913.1	1418989	1419507	+	-	WP_133188300.1	172	GNAT family N-acetyltransferase	-0.103982	0.194881	-0.150989	0.241888	0.0908992	1	1	1	1	1	5.58277	FALSE	FALSE
E2E30_RS06430	NZ_CP037913.1	1419529	1419861	-	-	WP_133188302.1	110	phasin family protein	-0.282061	1.03825	-0.0335056	0.78969	0.756185	1	0.830435	1	1	1	7.9601	FALSE	FALSE
E2E30_RS06435	NZ_CP037913.1	1420089	1420910	+	-	WP_133188304.1	273	hypothetical protein	0.324873	-0.527956	-0.29474	0.0916565	-0.203083	1	1	1	1	1	4.08987	FALSE	FALSE
E2E30_RS06440	NZ_CP037913.1	1420954	1421436	+	-	WP_133188306.1	160	polymer-forming cytoskeletal protein	0.302909	0.110251	-0.092565	0.505725	0.41316	1	1	1	1	1	5.19793	FALSE	FALSE
E2E30_RS06445	NZ_CP037913.1	1421448	1422896	-	-	WP_133188308.1	482	hypothetical protein	-0.561576	0.268956	-0.13224	-0.16038	-0.29262	1	1	1	1	1	5.60488	FALSE	FALSE
E2E30_RS06450	NZ_CP037913.1	1422980	1424374	-	lpdA	WP_133188310.1	464	dihydrolipoyl dehydrogenase	0.539928	-0.6073	-0.0579652	-0.00940612	-0.0673713	1	1	1	1	1	8.91881	FALSE	FALSE
E2E30_RS06455	NZ_CP037913.1	1424367	1424765	-	-	WP_133188312.1	132	acyl-CoA thioesterase	0.221793	-0.674116	-0.0623422	-0.389981	-0.452323	1	1	1	1	1	5.43304	FALSE	FALSE
E2E30_RS06460	NZ_CP037913.1	1424776	1425000	-	-	WP_133188314.1	74	hypothetical protein	0.198525	-1.10047	-0.192376	-0.709569	-0.901945	1	1	1	1	1	6.2034	FALSE	FALSE
E2E30_RS06465	NZ_CP037913.1	1425000	1426340	-	-	WP_133188316.1	446	pyruvate dehydrogenase complex dihydrolipoamide acetyltransferase	0.150396	0.0402102	-0.0913008	0.281907	0.190607	1	1	1	1	1	9.93067	FALSE	FALSE
E2E30_RS06470	NZ_CP037913.1	1426481	1426933	+	-	WP_133188318.1	150	universal stress protein	-1.03402	0.523842	-0.145838	-0.364339	-0.510176	1	1	1	1	1	8.47456	FALSE	FALSE
E2E30_RS06475	NZ_CP037913.1	1427072	1428391	+	-	WP_133188320.1	439	M20/M25/M40 family metallo-hydrolase	-0.168013	-0.185565	-0.174777	-0.178801	-0.353578	1	1	1	1	1	8.03686	FALSE	FALSE
E2E30_RS06480	NZ_CP037913.1	1428399	1429256	-	-	WP_133188322.1	285	RcnB family protein	-0.561433	-0.803816	-0.274258	-1.09099	-1.36525	1	1	1	1	0.757237	8.18582	FALSE	FALSE
E2E30_RS06485	NZ_CP037913.1	1429365	1429850	-	-	WP_133188324.1	161	GAF domain-containing protein	0.340994	-0.738473	-0.126005	-0.271475	-0.39748	1	1	1	1	1	5.9318	FALSE	FALSE
E2E30_RS06490	NZ_CP037913.1	1429935	1430357	+	-	WP_133188326.1	140	aminoacyl-tRNA hydrolase	0.191128	-0.570058	0.0955875	-0.474517	-0.37893	1	1	1	1	1	3.43048	FALSE	FALSE
E2E30_RS06495	NZ_CP037913.1	1430354	1432843	-	-	WP_133188328.1	829	FtsX-like permease family protein	-0.200832	-0.806242	-0.168102	-0.838973	-1.00707	1	1	1	1	1	6.32746	FALSE	FALSE
E2E30_RS06500	NZ_CP037913.1	1432840	1433541	-	-	WP_133188330.1	233	ATP-binding cassette domain-containing protein	-0.283602	-0.435512	-0.180288	-0.538827	-0.719114	1	1	1	1	1	5.47382	FALSE	FALSE
E2E30_RS06505	NZ_CP037913.1	1433532	1434212	+	-	WP_133188332.1	226	arylesterase	-0.0764536	0.00298939	0.132804	-0.206268	-0.0734642	1	1	1	1	1	3.84879	FALSE	FALSE
E2E30_RS06510	NZ_CP037913.1	1434209	1434466	+	-	WP_133188334.1	85	hypothetical protein	-0.279702	-0.350276	-0.585883	-0.0440943	-0.629977	1	1	1	1	1	2.97642	FALSE	FALSE
E2E30_RS06515	NZ_CP037913.1	1434492	1434791	-	-	WP_133188336.1	99	antibiotic biosynthesis monooxygenase	-0.416812	1.17292	0.229681	0.52643	0.756112	1	1	1	1	1	6.05189	FALSE	FALSE
E2E30_RS06520	NZ_CP037913.1	1434944	1435969	+	-	WP_133188338.1	341	alpha/beta hydrolase	0.683088	-0.464564	0.235167	-0.0166431	0.218524	1	1	1	1	1	3.91625	FALSE	FALSE
E2E30_RS06525	NZ_CP037913.1	1436069	1436290	+	-	WP_133188340.1	73	hypothetical protein	0.194776	-1.7728	-0.152055	-1.42597	-1.57802	1	1	1	1	1	8.07789	FALSE	FALSE
E2E30_RS06530	NZ_CP037913.1	1436287	1436604	+	-	WP_133191957.1	105	hypothetical protein	0.0200291	-1.43668	-0.486864	-0.929783	-1.41665	1	1	1	1	1	5.45064	FALSE	FALSE
E2E30_RS06535	NZ_CP037913.1	1436597	1437397	-	xth	WP_133188342.1	266	exodeoxyribonuclease III	0.492483	-1.60481	-0.145001	-0.96733	-1.11233	1	0.0206525	1	1	1	6.56364	TRUE	FALSE
E2E30_RS06540	NZ_CP037913.1	1437394	1438749	-	-	WP_133188344.1	451	AarF/ABC1/UbiB kinase family protein	0.160868	-0.651144	-0.170935	-0.319341	-0.490277	1	1	1	1	1	7.43199	FALSE	FALSE
E2E30_RS06545	NZ_CP037913.1	1438760	1439254	-	-	WP_133188346.1	164	DUF427 domain-containing protein	-0.206845	-0.0586162	-0.069386	-0.196075	-0.265461	1	1	1	1	1	6.2927	FALSE	FALSE
E2E30_RS06550	NZ_CP037913.1	1439251	1439637	-	-	WP_133188348.1	128	DUF393 domain-containing protein	-0.638276	-0.659572	-0.259509	-1.03834	-1.29785	1	1	1	1	1	6.30939	FALSE	FALSE
E2E30_RS06555	NZ_CP037913.1	1439762	1440715	+	-	WP_133191958.1	317	transporter	0.0303904	0.269084	0.26443	0.0350444	0.299474	1	1	1	1	1	6.62811	FALSE	FALSE
E2E30_RS06560	NZ_CP037913.1	1440712	1443138	-	-	WP_133188350.1	808	PAS domain-containing protein	-0.11386	-0.645593	-0.187144	-0.572309	-0.759453	1	1	1	1	1	8.47598	FALSE	FALSE
E2E30_RS06565	NZ_CP037913.1	1443492	1445852	+	-	WP_133188352.1	786	phosphoketolase family protein	0.201113	2.66738	1.54553	1.32297	2.8685	1	1.4202e-05	0.0184907	0.104824	5.97582e-06	8.07972	TRUE	TRUE
E2E30_RS06570	NZ_CP037913.1	1445849	1447069	+	-	WP_133188354.1	406	acetate/propionate family kinase	-0.00347375	2.10432	0.746978	1.35387	2.10085	1	0.00353885	1	0.561535	0.00364176	6.16848	TRUE	TRUE
E2E30_RS06575	NZ_CP037913.1	1447043	1447681	-	-	WP_133188356.1	212	NAD(P)H-dependent oxidoreductase	-0.0893041	2.49847	0.94385	1.46532	2.40917	1	0.00057126	1	0.331491	0.000878699	9.52428	TRUE	TRUE
E2E30_RS06580	NZ_CP037913.1	1447763	1448557	-	-	WP_133188358.1	264	universal stress protein	0.158943	2.24478	0.891224	1.5125	2.40373	1	0.017104	1	1	0.00792336	9.25602	TRUE	TRUE
E2E30_RS06585	NZ_CP037913.1	1448586	1450250	-	-	WP_133188360.1	554	ATP-binding cassette domain-containing protein	0.140224	1.11063	0.188391	1.06247	1.25086	1	1	1	1	1	5.9187	FALSE	FALSE
E2E30_RS06590	NZ_CP037913.1	1450247	1451905	-	cydD	WP_133188362.1	552	thiol reductant ABC exporter subunit CydD	-0.263158	0.907298	0.338548	0.305592	0.64414	1	1	1	1	1	7.60294	FALSE	FALSE
E2E30_RS06595	NZ_CP037913.1	1452129	1452818	+	-	WP_133188364.1	229	flavodoxin family protein	-0.0703757	3.07292	1.49523	1.50731	3.00254	1	5.86168e-06	0.0537794	0.044916	7.67965e-06	9.03688	TRUE	TRUE
E2E30_RS06600	NZ_CP037913.1	1452939	1453562	+	-	WP_133188366.1	207	response regulator transcription factor	-0.656081	1.57454	0.316986	0.601468	0.918454	1	0.0741157	1	1	1	8.05696	FALSE	FALSE
E2E30_RS06605	NZ_CP037913.1	1454071	1456464	+	-	WP_133188369.1	797	hypothetical protein	-0.0584093	-0.551153	-0.0968987	-0.512663	-0.609562	1	1	1	1	1	7.26962	FALSE	FALSE
E2E30_RS06610	NZ_CP037913.1	1456491	1457963	-	-	WP_133188371.1	490	efflux transporter outer membrane subunit	0.12227	-0.591941	-0.259861	-0.20981	-0.469671	1	1	1	1	1	5.32086	FALSE	FALSE
E2E30_RS06615	NZ_CP037913.1	1457963	1459480	-	-	WP_133188373.1	505	DHA2 family efflux MFS transporter permease subunit	-0.301933	0.710088	0.00311838	0.405036	0.408155	1	1	1	1	1	4.34207	FALSE	FALSE
E2E30_RS06620	NZ_CP037913.1	1459477	1460622	-	-	WP_133188375.1	381	HlyD family secretion protein	-0.177112	1.29866	0.240527	0.881023	1.12155	1	1	1	1	1	4.88503	FALSE	FALSE
E2E30_RS06625	NZ_CP037913.1	1460999	1462300	-	-	WP_133188377.1	433	nitrate/sulfonate/bicarbonate ABC transporter ATP-binding protein	0.178676	0.373211	-0.122014	0.673901	0.551887	1	1	1	1	1	5.08738	FALSE	FALSE
E2E30_RS06630	NZ_CP037913.1	1462311	1464056	-	-	WP_133188379.1	581	ABC transporter permease subunit	0.309386	0.431197	0.156277	0.584306	0.740583	1	1	1	1	1	5.47025	FALSE	FALSE
E2E30_RS06635	NZ_CP037913.1	1464058	1465404	-	-	WP_133188381.1	448	carbohydrate porin	0.179547	0.259288	0.0841912	0.354644	0.438836	1	1	1	1	1	6.17251	FALSE	FALSE
E2E30_RS06640	NZ_CP037913.1	1465778	1468351	-	-	WP_133188383.1	857	GAF domain-containing protein	0.372682	-0.406049	-0.0880089	0.0546419	-0.033367	1	1	1	1	1	8.35804	FALSE	FALSE
E2E30_RS06645	NZ_CP037913.1	1468344	1468901	-	-	WP_133188385.1	185	biliverdin-producing heme oxygenase	0.119355	-0.293338	-0.0743908	-0.0995921	-0.173983	1	1	1	1	1	6.93571	FALSE	FALSE
E2E30_RS06650	NZ_CP037913.1	1468998	1469555	-	-	WP_133188387.1	185	DNA-3-methyladenine glycosylase	0.0125915	-0.661398	-0.270546	-0.37826	-0.648807	1	1	1	1	1	4.41625	FALSE	FALSE
E2E30_RS06655	NZ_CP037913.1	1469753	1470955	+	-	WP_133188389.1	400	MFS transporter	-0.16419	-0.39389	-0.0892183	-0.468861	-0.55808	1	1	1	1	1	2.60003	FALSE	FALSE
E2E30_RS06660	NZ_CP037913.1	1471016	1472269	+	-	WP_133188391.1	417	MHS family MFS transporter	-0.190487	-0.356253	-0.188219	-0.358521	-0.54674	1	1	1	1	1	5.02405	FALSE	FALSE
E2E30_RS06665	NZ_CP037913.1	1472433	1473476	+	-	WP_133188393.1	347	rod shape-determining protein	0.621499	1.70367	0.833609	1.49156	2.32517	1	0.141035	1	0.618555	0.00442795	5.78538	TRUE	TRUE
E2E30_RS06670	NZ_CP037913.1	1473562	1473834	+	-	WP_010186626.1	90	MULTISPECIES: DUF1488 family protein	-0.0429417	-1.68381	-0.274954	-1.4518	-1.72675	1	1	1	1	1	7.93574	FALSE	FALSE
E2E30_RS06675	NZ_CP037913.1	1474382	1475701	-	-	WP_133188395.1	439	MFS transporter	-0.34614	-2.00511	-0.183908	-2.16735	-2.35125	1	1	1	1	1	7.80577	FALSE	TRUE
E2E30_RS06680	NZ_CP037913.1	1475824	1476936	+	cyoA	WP_133188397.1	370	ubiquinol oxidase subunit II	-0.0694166	-1.76211	-0.0684608	-1.76306	-1.83152	1	0.195241	1	0.20058	0.127538	7.88183	FALSE	FALSE
E2E30_RS06685	NZ_CP037913.1	1476950	1478968	+	cyoB	WP_133188399.1	672	cytochrome o ubiquinol oxidase subunit I	0.110209	-1.84045	-0.294225	-1.43602	-1.73024	1	0.22636	1	1	0.432036	8.76537	FALSE	FALSE
E2E30_RS06690	NZ_CP037913.1	1478965	1479603	+	cyoC	WP_133188401.1	212	cytochrome o ubiquinol oxidase subunit III	0.232794	-1.91109	-0.212501	-1.46579	-1.67829	1	0.0611561	1	1	0.264158	7.07461	FALSE	FALSE
E2E30_RS06695	NZ_CP037913.1	1479600	1480019	+	cyoD	WP_133188403.1	139	cytochrome o ubiquinol oxidase subunit IV	0.30074	-1.24651	-0.113072	-0.832701	-0.945773	1	0.216459	1	1	1	6.70353	FALSE	FALSE
E2E30_RS06700	NZ_CP037913.1	1480016	1480711	+	-	WP_133188405.1	231	SURF1 family protein	0.353929	-0.667746	-0.000748334	-0.313069	-0.313817	1	1	1	1	1	5.53243	FALSE	FALSE
E2E30_RS06705	NZ_CP037913.1	1480708	1481991	+	-	WP_133188407.1	427	HAMP domain-containing histidine kinase	0.788998	-1.62203	-0.19153	-0.641505	-0.833035	1	1	1	1	1	6.07854	FALSE	FALSE
E2E30_RS06710	NZ_CP037913.1	1481988	1482530	+	-	WP_133188409.1	180	response regulator transcription factor	0.782426	-1.28055	0.015814	-0.513938	-0.498124	1	1	1	1	1	5.37134	FALSE	FALSE
E2E30_RS06715	NZ_CP037913.1	1482606	1483715	+	-	WP_133188411.1	369	NADH:flavin oxidoreductase/NADH oxidase	0.314507	-0.650544	0.0147934	-0.35083	-0.336037	1	1	1	1	1	4.58483	FALSE	FALSE
E2E30_RS06720	NZ_CP037913.1	1483774	1486059	-	-	WP_133191959.1	761	EAL domain-containing protein	0.95726	0.461969	0.287929	1.1313	1.41923	1	1	1	1	1	6.18095	FALSE	FALSE
E2E30_RS06725	NZ_CP037913.1	1486130	1486723	-	-	WP_133191960.1	197	methylamine utilization protein	0.947909	0.219939	0.209685	0.958163	1.16785	1	1	1	1	1	4.74598	FALSE	FALSE
E2E30_RS06730	NZ_CP037913.1	1486951	1487736	+	-	WP_133191961.1	261	DUF3034 family protein	0.352346	0.356458	-0.263278	0.972082	0.708804	1	1	1	1	1	3.58869	FALSE	FALSE
E2E30_RS06735	NZ_CP037913.1	1487752	1488216	+	-	WP_133188413.1	154	group 1 truncated hemoglobin	-0.0578795	0.820682	0.201571	0.561231	0.762802	1	1	1	1	1	4.03342	FALSE	FALSE
E2E30_RS06740	NZ_CP037913.1	1488286	1488900	+	-	WP_133188415.1	204	TetR/AcrR family transcriptional regulator	-0.635525	0.296708	-0.182136	-0.156682	-0.338817	1	1	1	1	1	8.51877	FALSE	FALSE
E2E30_RS06745	NZ_CP037913.1	1489229	1489624	+	-	WP_133188417.1	131	hypothetical protein	-0.298758	1.46975	-0.225344	1.39634	1.171	1	1	1	1	1	2.25242	FALSE	FALSE
E2E30_RS06750	NZ_CP037913.1	1489621	1490892	+	-	WP_133188419.1	423	efflux RND transporter periplasmic adaptor subunit	-0.242578	-0.626993	-0.206734	-0.662837	-0.869571	1	1	1	1	1	4.39327	FALSE	FALSE
E2E30_RS06755	NZ_CP037913.1	1491104	1494301	+	-	WP_133188421.1	1065	multidrug efflux RND transporter permease subunit	-0.259558	-0.112412	0.0772718	-0.449242	-0.37197	1	1	1	1	1	3.85757	FALSE	FALSE
E2E30_RS06760	NZ_CP037913.1	1494307	1495713	+	-	WP_133188423.1	468	efflux transporter outer membrane subunit	-0.87691	0.295837	0.00972371	-0.590798	-0.581074	1	1	1	1	1	4.89701	FALSE	FALSE
E2E30_RS06765	NZ_CP037913.1	1495969	1496418	+	-	WP_133188425.1	149	winged helix DNA-binding protein	0.881405	-1.15425	-0.0505256	-0.22232	-0.272845	1	1	1	1	1	3.18048	FALSE	FALSE
E2E30_RS06770	NZ_CP037913.1	1496415	1498460	+	-	WP_133188427.1	681	FUSC family protein	1.18736	-1.72808	-0.153587	-0.387129	-0.540716	0.901332	0.00964434	1	1	1	4.60583	TRUE	FALSE
E2E30_RS06775	NZ_CP037913.1	1498457	1498663	+	-	WP_133188429.1	68	DUF1656 domain-containing protein	0.449026	-1.13537	-0.0160276	-0.670322	-0.686349	1	1	1	1	1	1.27088	FALSE	FALSE
E2E30_RS06780	NZ_CP037913.1	1498660	1499544	+	-	WP_133188431.1	294	efflux RND transporter periplasmic adaptor subunit	0.943663	-1.39579	0.0755663	-0.527698	-0.452131	1	1	1	1	1	4.32219	FALSE	FALSE
E2E30_RS06785	NZ_CP037913.1	1499541	1500944	+	-	WP_133188433.1	467	efflux transporter outer membrane subunit	-0.0630756	-1.81095	-0.183231	-1.69079	-1.87402	1	1	1	1	1	6.10155	FALSE	FALSE
E2E30_RS06790	NZ_CP037913.1	1500964	1501794	+	-	WP_133188435.1	276	aldo/keto reductase	-0.219865	-1.63434	-0.248831	-1.60537	-1.8542	1	1	1	1	1	7.4424	FALSE	FALSE
E2E30_RS06795	NZ_CP037913.1	1501791	1502654	-	-	WP_133188437.1	287	transposase	0.311055	-0.747214	0.0319284	-0.468087	-0.436159	1	1	1	1	1	5.79982	FALSE	FALSE
E2E30_RS06800	NZ_CP037913.1	1502686	1503276	-	-	WP_133188439.1	196	alpha-ketoglutarate-dependent dioxygenase AlkB	-1.46786	0.293085	-0.182794	-0.991979	-1.17477	0.223064	1	1	1	1	6.26607	FALSE	FALSE
E2E30_RS06805	NZ_CP037913.1	1503506	1504810	-	-	WP_133188441.1	434	porin	0.771063	-1.26271	-0.0624873	-0.429157	-0.491645	1	1	1	1	1	8.28816	FALSE	FALSE
E2E30_RS06810	NZ_CP037913.1	1504858	1505268	-	-	WP_133188443.1	136	DUF2147 domain-containing protein	0.372675	-0.102764	0.516362	-0.246451	0.269912	1	1	1	1	1	6.75766	FALSE	FALSE
E2E30_RS06815	NZ_CP037913.1	1505617	1506051	+	-	WP_133188445.1	144	MerR family DNA-binding transcriptional regulator	-0.0530003	-0.193975	-0.304137	0.0571619	-0.246976	1	1	1	1	1	4.59603	FALSE	FALSE
E2E30_RS06820	NZ_CP037913.1	1506060	1506728	-	-	WP_133188447.1	222	FadR family transcriptional regulator	0.193286	-0.481153	0.121377	-0.409244	-0.287867	1	1	1	1	1	4.30637	FALSE	FALSE
E2E30_RS06825	NZ_CP037913.1	1506794	1507432	-	-	WP_133188449.1	212	2-dehydro-3-deoxy-6-phosphogalactonate aldolase	-0.0871064	-0.349066	-0.185866	-0.250306	-0.436173	1	1	1	1	1	6.30813	FALSE	FALSE
E2E30_RS06830	NZ_CP037913.1	1507429	1508331	-	-	WP_133188451.1	300	2-dehydro-3-deoxygalactonokinase	0.167541	-0.885043	-0.251741	-0.465761	-0.717502	1	1	1	1	1	6.79614	FALSE	FALSE
E2E30_RS06835	NZ_CP037913.1	1508328	1509236	-	-	WP_133188453.1	302	SMP-30/gluconolactonase/LRE family protein	0.247559	-1.55798	-0.303309	-1.00712	-1.31042	1	0.00731138	1	1	0.0635155	6.68004	TRUE	FALSE
E2E30_RS06840	NZ_CP037913.1	1509389	1510126	+	-	WP_133188455.1	245	glycosyltransferase family 2 protein	0.544092	-0.281511	0.271187	-0.0086057	0.262582	1	1	1	1	1	6.18974	FALSE	FALSE
E2E30_RS06845	NZ_CP037913.1	1510172	1510402	+	-	WP_133188457.1	76	hypothetical protein	-0.0725296	0.189188	0.041262	0.0753965	0.116658	1	1	1	1	1	7.82805	FALSE	FALSE
E2E30_RS06850	NZ_CP037913.1	1510435	1511919	+	-	WP_133191962.1	494	PAS domain S-box protein	0.35014	0.315584	-0.000151797	0.665876	0.665724	1	1	1	1	1	5.84343	FALSE	FALSE
E2E30_RS06855	NZ_CP037913.1	1511973	1512356	+	-	WP_133188459.1	127	response regulator	0.730105	1.80254	1.28164	1.25101	2.53264	1	0.0239661	1	1	0.00049327	5.18392	TRUE	TRUE
E2E30_RS06860	NZ_CP037913.1	1512349	1513941	-	-	WP_133188461.1	530	MFS transporter	0.282178	-0.076362	-0.0596472	0.265464	0.205816	1	1	1	1	1	4.48505	FALSE	FALSE
E2E30_RS06865	NZ_CP037913.1	1514005	1514676	+	-	WP_133191963.1	223	hypothetical protein	-0.104561	-0.147569	-0.181504	-0.0706256	-0.25213	1	1	1	1	1	4.01419	FALSE	FALSE
E2E30_RS06870	NZ_CP037913.1	1514690	1515712	-	-	WP_133188463.1	340	LacI family transcriptional regulator	-0.116815	0.673014	0.0501699	0.506029	0.556198	1	1	1	1	1	8.15467	FALSE	FALSE
E2E30_RS06875	NZ_CP037913.1	1516167	1518878	+	-	WP_133191964.1	903	TonB-dependent receptor	-0.369192	0.84705	-0.141457	0.619314	0.477858	1	1	1	1	1	5.86725	FALSE	FALSE
E2E30_RS06880	NZ_CP037913.1	1518960	1520483	+	-	WP_133188465.1	507	tryptophan 7-halogenase	-0.0426157	0.887323	-0.154863	0.999571	0.844707	1	1	1	1	1	4.77237	FALSE	FALSE
E2E30_RS06885	NZ_CP037913.1	1520480	1522294	+	-	WP_133188467.1	604	alpha-amylase	-0.189347	0.249578	-0.0470507	0.107282	0.0602311	1	1	1	1	1	4.97171	FALSE	FALSE
E2E30_RS06890	NZ_CP037913.1	1522300	1523919	+	-	WP_133188469.1	539	DUF3459 domain-containing protein	0.121536	0.157788	-0.0498276	0.329152	0.279324	1	1	1	1	1	4.45793	FALSE	FALSE
E2E30_RS06895	NZ_CP037913.1	1523916	1525436	+	-	WP_133188471.1	506	tryptophan 7-halogenase	-0.292631	-0.639853	-0.173795	-0.758689	-0.932484	1	1	1	1	1	4.08017	FALSE	FALSE
E2E30_RS06900	NZ_CP037913.1	1525455	1527944	+	-	WP_133188473.1	829	DUF5110 domain-containing protein	-0.0486678	0.132174	0.318644	-0.235137	0.0835061	1	1	1	1	1	4.60067	FALSE	FALSE
E2E30_RS06905	NZ_CP037913.1	1528091	1529230	+	-	WP_133188475.1	379	galactose mutarotase	-0.124046	0.732922	0.154418	0.454458	0.608876	1	1	1	1	1	6.52062	FALSE	FALSE
E2E30_RS06910	NZ_CP037913.1	1529249	1530361	-	-	WP_133188477.1	370	ABC transporter permease	0.216482	-0.347643	-0.185787	0.0546266	-0.131161	1	1	1	1	1	5.78618	FALSE	FALSE
E2E30_RS06915	NZ_CP037913.1	1530358	1531494	-	-	WP_133188479.1	378	ABC transporter permease	-0.192914	-0.521228	-0.251496	-0.462646	-0.714142	1	1	1	1	1	6.11994	FALSE	FALSE
E2E30_RS06920	NZ_CP037913.1	1531491	1532489	-	-	WP_133188481.1	332	biotin/lipoyl-binding protein	0.247697	0.09176	-0.185395	0.524851	0.339457	1	1	1	1	1	6.44438	FALSE	FALSE
E2E30_RS06925	NZ_CP037913.1	1532486	1533973	-	-	WP_133188483.1	495	TolC family protein	0.290263	-0.732225	-0.162258	-0.279704	-0.441962	1	1	1	1	1	7.11479	FALSE	FALSE
E2E30_RS06930	NZ_CP037913.1	1534125	1534451	-	-	WP_133188485.1	108	PilZ domain-containing protein	0.992657	-0.218491	-0.219227	0.993393	0.774166	1	1	1	1	1	4.95006	FALSE	FALSE
E2E30_RS06935	NZ_CP037913.1	1534634	1534867	-	-	WP_010186706.1	77	MULTISPECIES: 50S ribosomal protein L31	0.606124	0.00334171	0.284757	0.324709	0.609466	1	1	1	1	1	9.06634	FALSE	FALSE
E2E30_RS06940	NZ_CP037913.1	1534949	1535167	-	-	WP_133188487.1	72	hypothetical protein	-0.0223284	0.333383	-0.0257144	0.336769	0.311055	1	1	1	1	1	5.21641	FALSE	FALSE
E2E30_RS06945	NZ_CP037913.1	1535167	1535643	-	fabZ	WP_133188489.1	158	MULTISPECIES: 3-hydroxyacyl-ACP dehydratase FabZ	0.182447	-0.246327	-0.106126	0.0422457	-0.06388	1	1	1	1	1	5.90054	FALSE	FALSE
E2E30_RS06950	NZ_CP037913.1	1535649	1536380	-	-	WP_133188491.1	243	OmpH family outer membrane protein	0.231317	0.958856	0.121102	1.06907	1.19017	1	1	1	1	1	10.0705	FALSE	FALSE
E2E30_RS06955	NZ_CP037913.1	1536380	1538998	-	bamA	WP_133191965.1	872	outer membrane protein assembly factor BamA	0.385757	1.20535	0.225142	1.36596	1.59111	1	0.883007	1	0.224735	0.0383532	9.65499	TRUE	FALSE
E2E30_RS06960	NZ_CP037913.1	1539235	1540368	-	-	WP_133188493.1	377	site-2 protease family protein	0.462502	-0.34601	-0.232396	0.348887	0.116492	1	1	1	1	1	8.46625	FALSE	FALSE
E2E30_RS06965	NZ_CP037913.1	1540365	1541558	-	-	WP_133188495.1	397	1-deoxy-D-xylulose-5-phosphate reductoisomerase	0.413855	-0.173464	-0.182065	0.422456	0.240391	1	1	1	1	1	7.5674	FALSE	FALSE
E2E30_RS06970	NZ_CP037913.1	1541555	1542355	-	-	WP_133188497.1	266	phosphatidate cytidylyltransferase	0.647096	-0.710993	-0.0186732	-0.0452234	-0.0638966	1	1	1	1	1	6.07591	FALSE	FALSE
E2E30_RS06975	NZ_CP037913.1	1542352	1543056	-	-	WP_133188499.1	234	isoprenyl transferase	0.298971	-0.541524	-0.13553	-0.107023	-0.242553	1	1	1	1	1	6.85712	FALSE	FALSE
E2E30_RS06980	NZ_CP037913.1	1543092	1543649	-	-	WP_133188501.1	185	MULTISPECIES: ribosome recycling factor	0.389951	0.704488	0.31779	0.776649	1.09444	1	1	1	1	1	8.33692	FALSE	FALSE
E2E30_RS06985	NZ_CP037913.1	1543653	1544378	-	-	WP_133188503.1	241	UMP kinase	0.27506	0.525508	0.123869	0.676699	0.800568	1	1	1	1	1	6.6969	FALSE	FALSE
E2E30_RS06990	NZ_CP037913.1	1544681	1545619	-	-	WP_133188505.1	312	elongation factor Ts	-0.727642	2.05431	0.587255	0.739414	1.32667	1	0.000928711	1	1	0.202707	8.82009	TRUE	TRUE
E2E30_RS06995	NZ_CP037913.1	1545705	1546550	-	rpsB	WP_133188507.1	281	30S ribosomal protein S2	-0.455039	2.8358	1.4076	0.973155	2.38076	1	7.74677e-05	0.357553	1	0.000617287	9.72133	TRUE	TRUE
E2E30_RS07000	NZ_CP037913.1	1546971	1547786	-	-	WP_133188510.1	271	phosphatidylcholine/phosphatidylserine synthase	0.109309	-0.447102	-0.118657	-0.219137	-0.337794	1	1	1	1	1	6.67002	FALSE	FALSE
E2E30_RS07005	NZ_CP037913.1	1547947	1548675	-	-	WP_133188512.1	242	phosphatidylserine decarboxylase	-0.0953092	-0.210513	-0.0347319	-0.271091	-0.305823	1	1	1	1	1	7.12594	FALSE	FALSE
E2E30_RS07010	NZ_CP037913.1	1548812	1550035	+	-	WP_133188514.1	407	NADP-dependent isocitrate dehydrogenase	-0.053717	0.283904	0.0871125	0.143074	0.230187	1	1	1	1	1	9.47544	FALSE	FALSE
E2E30_RS07015	NZ_CP037913.1	1550306	1552096	+	-	WP_133188516.1	596	sodium:proton exchanger	-0.300459	-0.0389171	-0.161554	-0.177822	-0.339376	1	1	1	1	1	8.01361	FALSE	FALSE
E2E30_RS07020	NZ_CP037913.1	1552470	1553516	+	-	WP_133188518.1	348	M4 family metallopeptidase	-0.439753	-0.116354	-0.231453	-0.324655	-0.556108	1	1	1	1	1	5.71874	FALSE	FALSE
E2E30_RS07025	NZ_CP037913.1	1553557	1553829	+	-	WP_133188520.1	90	hypothetical protein	-0.316024	-0.423365	-0.245167	-0.494223	-0.739389	1	1	1	1	1	5.56981	FALSE	FALSE
E2E30_RS07030	NZ_CP037913.1	1553869	1556547	-	alaS	WP_133188522.1	892	alanine--tRNA ligase	0.332746	-0.32673	-0.0248342	0.0308503	0.00601612	1	1	1	1	1	8.57802	FALSE	FALSE
E2E30_RS07035	NZ_CP037913.1	1556722	1557486	-	-	WP_133188524.1	254	hypothetical protein	0.163775	0.467978	0.40697	0.224782	0.631753	1	1	1	1	1	6.71948	FALSE	FALSE
E2E30_RS07040	NZ_CP037913.1	1557558	1558844	-	-	WP_133188526.1	428	aminopeptidase P family protein	0.0912858	0.833714	0.129578	0.795422	0.925	1	1	1	1	1	4.95531	FALSE	FALSE
E2E30_RS07045	NZ_CP037913.1	1558978	1560285	+	-	WP_133188528.1	435	dicarboxylate/amino acid:cation symporter	0.398339	-0.451728	-0.145129	0.0917396	-0.0533889	1	1	1	1	1	7.29196	FALSE	FALSE
E2E30_RS07050	NZ_CP037913.1	1560424	1561056	-	-	WP_133188530.1	210	glutathione S-transferase	-0.415995	-0.40317	-0.0142056	-0.804959	-0.819164	1	1	1	1	1	5.94923	FALSE	FALSE
E2E30_RS07055	NZ_CP037913.1	1561426	1562502	-	recA	WP_010186772.1	358	MULTISPECIES: recombinase RecA	0.00897222	-0.0555712	-0.112674	0.0660752	-0.0465989	1	1	1	1	1	8.92242	FALSE	FALSE
E2E30_RS07060	NZ_CP037913.1	1562670	1563680	-	-	WP_133188532.1	336	SDR family oxidoreductase	-0.089998	-0.525101	-0.194258	-0.420841	-0.615099	1	1	1	1	1	7.3436	FALSE	FALSE
E2E30_RS07065	NZ_CP037913.1	1563775	1564140	-	-	WP_133188534.1	121	response regulator	0.362115	-1.07725	-0.224708	-0.490424	-0.715132	1	0.446672	1	1	1	8.36124	FALSE	FALSE
E2E30_RS07070	NZ_CP037913.1	1564178	1566583	-	-	WP_133188536.1	801	response regulator	0.176885	-0.43536	-0.0414751	-0.217	-0.258475	1	1	1	1	1	7.67352	FALSE	FALSE
E2E30_RS07075	NZ_CP037913.1	1566720	1568771	-	-	WP_133188538.1	683	M13 family peptidase	0.522682	1.25541	0.424371	1.35372	1.77809	1	1	1	1	0.17795	9.66013	FALSE	FALSE
E2E30_RS07080	NZ_CP037913.1	1568830	1569414	-	-	WP_133188540.1	194	DUF2062 domain-containing protein	0.354687	-1.23874	-0.245194	-0.638862	-0.884056	1	1	1	1	1	5.80375	FALSE	FALSE
E2E30_RS07085	NZ_CP037913.1	1569407	1569889	-	smpB	WP_010186783.1	160	MULTISPECIES: SsrA-binding protein SmpB	0.505054	0.224301	0.375078	0.354278	0.729355	1	1	1	1	1	7.23557	FALSE	FALSE
E2E30_RS07090	NZ_CP037913.1	1570043	1570459	+	-	WP_133188542.1	138	acyl-CoA thioesterase	-0.130835	0.294612	0.0700759	0.0937014	0.163777	1	1	1	1	1	10.603	FALSE	FALSE
E2E30_RS07095	NZ_CP037913.1	1570529	1570843	-	-	WP_133188544.1	104	GIY-YIG nuclease family protein	0.00746676	0.323012	0.0869836	0.243495	0.330479	1	1	1	1	1	5.66031	FALSE	FALSE
E2E30_RS07100	NZ_CP037913.1	1570906	1571784	-	-	WP_133188546.1	292	4-hydroxy-tetrahydrodipicolinate synthase	-0.0195455	0.384388	-0.0979	0.462743	0.364843	1	1	1	1	1	6.41559	FALSE	FALSE
E2E30_RS07105	NZ_CP037913.1	1571871	1573862	+	-	WP_133188548.1	663	lytic transglycosylase domain-containing protein	-0.488449	0.413463	0.0260081	-0.100995	-0.0749868	1	1	1	1	1	9.7587	FALSE	FALSE
E2E30_RS07110	NZ_CP037913.1	1573908	1574642	+	-	WP_133188550.1	244	NYN domain-containing protein	-0.524816	0.51258	0.144076	-0.156311	-0.0122359	1	1	1	1	1	8.13281	FALSE	FALSE
E2E30_RS07115	NZ_CP037913.1	1574664	1575170	+	greB	WP_133188552.1	168	transcription elongation factor GreB	0.15763	-0.761857	0.0821858	-0.686413	-0.604227	1	1	1	1	1	4.85126	FALSE	FALSE
E2E30_RS07120	NZ_CP037913.1	1575225	1575605	+	-	WP_133188554.1	126	DoxX family protein	0.139686	-0.326004	0.0330513	-0.21937	-0.186319	1	1	1	1	1	4.30685	FALSE	FALSE
E2E30_RS07125	NZ_CP037913.1	1575732	1576007	+	-	WP_133188556.1	91	acylphosphatase	0.0512711	0.264942	0.131641	0.184572	0.316213	1	1	1	1	1	5.28525	FALSE	FALSE
E2E30_RS07130	NZ_CP037913.1	1576075	1576647	+	-	WP_133188558.1	190	Uma2 family endonuclease	-0.230071	0.0737836	-0.0150505	-0.141236	-0.156287	1	1	1	1	1	6.24442	FALSE	FALSE
E2E30_RS07135	NZ_CP037913.1	1576672	1578351	-	ettA	WP_133188560.1	559	energy-dependent translational throttle protein EttA	-0.0372381	1.02608	0.315764	0.673081	0.988845	1	1	1	1	1	9.34669	FALSE	FALSE
E2E30_RS07140	NZ_CP037913.1	1578453	1578707	+	-	WP_133188562.1	84	hypothetical protein	-0.0991729	-0.597109	-0.159796	-0.536485	-0.696282	1	1	1	1	1	7.33681	FALSE	FALSE
E2E30_RS07145	NZ_CP037913.1	1578731	1579147	+	-	WP_133188564.1	138	type II toxin-antitoxin system VapC family toxin	-0.0871742	-0.295247	0.14032	-0.522742	-0.382421	1	1	1	1	1	6.23599	FALSE	FALSE
E2E30_RS07150	NZ_CP037913.1	1579144	1580547	+	-	WP_133188566.1	467	M20/M25/M40 family metallo-hydrolase	0.166781	-0.86364	0.0326977	-0.729557	-0.696859	1	1	1	1	1	7.13263	FALSE	FALSE
E2E30_RS07155	NZ_CP037913.1	1580706	1580984	+	-	WP_133188568.1	92	hypothetical protein	0.759439	0.119886	0.214167	0.665158	0.879325	1	1	1	1	1	8.13123	FALSE	FALSE
E2E30_RS07160	NZ_CP037913.1	1581029	1581682	-	-	WP_133188570.1	217	hypothetical protein	-0.276296	-0.560568	-0.188247	-0.648617	-0.836864	1	1	1	1	1	7.13643	FALSE	FALSE
E2E30_RS07165	NZ_CP037913.1	1581804	1582202	-	-	WP_133188572.1	132	VOC family protein	0.0443702	-0.361041	-0.193548	-0.123123	-0.316671	1	1	1	1	1	6.24107	FALSE	FALSE
E2E30_RS07170	NZ_CP037913.1	1582288	1583340	-	-	WP_133188574.1	350	Glu/Leu/Phe/Val dehydrogenase	0.604723	0.146351	0.15165	0.599424	0.751073	1	1	1	1	1	6.51536	FALSE	FALSE
E2E30_RS07180	NZ_CP037913.1	1583499	1584230	-	-	WP_133188576.1	243	type II secretion system protein N	0.377631	-0.879947	-0.149507	-0.35281	-0.502316	1	1	1	1	1	4.17808	FALSE	FALSE
E2E30_RS07185	NZ_CP037913.1	1584227	1584703	-	-	WP_133188578.1	158	type II secretion system protein M	-0.411926	-0.894246	-0.150648	-1.15552	-1.30617	1	1	1	1	0.669516	5.42417	FALSE	FALSE
E2E30_RS07190	NZ_CP037913.1	1584700	1585797	-	-	WP_133188580.1	365	general secretion pathway protein GspL	0.663228	-1.45255	-0.0661537	-0.723172	-0.789326	1	0.147223	1	1	1	6.06584	FALSE	FALSE
E2E30_RS07195	NZ_CP037913.1	1585794	1586789	-	-	WP_133188582.1	331	type II secretion system minor pseudopilin GspK	0.693779	-0.931327	-0.0900326	-0.147516	-0.237548	1	1	1	1	1	3.61552	FALSE	FALSE
E2E30_RS07200	NZ_CP037913.1	1586773	1587399	-	gspJ	WP_133188584.1	208	type II secretion system minor pseudopilin GspJ	0.83587	-1.39471	0.272937	-0.831778	-0.558841	1	1	1	1	1	3.17268	FALSE	FALSE
E2E30_RS07205	NZ_CP037913.1	1587396	1587785	-	gspI	WP_133188586.1	129	type II secretion system minor pseudopilin GspI	0.401377	-1.19922	-0.291343	-0.506498	-0.797841	1	1	1	1	1	3.16883	FALSE	FALSE
E2E30_RS07210	NZ_CP037913.1	1587757	1588233	-	gspH	WP_133188588.1	158	type II secretion system protein GspH	0.243598	-1.20614	-0.126411	-0.836128	-0.962538	1	1	1	1	1	5.969	FALSE	FALSE
E2E30_RS07215	NZ_CP037913.1	1588208	1588600	-	gspG	WP_133191966.1	130	MULTISPECIES: type II secretion system major pseudopilin GspG	0.0900703	-0.485326	-0.209275	-0.18598	-0.395255	1	1	1	1	1	7.1753	FALSE	FALSE
E2E30_RS07220	NZ_CP037913.1	1588725	1589951	-	gspF	WP_133188590.1	408	type II secretion system inner membrane protein GspF	0.397374	-0.054403	-0.0729676	0.415938	0.342971	1	1	1	1	1	6.18109	FALSE	FALSE
E2E30_RS07225	NZ_CP037913.1	1590056	1591600	-	-	WP_133188592.1	514	type II secretion system protein GspE	0.278726	-0.506171	-0.0953733	-0.132072	-0.227445	1	1	1	1	1	6.16951	FALSE	FALSE
E2E30_RS07230	NZ_CP037913.1	1591748	1593964	-	gspD	WP_133188594.1	738	type II secretion system secretin GspD	0.278038	0.0469315	-0.17107	0.496039	0.324969	1	1	1	1	1	7.95927	FALSE	FALSE
E2E30_RS07235	NZ_CP037913.1	1593961	1594824	-	-	WP_133188596.1	287	PDZ domain-containing protein	0.14133	0.118193	-0.0880269	0.347549	0.259522	1	1	1	1	1	6.20278	FALSE	FALSE
E2E30_RS07240	NZ_CP037913.1	1594942	1595646	+	-	WP_133188598.1	234	2OG-Fe(II) oxygenase	0.261347	-0.169575	0.0982881	-0.00651629	0.0917718	1	1	1	1	1	6.36153	FALSE	FALSE
E2E30_RS07250	NZ_CP037913.1	1595895	1596167	-	-	WP_133191967.1	90	MULTISPECIES: HU family DNA-binding protein	0.197908	1.21623	0.0200504	1.39409	1.41414	1	1	1	0.708788	0.593357	8.65059	FALSE	FALSE
E2E30_RS07255	NZ_CP037913.1	1596321	1598807	-	-	WP_133188600.1	828	endopeptidase La	-0.474142	0.541333	0.11151	-0.0443193	0.067191	1	1	1	1	1	10.5543	FALSE	FALSE
E2E30_RS07260	NZ_CP037913.1	1598890	1599558	+	-	WP_133188602.1	222	hypothetical protein	-0.153723	-0.246282	-0.230877	-0.169128	-0.400005	1	1	1	1	1	5.1834	FALSE	FALSE
E2E30_RS07265	NZ_CP037913.1	1599555	1601282	+	-	WP_133188604.1	575	M1 family metallopeptidase	0.453132	0.698073	0.148378	1.00283	1.1512	1	1	1	1	1	5.76632	FALSE	FALSE
E2E30_RS07270	NZ_CP037913.1	1601334	1601936	+	-	WP_133188606.1	200	isoprenylcysteine carboxylmethyltransferase family protein	0.0905756	1.33885	0.0962857	1.33314	1.42942	1	0.963807	1	1	0.518894	5.50411	FALSE	FALSE
E2E30_RS07275	NZ_CP037913.1	1601931	1602575	-	-	WP_133188608.1	214	GNAT family N-acetyltransferase	0.178102	-1.04246	-0.342207	-0.522156	-0.864363	1	1	1	1	1	6.79968	FALSE	FALSE
E2E30_RS07280	NZ_CP037913.1	1602633	1603901	-	clpX	WP_010186846.1	422	MULTISPECIES: ATP-dependent Clp protease ATP-binding subunit ClpX	-0.183483	0.260092	-0.132296	0.208904	0.0766086	1	1	1	1	1	11.9329	FALSE	FALSE
E2E30_RS07285	NZ_CP037913.1	1604056	1604730	-	-	WP_133188610.1	224	MULTISPECIES: ATP-dependent Clp protease proteolytic subunit	-0.299406	0.372458	-0.0482292	0.121281	0.0730519	1	1	1	1	1	9.5188	FALSE	FALSE
E2E30_RS07290	NZ_CP037913.1	1604793	1605746	-	-	WP_133188612.1	317	glycosyltransferase	0.290411	-0.218682	0.140067	-0.068338	0.0717288	1	1	1	1	1	6.1894	FALSE	FALSE
E2E30_RS07295	NZ_CP037913.1	1605963	1607606	-	-	WP_133188614.1	547	trigger factor	0.117969	0.802162	0.48505	0.435081	0.920131	1	1	1	1	1	10.7722	FALSE	FALSE
E2E30_RS07305	NZ_CP037913.1	1608073	1608276	+	-	WP_133188616.1	67	hypothetical protein	-0.46718	-1.27527	-0.260148	-1.4823	-1.74245	1	1	1	1	1	9.10382	FALSE	FALSE
E2E30_RS07310	NZ_CP037913.1	1608538	1608984	+	-	WP_133188618.1	148	hypothetical protein	-1.26627	0.546131	-0.0726722	-0.647469	-0.720141	1	1	1	1	1	5.79463	FALSE	FALSE
E2E30_RS07315	NZ_CP037913.1	1609043	1609693	+	-	WP_133188620.1	216	hypothetical protein	-0.992605	1.40796	0.0173443	0.398011	0.415356	1	0.549045	1	1	1	6.66648	FALSE	FALSE
E2E30_RS07320	NZ_CP037913.1	1609739	1611211	-	gatB	WP_133188622.1	490	Asp-tRNA(Asn)/Glu-tRNA(Gln) amidotransferase subunit GatB	0.0480897	-0.087767	-0.162062	0.122385	-0.0396773	1	1	1	1	1	8.81144	FALSE	FALSE
E2E30_RS07325	NZ_CP037913.1	1611283	1612767	-	gatA	WP_133188624.1	494	Asp-tRNA(Asn)/Glu-tRNA(Gln) amidotransferase subunit GatA	0.19085	-0.929462	-0.276575	-0.462037	-0.738612	1	1	1	1	1	8.61743	FALSE	FALSE
E2E30_RS07330	NZ_CP037913.1	1612877	1613179	-	gatC	WP_133188626.1	100	Asp-tRNA(Asn)/Glu-tRNA(Gln) amidotransferase subunit GatC	0.00812245	0.0152187	0.152758	-0.129417	0.0233411	1	1	1	1	1	4.74284	FALSE	FALSE
E2E30_RS07335	NZ_CP037913.1	1613217	1615007	-	-	WP_133188628.1	596	DUF4153 domain-containing protein	-0.069997	-0.248415	-0.236749	-0.0816627	-0.318412	1	1	1	1	1	6.24657	FALSE	FALSE
E2E30_RS07340	NZ_CP037913.1	1615143	1616243	+	-	WP_133188630.1	366	DUF3089 domain-containing protein	0.367318	-0.193922	-0.0215581	0.194954	0.173396	1	1	1	1	1	5.73894	FALSE	FALSE
E2E30_RS07345	NZ_CP037913.1	1616240	1616704	+	ruvX	WP_133188632.1	154	Holliday junction resolvase RuvX	-0.00851752	0.48548	-0.163821	0.640784	0.476963	1	1	1	1	1	3.56894	FALSE	FALSE
E2E30_RS07350	NZ_CP037913.1	1616944	1617567	+	-	WP_133188634.1	207	hypothetical protein	0.345836	2.85932	1.00459	2.20057	3.20516	1	4.62401e-05	1	0.0010708	1.27055e-05	7.91654	TRUE	TRUE
E2E30_RS07355	NZ_CP037913.1	1617673	1618407	+	-	WP_133188636.1	244	SDR family oxidoreductase	0.164328	-1.48769	-0.225537	-1.09782	-1.32336	1	1	1	1	1	8.6865	FALSE	FALSE
E2E30_RS07360	NZ_CP037913.1	1618404	1619564	+	-	WP_133188638.1	386	gluconolaconase	0.220027	-1.30654	-0.159537	-0.926976	-1.08651	1	1	1	1	1	7.71291	FALSE	FALSE
E2E30_RS07365	NZ_CP037913.1	1619575	1620354	-	-	WP_133188640.1	259	FNT family protein	0.132788	-1.11315	-0.20816	-0.7722	-0.98036	1	1	1	1	1	6.26494	FALSE	FALSE
E2E30_RS07370	NZ_CP037913.1	1620360	1622705	-	-	WP_133188642.1	781	FdhF/YdeP family oxidoreductase	0.0964295	-0.374576	-0.131039	-0.147107	-0.278146	1	1	1	1	1	7.7014	FALSE	FALSE
E2E30_RS07380	NZ_CP037913.1	1623095	1623412	-	-	WP_133191968.1	105	MULTISPECIES: TIGR02300 family protein	0.163341	0.986735	0.637875	0.512201	1.15008	1	1	1	1	1	10.7894	FALSE	FALSE
E2E30_RS07385	NZ_CP037913.1	1623551	1624900	+	aroA	WP_133188644.1	449	3-phosphoshikimate 1-carboxyvinyltransferase	0.396009	-0.586414	0.12487	-0.315274	-0.190405	1	1	1	1	1	5.17954	FALSE	FALSE
E2E30_RS07390	NZ_CP037913.1	1624900	1625145	+	-	WP_133191969.1	81	hypothetical protein	-0.187211	0.679365	0.181871	0.310283	0.492154	1	1	1	1	1	3.49768	FALSE	FALSE
E2E30_RS07395	NZ_CP037913.1	1625142	1625768	+	-	WP_133188646.1	208	(d)CMP kinase	-0.221273	0.353584	-0.106524	0.238835	0.132311	1	1	1	1	1	4.05336	FALSE	FALSE
E2E30_RS07400	NZ_CP037913.1	1625769	1626059	-	-	WP_133191970.1	96	type II toxin-antitoxin system RelE/ParE family toxin	-0.442267	0.188866	-0.139287	-0.114115	-0.253401	1	1	1	1	1	8.58757	FALSE	FALSE
E2E30_RS07405	NZ_CP037913.1	1626049	1626309	-	-	WP_133188648.1	86	type II toxin-antitoxin system ParD family antitoxin	-0.64112	-0.180804	-0.225118	-0.596806	-0.821924	1	1	1	1	1	9.51605	FALSE	FALSE
E2E30_RS07410	NZ_CP037913.1	1626598	1628331	+	-	WP_133188650.1	577	MULTISPECIES: 30S ribosomal protein S1	-0.140082	1.30758	0.492386	0.675116	1.1675	1	1	1	1	1	10.6348	FALSE	FALSE
E2E30_RS07415	NZ_CP037913.1	1628490	1628768	+	-	WP_133188652.1	92	integration host factor subunit beta	0.107376	0.935123	0.174061	0.868438	1.0425	1	1	1	1	1	9.10952	FALSE	FALSE
E2E30_RS07425	NZ_CP037913.1	1629199	1631589	+	-	WP_133188654.1	796	mechanosensitive ion channel family protein	-0.201064	-0.82917	-0.143919	-0.886316	-1.03023	1	1	1	1	1	7.189	FALSE	FALSE
E2E30_RS07430	NZ_CP037913.1	1632031	1633509	+	-	WP_133191971.1	492	ABC transporter substrate-binding protein	0.0793765	-2.24395	-0.402429	-1.76215	-2.16458	1	0.0865244	1	1	0.125609	7.66288	FALSE	TRUE
E2E30_RS07435	NZ_CP037913.1	1633534	1633947	+	-	WP_133191972.1	137	DUF4112 domain-containing protein	0.102872	-2.52411	-0.334423	-2.08681	-2.42123	1	0.270616	1	1	0.394533	9.63285	FALSE	TRUE
E2E30_RS07440	NZ_CP037913.1	1633982	1634698	-	-	WP_133188656.1	238	ribonuclease T2	0.294815	1.2171	0.044166	1.46775	1.51191	1	0.267302	1	0.0320877	0.0219985	5.01912	TRUE	FALSE
E2E30_RS07445	NZ_CP037913.1	1634695	1635120	-	-	WP_133188658.1	141	hypothetical protein	-0.2258	0.383026	-0.188263	0.345489	0.157226	1	1	1	1	1	5.82901	FALSE	FALSE
E2E30_RS07450	NZ_CP037913.1	1635186	1636034	-	nadC	WP_133188660.1	282	carboxylating nicotinate-nucleotide diphosphorylase	0.0591467	0.264264	0.0340581	0.289353	0.323411	1	1	1	1	1	6.42208	FALSE	FALSE
E2E30_RS07455	NZ_CP037913.1	1636130	1636387	-	-	WP_133188662.1	85	hypothetical protein	-0.566975	0.00599469	-0.206598	-0.354382	-0.56098	1	1	1	1	1	6.51916	FALSE	FALSE
E2E30_RS07460	NZ_CP037913.1	1636635	1637357	+	-	WP_133188664.1	240	Crp/Fnr family transcriptional regulator	-0.595443	-0.820809	-0.205013	-1.21124	-1.41625	1	1	1	1	1	2.81382	FALSE	FALSE
E2E30_RS07465	NZ_CP037913.1	1637372	1637620	-	-	WP_133188666.1	82	hypothetical protein	0.161491	-0.23249	0.0781363	-0.149135	-0.0709988	1	1	1	1	1	3.52703	FALSE	FALSE
E2E30_RS07470	NZ_CP037913.1	1637665	1638675	-	nadA	WP_133188668.1	336	quinolinate synthase NadA	0.354635	0.65548	0.176713	0.833402	1.01012	1	1	1	1	1	8.04468	FALSE	FALSE
E2E30_RS07475	NZ_CP037913.1	1638727	1639428	-	-	WP_133191973.1	233	hypothetical protein	0.298483	2.9142	0.0663924	3.14629	3.21268	1	0.0126349	1	0.00609092	0.00499366	6.48895	TRUE	TRUE
E2E30_RS07480	NZ_CP037913.1	1639605	1640288	-	-	WP_133188670.1	227	DUF4230 domain-containing protein	0.00536636	-0.791967	-0.383388	-0.403212	-0.7866	1	1	1	1	1	4.71201	FALSE	FALSE
E2E30_RS07485	NZ_CP037913.1	1640285	1641154	-	-	WP_133188672.1	289	MBL fold metallo-hydrolase	-0.257053	0.085212	0.010381	-0.182222	-0.171841	1	1	1	1	1	5.8813	FALSE	FALSE
E2E30_RS07490	NZ_CP037913.1	1641235	1642959	-	-	WP_133188674.1	574	peptidase M56	-0.676806	1.40604	-0.00821696	0.737449	0.729232	1	0.188261	1	1	1	9.57196	FALSE	FALSE
E2E30_RS07495	NZ_CP037913.1	1642956	1643324	-	-	WP_133188676.1	122	BlaI/MecI/CopY family transcriptional regulator	-0.318335	0.701197	-0.0990596	0.481921	0.382862	1	1	1	1	1	9.57707	FALSE	FALSE
E2E30_RS07500	NZ_CP037913.1	1643441	1644355	+	-	WP_133188678.1	304	SMP-30/gluconolactonase/LRE family protein	-0.247017	1.21142	0.381255	0.583146	0.964402	1	1	1	1	1	6.90404	FALSE	FALSE
E2E30_RS07505	NZ_CP037913.1	1644421	1645122	+	-	WP_133188680.1	233	CoA transferase subunit A	0.403519	-0.087639	-0.104603	0.420482	0.31588	1	1	1	1	1	7.79502	FALSE	FALSE
E2E30_RS07510	NZ_CP037913.1	1645266	1646123	+	-	WP_133188682.1	285	acid phosphatase	0.368391	0.230257	0.296453	0.302194	0.598648	1	1	1	1	1	5.37558	FALSE	FALSE
E2E30_RS07515	NZ_CP037913.1	1646123	1646758	+	-	WP_133188684.1	211	CoA transferase subunit B	0.349441	0.0897567	0.0947504	0.344447	0.439198	1	1	1	1	1	5.5018	FALSE	FALSE
E2E30_RS07520	NZ_CP037913.1	1646763	1647446	+	-	WP_133188686.1	227	glutathione S-transferase family protein	0.158194	-0.128845	-0.0601407	0.08949	0.0293493	1	1	1	1	1	4.26295	FALSE	FALSE
E2E30_RS07525	NZ_CP037913.1	1647446	1648330	+	-	WP_133191974.1	294	alpha/beta hydrolase	0.40654	-0.210939	0.107983	0.0876184	0.195601	1	1	1	1	1	5.0925	FALSE	FALSE
E2E30_RS07530	NZ_CP037913.1	1648564	1648965	+	-	WP_133188688.1	133	hypothetical protein	0.0643143	-0.122945	0.2134	-0.272031	-0.0586303	1	1	1	1	1	2.31481	FALSE	FALSE
E2E30_RS07535	NZ_CP037913.1	1649020	1649499	+	-	WP_133188690.1	159	hypothetical protein	-0.314306	1.16424	0.26232	0.587614	0.849934	1	1	1	1	1	3.03841	FALSE	FALSE
E2E30_RS07540	NZ_CP037913.1	1649614	1651050	+	leuC	WP_133188692.1	478	3-isopropylmalate dehydratase large subunit	0.047726	0.0637649	-0.156997	0.268488	0.111491	1	1	1	1	1	8.1183	FALSE	FALSE
E2E30_RS07545	NZ_CP037913.1	1651178	1651807	+	leuD	WP_133188694.1	209	3-isopropylmalate dehydratase small subunit	0.340034	0.227532	-0.0986536	0.666219	0.567565	1	1	1	1	1	6.86194	FALSE	FALSE
E2E30_RS07550	NZ_CP037913.1	1651770	1652771	+	-	WP_133188696.1	333	NADPH:quinone oxidoreductase family protein	-0.0415863	0.1127	-0.151328	0.222441	0.0711137	1	1	1	1	1	6.51908	FALSE	FALSE
E2E30_RS07555	NZ_CP037913.1	1652982	1654394	-	-	WP_133188698.1	470	divalent metal cation transporter	0.0842819	-0.505382	-0.207177	-0.213923	-0.4211	1	1	1	1	1	6.86198	FALSE	FALSE
E2E30_RS07560	NZ_CP037913.1	1654595	1654918	+	-	WP_133188700.1	107	DUF1476 domain-containing protein	-0.621299	0.596416	0.146215	-0.171098	-0.0248832	1	1	1	1	1	9.1052	FALSE	FALSE
E2E30_RS07565	NZ_CP037913.1	1654918	1655157	+	-	WP_133188702.1	79	MULTISPECIES: BolA family transcriptional regulator	-0.729157	1.44578	0.29649	0.420128	0.716618	1	1	1	1	1	8.91194	FALSE	FALSE
E2E30_RS07570	NZ_CP037913.1	1655162	1655497	+	grxD	WP_133188704.1	111	Grx4 family monothiol glutaredoxin	-0.345874	0.242847	-0.108452	0.00542588	-0.103026	1	1	1	1	1	9.71265	FALSE	FALSE
E2E30_RS07575	NZ_CP037913.1	1655878	1657551	+	-	WP_133188706.1	557	thiamine pyrophosphate-binding protein	-0.146946	0.00628133	0.0616026	-0.202267	-0.140665	1	1	1	1	1	6.80219	FALSE	FALSE
E2E30_RS07580	NZ_CP037913.1	1657595	1657765	-	-	WP_133188708.1	56	CsbD family protein	-0.890589	-1.10833	-0.169782	-1.82914	-1.99892	1	1	1	1	1	14.2432	FALSE	FALSE
E2E30_RS07585	NZ_CP037913.1	1657882	1658889	-	thiS	WP_133188710.1	335	sulfur carrier protein ThiS	0.0161048	0.364743	-0.0898381	0.470686	0.380848	1	1	1	1	1	6.71582	FALSE	FALSE
E2E30_RS07590	NZ_CP037913.1	1659046	1659480	+	aroQ	WP_133188712.1	144	type II 3-dehydroquinate dehydratase	-0.438435	0.702593	0.195916	0.0682428	0.264158	1	1	1	1	1	6.2566	FALSE	FALSE
E2E30_RS07595	NZ_CP037913.1	1659515	1659991	+	accB	WP_133188714.1	158	acetyl-CoA carboxylase biotin carboxyl carrier protein	0.191622	-0.239065	-0.0547545	0.00731117	-0.0474433	1	1	1	1	1	7.98306	FALSE	FALSE
E2E30_RS07600	NZ_CP037913.1	1659996	1661348	+	accC	WP_133188716.1	450	acetyl-CoA carboxylase biotin carboxylase subunit	0.335547	0.0127619	-0.0987193	0.447028	0.348309	1	1	1	1	1	8.11093	FALSE	FALSE
E2E30_RS07605	NZ_CP037913.1	1661537	1662397	+	-	WP_133191975.1	286	alpha/beta hydrolase	0.625456	0.260034	0.238262	0.647228	0.88549	1	1	1	1	1	3.49477	FALSE	FALSE
E2E30_RS07610	NZ_CP037913.1	1662958	1664184	+	-	WP_133188718.1	408	MFS transporter	-0.0575761	0.199809	0.0899754	0.0522576	0.142233	1	1	1	1	1	6.19015	FALSE	FALSE
E2E30_RS07615	NZ_CP037913.1	1664589	1666829	+	purL	WP_133188720.1	746	phosphoribosylformylglycinamidine synthase subunit PurL	-0.723519	-0.194478	-0.0550954	-0.862901	-0.917997	1	1	1	1	1	9.1833	FALSE	FALSE
E2E30_RS07620	NZ_CP037913.1	1666951	1667937	+	-	WP_133188722.1	328	aldo/keto reductase	-0.324968	-0.612576	-0.32936	-0.608184	-0.937544	1	1	1	1	1	7.15256	FALSE	FALSE
E2E30_RS07625	NZ_CP037913.1	1667934	1668767	+	-	WP_133188724.1	277	SDR family NAD(P)-dependent oxidoreductase	-0.216564	-0.580384	-0.209201	-0.587747	-0.796948	1	1	1	1	1	7.55486	FALSE	FALSE
E2E30_RS07630	NZ_CP037913.1	1668864	1670984	+	-	WP_133188726.1	706	S9 family peptidase	-0.295653	0.522001	0.0728115	0.153537	0.226348	1	1	1	1	1	7.05667	FALSE	FALSE
E2E30_RS07635	NZ_CP037913.1	1671015	1672085	+	-	WP_133188728.1	356	lactonase family protein	-0.0988607	-0.304964	-0.0240776	-0.379748	-0.403825	1	1	1	1	1	4.45716	FALSE	FALSE
E2E30_RS07640	NZ_CP037913.1	1672157	1672876	+	-	WP_133188730.1	239	cell wall hydrolase	-0.192901	-0.0675862	-0.168858	-0.09163	-0.260488	1	1	1	1	1	3.69438	FALSE	FALSE
E2E30_RS07645	NZ_CP037913.1	1672962	1673942	+	-	WP_133191976.1	326	NAD(P)-dependent alcohol dehydrogenase	-0.0684446	-1.25703	-0.248902	-1.07658	-1.32548	1	1	1	1	1	8.29019	FALSE	FALSE
E2E30_RS07650	NZ_CP037913.1	1673936	1674661	+	-	WP_133188732.1	241	RibD family protein	0.260807	-1.41234	-0.26577	-0.885768	-1.15154	1	1	1	1	1	7.23839	FALSE	FALSE
E2E30_RS07655	NZ_CP037913.1	1674640	1675998	-	-	WP_133188734.1	452	PepSY domain-containing protein	-0.0660329	-1.39468	-0.300872	-1.15984	-1.46071	1	0.0769462	1	0.754093	0.0464885	5.43869	TRUE	FALSE
E2E30_RS07660	NZ_CP037913.1	1675995	1678301	-	-	WP_133188736.1	768	TonB-dependent receptor	0.0673491	-1.20094	-0.192009	-0.94158	-1.13359	1	0.969787	1	1	1	5.2771	FALSE	FALSE
E2E30_RS07665	NZ_CP037913.1	1678546	1678953	-	-	WP_133188738.1	135	hypothetical protein	0.939585	-1.66704	0.020511	-0.747963	-0.727452	1	0.349141	1	1	1	5.89595	FALSE	FALSE
E2E30_RS07670	NZ_CP037913.1	1679034	1679357	-	-	WP_133188740.1	107	hypothetical protein	-0.0480153	1.53867	0.604196	0.886454	1.49065	1	0.50699	1	1	0.69346	4.40754	FALSE	FALSE
E2E30_RS07675	NZ_CP037913.1	1679407	1680219	-	-	WP_133188742.1	270	hypothetical protein	0.728017	1.03676	0.542701	1.22208	1.76478	1	1	1	1	0.137438	6.11023	FALSE	FALSE
E2E30_RS07680	NZ_CP037913.1	1680314	1680589	-	-	WP_133191977.1	91	hypothetical protein	1.06248	2.65908	1.79075	1.9308	3.72155	1	7.33553e-05	0.0135301	0.0037333	1.73033e-06	7.30661	TRUE	TRUE
E2E30_RS07685	NZ_CP037913.1	1680877	1681944	+	-	WP_133188744.1	355	catalase family protein	-0.514375	-0.692179	-0.0394941	-1.16706	-1.20655	1	1	1	1	1	7.61961	FALSE	FALSE
E2E30_RS07690	NZ_CP037913.1	1682036	1683022	+	-	WP_133188746.1	328	aspartate carbamoyltransferase catalytic subunit	0.46349	-0.746761	-0.0518268	-0.231444	-0.283271	1	1	1	1	1	4.52865	FALSE	FALSE
E2E30_RS07695	NZ_CP037913.1	1683019	1684254	+	-	WP_133188748.1	411	dihydroorotase	0.497865	-0.338155	-0.192634	0.352345	0.159711	1	1	1	1	1	4.75367	FALSE	FALSE
E2E30_RS07700	NZ_CP037913.1	1684262	1685644	-	-	WP_133188750.1	460	SPOR domain-containing protein	0.874663	1.27412	0.198026	1.95076	2.14878	1	0.592575	1	0.00407891	0.00121679	7.7999	TRUE	TRUE
E2E30_RS07705	NZ_CP037913.1	1685665	1686252	-	-	WP_133188752.1	195	hypothetical protein	0.556545	1.55501	0.180149	1.9314	2.11155	1	0.0828871	1	0.00583589	0.00193687	7.23316	TRUE	TRUE
E2E30_RS07710	NZ_CP037913.1	1686254	1686973	-	-	WP_133188754.1	239	ParA family protein	0.48296	0.07017	-0.144946	0.698076	0.55313	1	1	1	1	1	8.78667	FALSE	FALSE
E2E30_RS07715	NZ_CP037913.1	1687166	1688155	+	-	WP_133191978.1	329	sporulation protein	-0.0503239	-0.606199	-0.250021	-0.406502	-0.656523	1	1	1	1	1	6.10549	FALSE	FALSE
E2E30_RS07720	NZ_CP037913.1	1688175	1689056	-	serB	WP_133188756.1	293	phosphoserine phosphatase SerB	0.100984	-0.613352	-0.275618	-0.23675	-0.512369	1	1	1	1	1	6.42791	FALSE	FALSE
E2E30_RS07725	NZ_CP037913.1	1689049	1689978	+	miaA	WP_133188758.1	309	tRNA (adenosine(37)-N6)-dimethylallyltransferase MiaA	-0.145116	-0.986382	-0.211508	-0.91999	-1.1315	1	1	1	1	0.358008	5.48258	FALSE	FALSE
E2E30_RS07730	NZ_CP037913.1	1690059	1691804	+	-	WP_133188760.1	581	acetolactate synthase 3 large subunit	0.473825	0.389362	0.0543077	0.808879	0.863187	1	1	1	1	1	10.0315	FALSE	FALSE
E2E30_RS07735	NZ_CP037913.1	1691804	1692319	+	ilvN	WP_133188762.1	171	acetolactate synthase small subunit	0.358798	0.266753	-0.129159	0.75471	0.62555	1	1	1	1	1	6.81604	FALSE	FALSE
E2E30_RS07740	NZ_CP037913.1	1692262	1692465	+	-	WP_133188764.1	67	hypothetical protein	0.129958	1.73252	0.467019	1.39546	1.86248	1	0.0061829	1	0.0871761	0.00254149	5.37113	TRUE	FALSE
E2E30_RS07745	NZ_CP037913.1	1692432	1693451	+	ilvC	WP_133188766.1	339	ketol-acid reductoisomerase	0.224982	1.17629	0.495915	0.905361	1.40128	1	0.358627	1	1	0.0425082	9.25656	TRUE	FALSE
E2E30_RS07750	NZ_CP037913.1	1693577	1694206	+	-	WP_133188768.1	209	polyisoprenoid-binding protein	-0.366458	0.667755	0.434775	-0.133479	0.301297	1	1	1	1	1	5.74521	FALSE	FALSE
E2E30_RS07755	NZ_CP037913.1	1694269	1694661	-	-	WP_133188770.1	130	BLUF domain-containing protein	-0.633839	0.431368	-0.265315	0.0628436	-0.202471	1	1	1	1	1	3.71009	FALSE	FALSE
E2E30_RS07760	NZ_CP037913.1	1694914	1696572	+	leuA	WP_133188771.1	552	2-isopropylmalate synthase	-0.60065	1.06067	0.0484307	0.411586	0.460017	1	1	1	1	1	9.95995	FALSE	FALSE
E2E30_RS07765	NZ_CP037913.1	1696601	1696957	-	-	WP_133188773.1	118	dihydroneopterin aldolase	-0.161868	-0.711858	-0.234367	-0.63936	-0.873726	1	1	1	1	1	4.17485	FALSE	FALSE
E2E30_RS07770	NZ_CP037913.1	1696954	1697706	-	-	WP_133188775.1	250	SDR family oxidoreductase	0.077636	-0.230865	0.21859	-0.371819	-0.153229	1	1	1	1	1	3.93947	FALSE	FALSE
E2E30_RS07775	NZ_CP037913.1	1697703	1698326	-	folE	WP_133188777.1	207	GTP cyclohydrolase I FolE	-0.0437037	0.192364	0.0534472	0.0952132	0.14866	1	1	1	1	1	6.88039	FALSE	FALSE
E2E30_RS07780	NZ_CP037913.1	1698558	1701197	+	-	WP_133188779.1	879	TonB-dependent receptor	0.322828	2.51911	0.702875	2.13906	2.84194	1	0.000738059	1	0.00519083	0.000181596	11.0269	TRUE	TRUE
E2E30_RS07785	NZ_CP037913.1	1701274	1701477	+	-	WP_133188781.1	67	DUF2945 domain-containing protein	-0.515269	0.703643	0.0711518	0.117222	0.188374	1	1	1	1	1	11.1885	FALSE	FALSE
E2E30_RS07790	NZ_CP037913.1	1701519	1701800	+	-	WP_133188783.1	93	hypothetical protein	0.196521	0.724574	0.113202	0.807893	0.921095	1	1	1	1	1	10.2463	FALSE	FALSE
E2E30_RS07795	NZ_CP037913.1	1701925	1702110	-	-	WP_010186188.1	61	MULTISPECIES: hypothetical protein	0.0123153	0.92732	0.210439	0.729196	0.939635	1	1	1	1	1	7.25518	FALSE	FALSE
E2E30_RS07805	NZ_CP037913.1	1702389	1703090	-	-	WP_133188785.1	233	DUF1698 domain-containing protein	0.200339	0.244892	-0.0840094	0.52924	0.445231	1	1	1	1	1	6.39689	FALSE	FALSE
E2E30_RS07810	NZ_CP037913.1	1703354	1703815	-	-	WP_133188787.1	153	DUF1178 family protein	0.11448	-1.05733	-0.119478	-0.823377	-0.942855	1	1	1	1	1	6.98977	FALSE	FALSE
E2E30_RS07815	NZ_CP037913.1	1703812	1704633	-	-	WP_133188789.1	273	carbon-nitrogen hydrolase family protein	-0.202024	-1.12978	-0.219302	-1.11251	-1.33181	1	1	1	1	0.222045	8.88371	FALSE	FALSE
E2E30_RS07820	NZ_CP037913.1	1704630	1704887	-	grxC	WP_133188791.1	85	glutaredoxin 3	-0.649872	-0.0819865	-0.113604	-0.618254	-0.731858	1	1	1	1	1	9.45103	FALSE	FALSE
E2E30_RS07825	NZ_CP037913.1	1704923	1705657	-	-	WP_133188793.1	244	ComF family protein	-0.0334606	-0.308745	0.307563	-0.649769	-0.342205	1	1	1	1	1	3.18806	FALSE	FALSE
E2E30_RS07830	NZ_CP037913.1	1705666	1706610	+	-	WP_133188795.1	314	methyltransferase domain-containing protein	0.431464	-0.750299	-0.228089	-0.0907465	-0.318835	1	1	1	1	1	4.26302	FALSE	FALSE
E2E30_RS07835	NZ_CP037913.1	1706548	1706937	-	-	WP_133188797.1	129	response regulator	0.402601	0.0580822	0.0319145	0.428769	0.460683	1	1	1	1	1	6.46044	FALSE	FALSE
E2E30_RS07840	NZ_CP037913.1	1706997	1709459	-	-	WP_133188799.1	820	histidine kinase	0.282029	0.256129	0.264424	0.273733	0.538158	1	1	1	1	1	8.7924	FALSE	FALSE
E2E30_RS07845	NZ_CP037913.1	1709518	1710636	-	-	WP_133191979.1	372	EAL domain-containing protein	0.527774	0.920929	0.136904	1.3118	1.4487	1	1	1	0.0566494	0.0175815	8.3004	TRUE	FALSE
E2E30_RS07850	NZ_CP037913.1	1711321	1712490	-	argE	WP_133188801.1	389	acetylornithine deacetylase	-0.108073	0.066716	-0.214334	0.172978	-0.0413569	1	1	1	1	1	6.49035	FALSE	FALSE
E2E30_RS07855	NZ_CP037913.1	1712526	1714001	-	-	WP_133188803.1	491	efflux transporter outer membrane subunit	0.122519	-0.764445	-0.127413	-0.514513	-0.641926	1	1	1	1	1	5.64041	FALSE	FALSE
E2E30_RS07860	NZ_CP037913.1	1713998	1715614	-	-	WP_133188805.1	538	DHA2 family efflux MFS transporter permease subunit	0.129305	-0.485897	-0.30928	-0.0473123	-0.356592	1	1	1	1	1	5.2146	FALSE	FALSE
E2E30_RS07865	NZ_CP037913.1	1715616	1716836	-	-	WP_133188807.1	406	HlyD family secretion protein	-0.23206	-0.449618	-0.232343	-0.449335	-0.681678	1	1	1	1	1	5.81759	FALSE	FALSE
E2E30_RS07870	NZ_CP037913.1	1716833	1717471	-	-	WP_133188809.1	212	DUF1956 domain-containing protein	-0.814668	-0.626512	-0.0617172	-1.37946	-1.44118	1	1	1	1	1	8.27026	FALSE	FALSE
E2E30_RS07875	NZ_CP037913.1	1717558	1719012	-	-	WP_133191980.1	484	NAD(P)/FAD-dependent oxidoreductase	-0.096965	1.00319	0.181448	0.724773	0.906222	1	1	1	1	1	9.69975	FALSE	FALSE
E2E30_RS07880	NZ_CP037913.1	1719116	1723360	-	-	WP_133188811.1	1414	hypothetical protein	1.58762	-2.20405	-0.220811	-0.395615	-0.616426	0.014298	0.000187756	1	1	1	10.2694	TRUE	TRUE
E2E30_RS07885	NZ_CP037913.1	1723360	1725357	-	-	WP_133191981.1	665	BamA/TamA family outer membrane protein	0.617437	-1.70384	-0.303767	-0.782635	-1.0864	1	1	1	1	1	9.93717	FALSE	FALSE
E2E30_RS07890	NZ_CP037913.1	1725493	1727550	-	-	WP_133191982.1	685	malate synthase G	0.178764	0.400289	0.0547223	0.52433	0.579053	1	1	1	1	1	7.89844	FALSE	FALSE
E2E30_RS07895	NZ_CP037913.1	1727649	1728095	-	-	WP_133188813.1	148	winged helix-turn-helix transcriptional regulator	-0.190645	-0.662539	-0.250457	-0.602727	-0.853184	1	1	1	1	1	7.06214	FALSE	FALSE
E2E30_RS07900	NZ_CP037913.1	1728172	1729248	+	hppD	WP_133188815.1	358	4-hydroxyphenylpyruvate dioxygenase	-2.16421	1.56068	-0.0335173	-0.570012	-0.603529	1	1	1	1	1	8.1465	FALSE	TRUE
E2E30_RS07905	NZ_CP037913.1	1729356	1730648	+	-	WP_133188817.1	430	homogentisate 1,2-dioxygenase	-0.809699	1.54593	0.218652	0.517581	0.736233	1	0.293546	1	1	1	5.41237	FALSE	FALSE
E2E30_RS07910	NZ_CP037913.1	1730701	1731408	+	-	WP_133191983.1	235	YqcI/YcgG family protein	0.951028	-1.68632	-0.191747	-0.543547	-0.735294	1	1	1	1	1	6.67044	FALSE	FALSE
E2E30_RS07915	NZ_CP037913.1	1731405	1732001	+	-	WP_133188819.1	198	urea carboxylase-associated family protein	0.842932	-1.08872	-0.0619294	-0.18386	-0.24579	1	1	1	1	1	4.81202	FALSE	FALSE
E2E30_RS07920	NZ_CP037913.1	1732144	1733556	-	-	WP_133188821.1	470	coniferyl aldehyde dehydrogenase	0.472554	-0.025899	-0.0949865	0.541642	0.446655	1	1	1	1	1	7.60958	FALSE	FALSE
E2E30_RS07925	NZ_CP037913.1	1733567	1734028	-	-	WP_133188823.1	153	hypothetical protein	0.228052	-0.504154	-0.133889	-0.142214	-0.276103	1	1	1	1	1	6.97891	FALSE	FALSE
E2E30_RS07930	NZ_CP037913.1	1734025	1734777	-	-	WP_133191984.1	250	prepilin peptidase	-0.230507	-0.930212	-0.325598	-0.835122	-1.16072	1	1	1	1	0.652003	6.81688	FALSE	FALSE
E2E30_RS07935	NZ_CP037913.1	1734898	1736085	+	-	WP_133188825.1	395	acetyl-CoA C-acyltransferase	-0.346038	1.02031	0.171549	0.502726	0.674276	1	1	1	1	1	7.96586	FALSE	FALSE
E2E30_RS07940	NZ_CP037913.1	1736132	1736599	-	-	WP_133188827.1	155	GNAT family N-acetyltransferase	0.430613	0.01575	-0.100816	0.547179	0.446363	1	1	1	1	1	3.93358	FALSE	FALSE
E2E30_RS07945	NZ_CP037913.1	1736596	1737099	-	-	WP_133188829.1	167	hypothetical protein	0.350833	-0.0925019	-0.179036	0.437368	0.258331	1	1	1	1	1	6.84176	FALSE	FALSE
E2E30_RS07950	NZ_CP037913.1	1737196	1738194	+	-	WP_133188831.1	332	D-glycerate dehydrogenase	0.285012	-0.596094	-0.143165	-0.167917	-0.311083	1	1	1	1	1	6.93112	FALSE	FALSE
E2E30_RS07955	NZ_CP037913.1	1738202	1739086	-	-	WP_133188833.1	294	hypothetical protein	0.280239	0.0438108	0.119443	0.204607	0.324049	1	1	1	1	1	6.69372	FALSE	FALSE
E2E30_RS07960	NZ_CP037913.1	1739157	1739507	-	-	WP_133188835.1	116	hypothetical protein	0.565533	-0.0448806	0.216964	0.303689	0.520652	1	1	1	1	1	5.50947	FALSE	FALSE
E2E30_RS07965	NZ_CP037913.1	1739630	1739833	+	-	WP_133191985.1	67	hypothetical protein	-0.00929159	1.29282	0.661007	0.622519	1.28353	1	1	1	1	1	7.62426	FALSE	FALSE
E2E30_RS07970	NZ_CP037913.1	1739885	1741810	-	uvrC	WP_133188837.1	641	excinuclease ABC subunit UvrC	-0.161802	-0.0939545	0.0365623	-0.292319	-0.255756	1	1	1	1	1	6.98068	FALSE	FALSE
E2E30_RS07975	NZ_CP037913.1	1741903	1742232	+	-	WP_133188839.1	109	hypothetical protein	0.0628864	-0.550289	-0.151164	-0.336239	-0.487403	1	1	1	1	1	4.84387	FALSE	FALSE
E2E30_RS07980	NZ_CP037913.1	1742273	1742599	-	-	WP_133188841.1	108	hypothetical protein	-0.352181	1.75292	0.577093	0.823648	1.40074	1	1	1	1	1	6.47263	FALSE	FALSE
E2E30_RS07985	NZ_CP037913.1	1742735	1743289	-	-	WP_133188843.1	184	hypothetical protein	0.276467	0.292763	-0.0898603	0.659091	0.569231	1	1	1	1	1	7.21956	FALSE	FALSE
E2E30_RS07990	NZ_CP037913.1	1743282	1743776	-	-	WP_133188845.1	164	ATPase	0.0578519	0.074736	-0.0263553	0.158943	0.132588	1	1	1	1	1	8.58843	FALSE	FALSE
E2E30_RS07995	NZ_CP037913.1	1743790	1744005	-	-	WP_133191986.1	71	F0F1 ATP synthase subunit C	0.337846	1.15986	0.498858	0.998844	1.4977	1	0.632552	1	1	0.0313296	8.17822	TRUE	FALSE
E2E30_RS08000	NZ_CP037913.1	1744065	1744847	-	-	WP_133188847.1	260	F0F1 ATP synthase subunit A	0.53081	0.838158	0.465919	0.903049	1.36897	1	1	1	1	0.466504	7.18694	FALSE	FALSE
E2E30_RS08005	NZ_CP037913.1	1744844	1745128	-	-	WP_133188849.1	94	hypothetical protein	0.636377	-0.47346	-0.117125	0.280041	0.162916	1	1	1	1	1	7.38131	FALSE	FALSE
E2E30_RS08010	NZ_CP037913.1	1745321	1746004	+	radC	WP_133188851.1	227	DNA repair protein RadC	-0.0908427	0.252403	0.0216747	0.139885	0.16156	1	1	1	1	1	5.27892	FALSE	FALSE
E2E30_RS08015	NZ_CP037913.1	1746008	1746469	-	-	WP_133188853.1	153	EF-hand domain-containing protein	-0.782308	-0.0764018	-0.190548	-0.668162	-0.85871	1	1	1	1	1	6.92524	FALSE	FALSE
E2E30_RS08020	NZ_CP037913.1	1746637	1747953	+	-	WP_133188855.1	438	adenylosuccinate lyase	0.240036	-0.261941	-0.0949195	0.0730145	-0.0219051	1	1	1	1	1	7.74682	FALSE	FALSE
E2E30_RS08025	NZ_CP037913.1	1748503	1749618	-	dnaJ	WP_133188857.1	371	molecular chaperone DnaJ	0.087519	0.61598	-0.08834	0.791839	0.703499	1	1	1	1	1	8.18444	FALSE	FALSE
E2E30_RS08030	NZ_CP037913.1	1749750	1751660	-	dnaK	WP_133188859.1	636	molecular chaperone DnaK	-0.627818	0.836933	-0.0416574	0.250772	0.209114	1	1	1	1	1	12.3689	FALSE	FALSE
E2E30_RS08035	NZ_CP037913.1	1751786	1752265	+	-	WP_133188861.1	159	copper chaperone PCu(A)C	0.334783	-0.116806	-0.101663	0.319639	0.217976	1	1	1	1	1	6.18682	FALSE	FALSE
E2E30_RS08040	NZ_CP037913.1	1752273	1754081	-	-	WP_133191987.1	602	HAMP domain-containing protein	0.739901	1.45337	0.0693306	2.12394	2.19327	1	1	1	1	1	6.31817	FALSE	TRUE
E2E30_RS08045	NZ_CP037913.1	1754135	1756030	-	-	WP_133188863.1	631	EAL domain-containing protein	0.681959	0.509172	-0.0506945	1.24183	1.19113	1	1	1	1	1	7.13204	FALSE	FALSE
E2E30_RS08050	NZ_CP037913.1	1756124	1757014	-	-	WP_133188865.1	296	ROK family protein	0.232038	-1.48264	-0.234487	-1.01612	-1.2506	1	0.0948516	1	1	0.596926	6.63873	FALSE	FALSE
E2E30_RS08055	NZ_CP037913.1	1757011	1758834	-	glmS	WP_133188867.1	607	glutamine--fructose-6-phosphate transaminase (isomerizing)	0.233613	-0.605263	0.181666	-0.553316	-0.371651	1	1	1	1	1	7.71598	FALSE	FALSE
E2E30_RS08060	NZ_CP037913.1	1758849	1759214	-	-	WP_133188869.1	121	type II toxin-antitoxin system VapC family toxin	-0.0248666	0.313045	0.177399	0.110779	0.288179	1	1	1	1	1	6.77294	FALSE	FALSE
E2E30_RS08065	NZ_CP037913.1	1759211	1759594	-	-	WP_133188871.1	127	ribbon-helix-helix protein, CopG family	0.206928	-0.599099	-0.117316	-0.274855	-0.392171	1	1	1	1	1	9.20688	FALSE	FALSE
E2E30_RS08070	NZ_CP037913.1	1759617	1760978	-	glmU	WP_133188873.1	453	bifunctional UDP-N-acetylglucosamine diphosphorylase/glucosamine-1-phosphate N-acetyltransferase GlmU	0.0241529	-0.361741	-0.12665	-0.210938	-0.337588	1	1	1	1	1	6.9895	FALSE	FALSE
E2E30_RS08075	NZ_CP037913.1	1761040	1761726	+	-	WP_133188875.1	228	HAD hydrolase-like protein	0.0628714	-0.590186	-0.280478	-0.246837	-0.527315	1	1	1	1	1	5.54124	FALSE	FALSE
E2E30_RS08080	NZ_CP037913.1	1761718	1762779	-	-	WP_133191988.1	353	nucleotidyltransferase family protein	0.936715	-1.16355	-0.00680747	-0.220031	-0.226839	1	1	1	1	1	4.4152	FALSE	FALSE
E2E30_RS08085	NZ_CP037913.1	1762779	1763639	-	-	WP_133188877.1	286	HprK-related kinase A	0.148791	-0.425263	0.00455665	-0.281028	-0.276472	1	1	1	1	1	5.02915	FALSE	FALSE
E2E30_RS08090	NZ_CP037913.1	1763636	1763890	-	-	WP_133191989.1	84	HPr-rel-A system PqqD family peptide chaperone	-0.0627093	0.509397	0.200889	0.245799	0.446688	1	1	1	1	1	3.23094	FALSE	FALSE
E2E30_RS08095	NZ_CP037913.1	1763928	1764320	-	-	WP_133188879.1	130	hypothetical protein	0.0142947	0.280263	0.0267552	0.267803	0.294558	1	1	1	1	1	7.29631	FALSE	FALSE
E2E30_RS08100	NZ_CP037913.1	1764400	1765635	+	-	WP_133188881.1	411	ATPase	0.0581922	-0.522268	-0.196571	-0.267505	-0.464076	1	1	1	1	1	6.99626	FALSE	FALSE
E2E30_RS08105	NZ_CP037913.1	1765710	1766774	+	-	WP_133188883.1	354	phosphate ABC transporter substrate-binding protein	-0.00877711	0.577334	-0.0231296	0.591686	0.568557	1	1	1	1	1	5.49179	FALSE	FALSE
E2E30_RS08110	NZ_CP037913.1	1766817	1768193	+	pstC	WP_133188885.1	458	phosphate ABC transporter permease subunit PstC	-0.0809284	0.139389	0.142875	-0.084415	0.0584605	1	1	1	1	1	3.9776	FALSE	FALSE
E2E30_RS08115	NZ_CP037913.1	1768201	1769499	+	pstA	WP_133191990.1	432	phosphate ABC transporter permease PstA	-0.140127	0.109038	-0.0277311	-0.00335709	-0.0310882	1	1	1	1	1	4.39276	FALSE	FALSE
E2E30_RS08120	NZ_CP037913.1	1769496	1770266	+	-	WP_133188887.1	256	phosphate ABC transporter ATP-binding protein	0.225849	0.332133	0.66064	-0.102658	0.557982	1	1	1	1	1	3.28016	FALSE	FALSE
E2E30_RS08125	NZ_CP037913.1	1770274	1770972	+	phoU	WP_133188889.1	232	phosphate signaling complex protein PhoU	0.31574	0.253767	0.296038	0.273468	0.569506	1	1	1	1	1	4.09603	FALSE	FALSE
E2E30_RS08130	NZ_CP037913.1	1770978	1771670	+	phoB	WP_133188891.1	230	phosphate regulon transcriptional regulatory protein PhoB	0.0346282	0.537519	0.127825	0.444322	0.572147	1	1	1	1	1	4.57345	FALSE	FALSE
E2E30_RS08135	NZ_CP037913.1	1771753	1772118	+	-	WP_133188893.1	121	hypothetical protein	-0.283404	-0.929212	-0.0028903	-1.20973	-1.21262	1	1	1	1	1	9.44856	FALSE	FALSE
E2E30_RS08140	NZ_CP037913.1	1772285	1773184	+	-	WP_133188895.1	299	SDR family NAD(P)-dependent oxidoreductase	0.160713	0.658789	0.0320709	0.78743	0.819501	1	1	1	1	1	7.57806	FALSE	FALSE
E2E30_RS08145	NZ_CP037913.1	1773283	1774314	+	-	WP_133188897.1	343	hypothetical protein	0.689237	1.71388	0.299016	2.1041	2.40312	1	0.25509	1	0.0290469	0.00691867	5.31349	TRUE	TRUE
E2E30_RS08150	NZ_CP037913.1	1774439	1775557	+	-	WP_133188899.1	372	hypothetical protein	-0.418875	-0.230048	-0.167076	-0.481848	-0.648924	1	1	1	1	1	6.26838	FALSE	FALSE
E2E30_RS08155	NZ_CP037913.1	1775562	1775903	-	-	WP_133188901.1	113	DUF2794 domain-containing protein	0.370811	0.435925	0.0931935	0.713543	0.806737	1	1	1	1	1	7.6629	FALSE	FALSE
E2E30_RS08160	NZ_CP037913.1	1775903	1776580	-	-	WP_133191991.1	225	serine acetyltransferase	0.115435	0.489691	-0.0270155	0.632142	0.605127	1	1	1	1	1	8.93767	FALSE	FALSE
E2E30_RS08165	NZ_CP037913.1	1776717	1777499	+	-	WP_133188903.1	260	sulfite exporter TauE/SafE family protein	-0.585351	-0.490141	-0.252372	-0.823119	-1.07549	1	1	1	1	1	6.94036	FALSE	FALSE
E2E30_RS08170	NZ_CP037913.1	1777503	1778024	-	-	WP_133188905.1	173	MULTISPECIES: alkyl hydroperoxide reductase	0.486713	-0.396996	0.0940341	-0.00431688	0.0897173	1	1	1	1	1	3.27806	FALSE	FALSE
E2E30_RS08175	NZ_CP037913.1	1778175	1778717	-	-	WP_133188907.1	180	peroxiredoxin	1.35826	-0.838293	0.5931	-0.0731309	0.519969	1	1	1	1	1	6.15054	FALSE	FALSE
E2E30_RS08180	NZ_CP037913.1	1778863	1779762	+	-	WP_133188909.1	299	hydrogen peroxide-inducible genes activator	0.82459	-2.72618	-0.348685	-1.5529	-1.90159	1	2.07088e-05	1	0.0305698	0.00208374	6.96606	TRUE	TRUE
E2E30_RS08185	NZ_CP037913.1	1779841	1780476	+	-	WP_133188911.1	211	fasciclin domain-containing protein	-0.401523	-0.894543	-0.322712	-0.973355	-1.29607	1	1	1	1	1	10.9218	FALSE	FALSE
E2E30_RS08190	NZ_CP037913.1	1780517	1781083	-	pgsA	WP_133188913.1	188	CDP-diacylglycerol--glycerol-3-phosphate 3-phosphatidyltransferase	-0.210389	0.526961	0.0539776	0.262594	0.316572	1	1	1	1	1	7.30838	FALSE	FALSE
E2E30_RS08195	NZ_CP037913.1	1781221	1782510	+	-	WP_133188915.1	429	MFS transporter	0.486191	-0.236407	0.320318	-0.0705341	0.249784	1	1	1	1	1	6.5427	FALSE	FALSE
E2E30_RS08200	NZ_CP037913.1	1782799	1783182	-	-	WP_133188917.1	127	VOC family protein	0.625744	-1.89786	-0.302952	-0.969166	-1.27212	1	0.0126282	1	1	1	5.90977	TRUE	FALSE
E2E30_RS08210	NZ_CP037913.1	1783480	1784517	-	-	WP_133188919.1	345	WalW protein	-0.0544075	-0.294895	-0.0405231	-0.308779	-0.349302	1	1	1	1	1	6.03233	FALSE	FALSE
E2E30_RS08215	NZ_CP037913.1	1784520	1786334	-	-	WP_133191992.1	604	HAMP domain-containing histidine kinase	-0.00982709	-0.786421	-0.138924	-0.657324	-0.796248	1	1	1	1	1	7.44713	FALSE	FALSE
E2E30_RS08220	NZ_CP037913.1	1786559	1787026	+	-	WP_133188921.1	155	Lrp/AsnC family transcriptional regulator	0.416006	1.07645	-0.129035	1.62149	1.49245	1	1	1	0.0807279	0.208804	6.21067	FALSE	FALSE
E2E30_RS08225	NZ_CP037913.1	1787123	1788319	+	-	WP_133191993.1	398	multidrug effflux MFS transporter	0.300245	-0.0574141	0.0647643	0.178066	0.242831	1	1	1	1	1	5.73733	FALSE	FALSE
E2E30_RS08230	NZ_CP037913.1	1788471	1788797	+	-	WP_133188923.1	108	hypothetical protein	-0.782904	1.63885	-0.0193826	0.875325	0.855943	1	0.0536332	1	1	1	5.65096	FALSE	FALSE
E2E30_RS08235	NZ_CP037913.1	1788963	1792145	+	-	WP_133188925.1	1060	DEAD/DEAH box helicase	1.70468	-3.01048	-0.0922792	-1.21352	-1.3058	0.065497	8.05974e-05	1	1	1	5.80064	TRUE	TRUE
E2E30_RS08240	NZ_CP037913.1	1792289	1792924	+	paoA	WP_133188927.1	211	aldehyde dehydrogenase iron-sulfur subunit	0.326182	-0.520721	-0.0992351	-0.0953047	-0.19454	1	1	1	1	1	9.36941	FALSE	FALSE
E2E30_RS08245	NZ_CP037913.1	1792921	1793871	+	-	WP_133188929.1	316	xanthine dehydrogenase family protein subunit M	0.623754	-0.19366	-0.00996151	0.440056	0.430094	1	1	1	1	1	8.3606	FALSE	FALSE
E2E30_RS08250	NZ_CP037913.1	1793877	1796081	+	-	WP_133188931.1	734	xanthine dehydrogenase family protein molybdopterin-binding subunit	0.635373	-0.736285	-0.0749972	-0.0259145	-0.100912	1	1	1	1	1	10.0426	FALSE	FALSE
E2E30_RS08255	NZ_CP037913.1	1796189	1797214	+	moaA	WP_133191994.1	341	GTP 3\',8-cyclase MoaA	0.349702	0.229176	0.230756	0.348121	0.578877	1	1	1	1	1	6.96162	FALSE	FALSE
E2E30_RS08260	NZ_CP037913.1	1797219	1798142	+	-	WP_133188933.1	307	XdhC family protein	0.365047	-0.527293	-0.0990211	-0.0632257	-0.162247	1	1	1	1	1	6.73871	FALSE	FALSE
E2E30_RS08265	NZ_CP037913.1	1798409	1800739	-	-	WP_133188935.1	776	xanthine dehydrogenase family protein molybdopterin-binding subunit	-0.323599	0.514906	-0.151264	0.342571	0.191307	1	1	1	1	1	10.111	FALSE	FALSE
E2E30_RS08270	NZ_CP037913.1	1800736	1801722	-	-	WP_133188937.1	328	xanthine dehydrogenase family protein subunit M	-0.225436	1.08067	0.129549	0.725683	0.855233	1	1	1	1	1	8.87147	FALSE	FALSE
E2E30_RS08275	NZ_CP037913.1	1801719	1802243	-	-	WP_133188939.1	174	2Fe-2S iron-sulfur cluster binding domain-containing protein	-0.122731	0.055319	-0.16205	0.0946385	-0.0674118	1	1	1	1	1	9.10697	FALSE	FALSE
E2E30_RS08280	NZ_CP037913.1	1802399	1802860	-	-	WP_133188941.1	153	molybdenum cofactor biosynthesis protein MoaE	-0.158832	-0.506446	-0.083204	-0.582075	-0.665278	1	1	1	1	1	5.7639	FALSE	FALSE
E2E30_RS08285	NZ_CP037913.1	1802857	1803111	-	moaD	WP_133188943.1	84	molybdopterin converting factor subunit 1	-0.0708489	-0.730056	-0.291186	-0.509719	-0.800905	1	1	1	1	1	6.13798	FALSE	FALSE
E2E30_RS08290	NZ_CP037913.1	1803306	1805702	+	-	WP_133188945.1	798	TonB-dependent receptor	0.368745	-0.175432	-0.039774	0.233087	0.193313	1	1	1	1	1	6.981	FALSE	FALSE
E2E30_RS08295	NZ_CP037913.1	1805706	1806902	-	-	WP_133188947.1	398	molybdopterin molybdotransferase MoeA	0.285273	-1.06021	-0.0368631	-0.738073	-0.774936	1	1	1	1	1	4.28533	FALSE	FALSE
E2E30_RS08300	NZ_CP037913.1	1806899	1807441	-	-	WP_133188949.1	180	molybdenum cofactor guanylyltransferase	0.00650593	-0.872989	-0.212967	-0.653516	-0.866483	1	1	1	1	1	5.93054	FALSE	FALSE
E2E30_RS08305	NZ_CP037913.1	1807438	1808226	-	fdhD	WP_133188951.1	262	formate dehydrogenase accessory sulfurtransferase FdhD	0.160781	-0.541379	-0.0472751	-0.333323	-0.380598	1	1	1	1	1	5.34165	FALSE	FALSE
E2E30_RS08310	NZ_CP037913.1	1808380	1810671	+	-	WP_133188953.1	763	FdhF/YdeP family oxidoreductase	0.268732	-1.21277	-0.142498	-0.801541	-0.944039	1	1	1	1	1	9.7232	FALSE	FALSE
E2E30_RS08315	NZ_CP037913.1	1810798	1811418	-	-	WP_133188955.1	206	ATP-binding cassette domain-containing protein	-0.106376	-0.362896	-0.0917489	-0.377523	-0.469272	1	1	1	1	1	3.75916	FALSE	FALSE
E2E30_RS08320	NZ_CP037913.1	1811408	1812088	-	modB	WP_133188957.1	226	molybdate ABC transporter permease subunit	-0.0276674	-0.159756	-0.196553	0.00912969	-0.187423	1	1	1	1	1	3.82762	FALSE	FALSE
E2E30_RS08325	NZ_CP037913.1	1812103	1812861	-	modA	WP_133188959.1	252	molybdate ABC transporter substrate-binding protein	0.237849	-0.616658	-0.162542	-0.216268	-0.37881	1	1	1	1	1	5.95751	FALSE	FALSE
E2E30_RS08330	NZ_CP037913.1	1812933	1814117	-	-	WP_133188961.1	394	molybdopterin molybdotransferase MoeA	-0.344488	-0.778168	-0.21419	-0.908466	-1.12266	1	1	1	1	1	6.74903	FALSE	FALSE
E2E30_RS08335	NZ_CP037913.1	1814114	1814632	-	moaC	WP_133188963.1	172	cyclic pyranopterin monophosphate synthase MoaC	-0.461664	0.527624	0.00985136	0.0561081	0.0659594	1	1	1	1	1	7.08134	FALSE	FALSE
E2E30_RS08340	NZ_CP037913.1	1814666	1814863	-	-	WP_133188965.1	65	hypothetical protein	-0.112018	-0.3685	-0.0570685	-0.42345	-0.480518	1	1	1	1	1	6.72639	FALSE	FALSE
E2E30_RS08345	NZ_CP037913.1	1814934	1815311	-	-	WP_133188967.1	125	MucR family transcriptional regulator	-0.232968	-0.760026	-0.138646	-0.854348	-0.992994	1	1	1	1	1	6.76364	FALSE	FALSE
E2E30_RS08350	NZ_CP037913.1	1815604	1816296	+	-	WP_133188969.1	230	endonuclease	-0.190024	0.655009	0.155645	0.309341	0.464985	1	1	1	1	1	6.65756	FALSE	FALSE
E2E30_RS08355	NZ_CP037913.1	1816293	1818593	+	-	WP_133188971.1	766	patatin-like protein	0.0605348	-0.325814	-0.093227	-0.172052	-0.265279	1	1	1	1	1	6.15016	FALSE	FALSE
E2E30_RS08360	NZ_CP037913.1	1818650	1818973	+	-	WP_133188973.1	107	hypothetical protein	-0.470676	1.01966	0.355832	0.193151	0.548984	1	1	1	1	1	6.77301	FALSE	FALSE
E2E30_RS08365	NZ_CP037913.1	1818970	1819644	+	pyrF	WP_133188975.1	224	orotidine-5\'-phosphate decarboxylase	-0.101658	-0.231658	-0.137205	-0.196112	-0.333316	1	1	1	1	1	6.89749	FALSE	FALSE
E2E30_RS08370	NZ_CP037913.1	1819673	1820311	+	-	WP_133188977.1	212	phosphoribosylanthranilate isomerase	-0.032345	-0.554785	-0.0534841	-0.533646	-0.58713	1	1	1	1	1	6.72507	FALSE	FALSE
E2E30_RS08375	NZ_CP037913.1	1820495	1821724	+	trpB	WP_133188979.1	409	tryptophan synthase subunit beta	0.126643	0.447258	0.34001	0.233891	0.573901	1	1	1	1	1	7.35173	FALSE	FALSE
E2E30_RS08380	NZ_CP037913.1	1821855	1822652	+	-	WP_133188981.1	265	tryptophan synthase subunit alpha	0.0145442	0.186259	0.113981	0.0868218	0.200803	1	1	1	1	1	5.58792	FALSE	FALSE
E2E30_RS08385	NZ_CP037913.1	1822649	1823509	+	-	WP_133188982.1	286	acetyl-CoA carboxylase carboxyltransferase subunit beta	0.122446	-0.235228	-0.0892304	-0.0235513	-0.112782	1	1	1	1	1	6.44282	FALSE	FALSE
E2E30_RS08390	NZ_CP037913.1	1823676	1825013	+	-	WP_133188984.1	445	bifunctional folylpolyglutamate synthase/dihydrofolate synthase	-0.278693	1.07513	0.56414	0.232293	0.796433	1	0.340824	1	1	1	5.83848	FALSE	FALSE
E2E30_RS08395	NZ_CP037913.1	1825084	1825545	+	-	WP_133188986.1	153	hypothetical protein	-0.252293	-1.71407	-0.138145	-1.82822	-1.96636	1	1	1	1	1	10.1206	FALSE	FALSE
E2E30_RS08400	NZ_CP037913.1	1825551	1826867	-	-	WP_133188988.1	438	MFS transporter	-0.0594339	-0.00632737	-0.133749	0.0679878	-0.0657613	1	1	1	1	1	7.71057	FALSE	FALSE
E2E30_RS08405	NZ_CP037913.1	1826966	1827397	-	-	WP_133188990.1	143	response regulator	0.30233	-0.553627	-0.266285	0.0149875	-0.251297	1	1	1	1	1	6.86033	FALSE	FALSE
E2E30_RS08410	NZ_CP037913.1	1827570	1828814	+	-	WP_133191995.1	414	pseudouridine synthase	0.122279	0.0269552	0.0685137	0.0807206	0.149234	1	1	1	1	1	7.22473	FALSE	FALSE
E2E30_RS08415	NZ_CP037913.1	1828816	1829364	+	rsmD	WP_133188992.1	182	16S rRNA (guanine(966)-N(2))-methyltransferase RsmD	0.234838	-0.856981	-0.167516	-0.454627	-0.622143	1	1	1	1	1	4.97532	FALSE	FALSE
E2E30_RS08420	NZ_CP037913.1	1829494	1831149	-	-	WP_133188994.1	551	inorganic phosphate transporter	0.341649	-0.893825	-0.217183	-0.334993	-0.552176	1	1	1	1	1	5.8305	FALSE	FALSE
E2E30_RS08430	NZ_CP037913.1	1832730	1835042	+	-	WP_133188996.1	770	AAA family ATPase	0.214233	-0.30753	-0.0633545	-0.0299424	-0.0932969	1	1	1	1	1	6.44211	FALSE	FALSE
E2E30_RS08435	NZ_CP037913.1	1835121	1835366	+	-	WP_133188998.1	81	hypothetical protein	-0.37376	0.779413	0.147413	0.25824	0.405653	1	1	1	1	1	6.30587	FALSE	FALSE
E2E30_RS08440	NZ_CP037913.1	1835366	1835581	+	-	WP_133189000.1	71	DUF2283 domain-containing protein	-0.320129	0.832503	0.0858602	0.426514	0.512374	1	1	1	1	1	8.16771	FALSE	FALSE
E2E30_RS08445	NZ_CP037913.1	1835614	1836513	-	-	WP_133189002.1	299	peptidylprolyl isomerase	-0.230343	-0.653012	-0.314953	-0.568402	-0.883355	1	1	1	1	1	7.63207	FALSE	FALSE
E2E30_RS08455	NZ_CP037913.1	1836861	1837154	-	-	WP_133189004.1	97	hypothetical protein	0.00529034	1.53105	0.288928	1.24741	1.53634	1	1	1	1	1	6.28048	FALSE	FALSE
E2E30_RS08460	NZ_CP037913.1	1837184	1838349	-	-	WP_133189006.1	388	IS3 family transposase	-0.249774	1.05651	-0.00600252	0.812736	0.806734	1	1	1	1	1	6.61725	FALSE	FALSE
E2E30_RS08465	NZ_CP037913.1	1838406	1838684	-	-	WP_133189008.1	92	hypothetical protein	-0.8114	0.082633	-0.179902	-0.548865	-0.728767	1	1	1	1	1	4.84357	FALSE	FALSE
E2E30_RS08470	NZ_CP037913.1	1839204	1840649	+	-	WP_133191996.1	481	sugar:proton symporter	-0.424109	-0.909188	-0.196369	-1.13693	-1.3333	1	1	1	1	0.338184	5.72553	FALSE	FALSE
E2E30_RS08475	NZ_CP037913.1	1841485	1842642	-	-	WP_133189010.1	385	YdcF family protein	-0.0641874	0.57904	0.00313067	0.511722	0.514853	1	1	1	1	1	3.09454	FALSE	FALSE
E2E30_RS08480	NZ_CP037913.1	1842642	1845143	-	-	WP_133189012.1	833	TonB-dependent receptor	-1.09393	1.64055	0.0131308	0.533492	0.546623	1	1	1	1	1	6.40665	FALSE	FALSE
E2E30_RS08485	NZ_CP037913.1	1845266	1846399	+	-	WP_133189014.1	377	ROK family transcriptional regulator	-0.0630968	-0.351048	0.0011123	-0.415257	-0.414145	1	1	1	1	1	6.45953	FALSE	FALSE
E2E30_RS08490	NZ_CP037913.1	1846975	1847361	-	-	WP_133189016.1	128	blue light sensor protein	-0.120143	0.88183	0.480712	0.280974	0.761687	1	1	1	1	1	4.73136	FALSE	FALSE
E2E30_RS08495	NZ_CP037913.1	1847513	1848097	-	-	WP_133189018.1	194	heme-binding protein	0.0186625	0.234731	0.0603146	0.193079	0.253394	1	1	1	1	1	6.73573	FALSE	FALSE
E2E30_RS08500	NZ_CP037913.1	1848206	1848412	+	-	WP_133189020.1	68	transposase	-0.102244	-0.198364	-0.0700626	-0.230545	-0.300608	1	1	1	1	1	1.67717	FALSE	FALSE
E2E30_RS08505	NZ_CP037913.1	1848630	1849040	+	-	WP_133189022.1	136	transposase	-0.455707	-0.0863852	0.0887622	-0.630854	-0.542092	1	1	1	1	1	2.47632	FALSE	FALSE
E2E30_RS08510	NZ_CP037913.1	1849224	1852427	+	-	WP_133189024.1	1067	TonB-dependent receptor	-0.608288	0.256221	0.00400922	-0.356076	-0.352067	1	1	1	1	1	9.49736	FALSE	FALSE
E2E30_RS08520	NZ_CP037913.1	1855436	1858516	+	-	WP_133189026.1	1026	TonB-dependent receptor plug domain-containing protein	-0.118082	1.83062	0.405355	1.30718	1.71254	1	0.00697786	1	0.379673	0.0161186	7.83388	TRUE	FALSE
E2E30_RS08525	NZ_CP037913.1	1858553	1859998	-	-	WP_133189028.1	481	Tat pathway signal protein	-0.51928	0.648088	-0.161659	0.290467	0.128808	1	1	1	1	1	4.58186	FALSE	FALSE
E2E30_RS08530	NZ_CP037913.1	1859961	1860899	+	-	WP_133189030.1	312	hypothetical protein	0.0307564	-0.345179	-0.0128461	-0.301577	-0.314423	1	1	1	1	1	2.95563	FALSE	FALSE
E2E30_RS08535	NZ_CP037913.1	1860903	1861382	+	-	WP_133189032.1	159	hypothetical protein	-0.334501	-1.43891	-0.802369	-0.971045	-1.77341	1	1	1	1	1	0.659353	FALSE	FALSE
E2E30_RS08540	NZ_CP037913.1	1861366	1863594	-	bglX	WP_133191997.1	742	beta-glucosidase BglX	-0.136641	-0.0814584	-0.154218	-0.0638815	-0.218099	1	1	1	1	1	5.71357	FALSE	FALSE
E2E30_RS08545	NZ_CP037913.1	1863774	1864799	+	-	WP_133189034.1	341	LacI family transcriptional regulator	-0.00274315	-0.483118	-0.173203	-0.312658	-0.485861	1	1	1	1	1	4.93334	FALSE	FALSE
E2E30_RS08555	NZ_CP037913.1	1866104	1866556	+	-	WP_133189036.1	150	hypothetical protein	0.00217593	0.813138	0.0678399	0.747474	0.815314	1	1	1	1	1	7.9428	FALSE	FALSE
E2E30_RS08560	NZ_CP037913.1	1866658	1867209	-	-	WP_133189038.1	183	YdcF family protein	0.214503	-1.497	-0.313702	-0.968792	-1.28249	1	0.65377	1	1	1	4.5076	FALSE	FALSE
E2E30_RS08565	NZ_CP037913.1	1867176	1868747	-	-	WP_133189040.1	523	cryptochrome/photolyase family protein	0.00706861	-1.24873	-0.28281	-0.958847	-1.24166	1	1	1	1	1	6.91937	FALSE	FALSE
E2E30_RS08570	NZ_CP037913.1	1868801	1869814	-	-	WP_133189042.1	337	inorganic phosphate transporter	0.80725	-0.23618	-0.0126321	0.583702	0.57107	1	1	1	1	1	5.94149	FALSE	FALSE
E2E30_RS08575	NZ_CP037913.1	1869823	1870887	-	-	WP_133191998.1	354	DUF47 family protein	0.650798	0.0505887	-0.0177018	0.719088	0.701386	1	1	1	1	1	6.25666	FALSE	FALSE
E2E30_RS08580	NZ_CP037913.1	1871177	1871407	+	-	WP_133189044.1	76	hypothetical protein	-0.0122079	-0.0480824	-0.0881538	0.0278634	-0.0602904	1	1	1	1	1	3.69297	FALSE	FALSE
E2E30_RS08585	NZ_CP037913.1	1871556	1872836	+	-	WP_133189046.1	426	DEAD/DEAH box helicase	-0.410803	-0.411367	0.0101489	-0.832318	-0.822169	1	1	1	1	1	2.78011	FALSE	FALSE
E2E30_RS08590	NZ_CP037913.1	1872883	1873539	-	-	WP_133189048.1	218	DNA starvation/stationary phase protection protein	-0.421729	-1.04188	0.17608	-1.63969	-1.46361	1	1	1	1	1	6.43591	FALSE	FALSE
E2E30_RS08595	NZ_CP037913.1	1873748	1875004	+	-	WP_133189050.1	418	TolC family protein	-0.010724	-0.88991	-0.240141	-0.660493	-0.900634	1	1	1	1	1	7.50086	FALSE	FALSE
E2E30_RS08600	NZ_CP037913.1	1875001	1878180	+	-	WP_133189052.1	1059	efflux RND transporter permease subunit	0.177523	-1.22354	-0.199047	-0.846974	-1.04602	1	1	1	1	1	8.27455	FALSE	FALSE
E2E30_RS08605	NZ_CP037913.1	1878302	1878937	-	-	WP_133189054.1	211	DUF159 family protein	-0.328018	0.205217	-0.201571	0.0787697	-0.122801	1	1	1	1	1	5.5226	FALSE	FALSE
E2E30_RS08610	NZ_CP037913.1	1879170	1881212	+	-	WP_133189056.1	680	EAL domain-containing protein	0.862344	-0.150985	-0.100817	0.812176	0.711359	1	1	1	1	1	5.80131	FALSE	FALSE
E2E30_RS08615	NZ_CP037913.1	1881217	1881672	-	-	WP_133189058.1	151	MarR family transcriptional regulator	-0.0522425	-0.436726	-0.163586	-0.325382	-0.488969	1	1	1	1	1	4.89054	FALSE	FALSE
E2E30_RS08620	NZ_CP037913.1	1881690	1882115	-	-	WP_133189060.1	141	organic hydroperoxide resistance protein	-0.416752	-0.414946	-0.165931	-0.665767	-0.831698	1	1	1	1	1	5.23904	FALSE	FALSE
E2E30_RS08625	NZ_CP037913.1	1882267	1882899	+	-	WP_133189062.1	210	DsbA family oxidoreductase	-1.2056	0.918244	0.31267	-0.600027	-0.287357	1	1	1	1	1	6.77818	FALSE	FALSE
E2E30_RS08630	NZ_CP037913.1	1882928	1884013	+	-	WP_133189064.1	361	alkene reductase	-0.831439	0.511021	0.0730797	-0.393498	-0.320418	1	1	1	1	1	6.22386	FALSE	FALSE
E2E30_RS08635	NZ_CP037913.1	1884054	1884968	-	-	WP_133189066.1	304	hypothetical protein	-0.348188	0.168135	-0.205285	0.0252317	-0.180053	1	1	1	1	1	3.91906	FALSE	FALSE
E2E30_RS08640	NZ_CP037913.1	1884998	1886206	-	-	WP_133189068.1	402	MFS transporter	0.103791	-0.441386	-0.30866	-0.0289344	-0.337595	1	1	1	1	1	5.62964	FALSE	FALSE
E2E30_RS08645	NZ_CP037913.1	1886309	1887217	+	-	WP_133191999.1	302	LysR family transcriptional regulator	-0.185305	-0.809067	-0.19059	-0.803782	-0.994372	1	1	1	1	1	5.37503	FALSE	FALSE
E2E30_RS08650	NZ_CP037913.1	1887287	1888576	-	-	WP_133189069.1	429	hypothetical protein	-0.0124612	0.206767	-0.0536828	0.247989	0.194306	1	1	1	1	1	10.2126	FALSE	FALSE
E2E30_RS08655	NZ_CP037913.1	1888759	1889511	+	yaaA	WP_133189070.1	250	peroxide stress protein YaaA	0.222923	-0.447199	-0.0422748	-0.182002	-0.224276	1	1	1	1	1	5.82887	FALSE	FALSE
E2E30_RS08660	NZ_CP037913.1	1889508	1890206	+	-	WP_133189071.1	232	SDR family NAD(P)-dependent oxidoreductase	0.888966	-0.494876	0.370097	0.0239929	0.39409	1	1	1	1	1	4.82054	FALSE	FALSE
E2E30_RS08665	NZ_CP037913.1	1890428	1890745	+	-	WP_133189072.1	105	hypothetical protein	-0.012669	2.30139	1.08972	1.199	2.28872	1	0.415889	1	1	0.436819	7.14644	FALSE	TRUE
E2E30_RS08670	NZ_CP037913.1	1890856	1893627	+	gyrA	WP_133189073.1	923	DNA gyrase subunit A	-0.136109	0.308737	0.13766	0.0349687	0.172629	1	1	1	1	1	8.46575	FALSE	FALSE
E2E30_RS08675	NZ_CP037913.1	1893624	1893980	+	-	WP_133189074.1	118	DUF952 domain-containing protein	-0.119992	0.267142	-0.135302	0.282452	0.14715	1	1	1	1	1	5.43878	FALSE	FALSE
E2E30_RS08680	NZ_CP037913.1	1893990	1894334	-	-	WP_133189075.1	114	PilZ domain-containing protein	0.480008	-0.368497	0.0117613	0.099749	0.11151	1	1	1	1	1	7.54054	FALSE	FALSE
E2E30_RS08685	NZ_CP037913.1	1894428	1894859	-	-	WP_133189076.1	143	DUF488 domain-containing protein	-0.721896	0.292842	-0.0825883	-0.346465	-0.429054	1	1	1	1	1	6.37756	FALSE	FALSE
E2E30_RS08690	NZ_CP037913.1	1894929	1896635	-	-	WP_133189077.1	568	hypothetical protein	-0.253213	0.166546	-0.175148	0.0884813	-0.0866671	1	1	1	1	1	8.9072	FALSE	FALSE
E2E30_RS08695	NZ_CP037913.1	1896860	1898173	+	-	WP_133189078.1	437	methylenetetrahydrofolate--tRNA-(uracil(54)-C(5))-methyltransferase (FADH(2)-oxidizing) TrmFO	0.0547593	0.0107532	-0.00372102	0.0692335	0.0655125	1	1	1	1	1	7.53828	FALSE	FALSE
E2E30_RS08700	NZ_CP037913.1	1898183	1898668	-	-	WP_133189079.1	161	EF-hand domain-containing protein	-0.554971	-0.88365	-0.277102	-1.16152	-1.43862	1	1	1	1	0.218825	8.33363	FALSE	FALSE
E2E30_RS08705	NZ_CP037913.1	1898725	1899417	-	-	WP_133189080.1	230	hypothetical protein	-0.275901	-0.278093	-0.141295	-0.412698	-0.553994	1	1	1	1	1	6.74419	FALSE	FALSE
E2E30_RS08710	NZ_CP037913.1	1899484	1901403	+	-	WP_133189081.1	639	hypothetical protein	0.595136	0.97374	0.261087	1.30779	1.56888	1	1	1	0.159796	0.0182938	7.61514	TRUE	FALSE
E2E30_RS08715	NZ_CP037913.1	1901400	1902011	+	-	WP_133189082.1	203	pilus assembly protein	0.0556444	0.409882	-0.0656292	0.531155	0.465526	1	1	1	1	1	6.24659	FALSE	FALSE
E2E30_RS08720	NZ_CP037913.1	1902086	1902736	+	-	WP_133192000.1	216	hypothetical protein	0.595832	0.944297	0.453734	1.0864	1.54013	1	1	1	1	0.699816	5.03948	FALSE	FALSE
E2E30_RS08725	NZ_CP037913.1	1902754	1904154	-	-	WP_133189083.1	466	pyruvate dehydrogenase complex E1 component subunit beta	0.0638964	0.666362	0.10608	0.624178	0.730258	1	1	1	1	1	9.19131	FALSE	FALSE
E2E30_RS08730	NZ_CP037913.1	1904154	1905200	-	pdhA	WP_133189084.1	348	pyruvate dehydrogenase (acetyl-transferring) E1 component subunit alpha	0.0976779	1.152	0.384452	0.865227	1.24968	1	1	1	1	1	8.0603	FALSE	FALSE
E2E30_RS08735	NZ_CP037913.1	1905456	1906739	+	-	WP_133189085.1	427	MFS transporter	0.195273	0.011152	0.149446	0.0569799	0.206426	1	1	1	1	1	6.61818	FALSE	FALSE
E2E30_RS08740	NZ_CP037913.1	1906736	1907656	+	cysK	WP_133189086.1	306	cysteine synthase A	0.0559736	0.276748	0.136	0.196721	0.332721	1	1	1	1	1	7.13313	FALSE	FALSE
E2E30_RS08745	NZ_CP037913.1	1907990	1909276	+	-	WP_133192001.1	428	cell wall hydrolase	0.490549	0.237643	0.08395	0.644242	0.728192	1	1	1	1	1	5.77406	FALSE	FALSE
E2E30_RS08750	NZ_CP037913.1	1909331	1909576	-	-	WP_133189087.1	81	hypothetical protein	-0.23901	0.264111	0.0516328	-0.0265317	0.025101	1	1	1	1	1	7.77403	FALSE	FALSE
E2E30_RS08755	NZ_CP037913.1	1909895	1910263	+	-	WP_133189088.1	122	hypothetical protein	0.636264	-0.145009	-0.136924	0.628179	0.491255	1	1	1	1	1	6.10063	FALSE	FALSE
E2E30_RS08760	NZ_CP037913.1	1910649	1912451	-	-	WP_133189089.1	600	acyl-CoA dehydrogenase	-0.347836	0.29644	0.15187	-0.203266	-0.0513955	1	1	1	1	1	9.39956	FALSE	FALSE
E2E30_RS08765	NZ_CP037913.1	1912451	1912870	-	-	WP_133189090.1	139	MerR family DNA-binding transcriptional regulator	0.18358	-0.0695826	0.3955	-0.281502	0.113998	1	1	1	1	1	5.94429	FALSE	FALSE
E2E30_RS08770	NZ_CP037913.1	1912976	1913518	-	-	WP_133189091.1	180	hypothetical protein	0.020873	-0.625361	-0.0980543	-0.506434	-0.604488	1	1	1	1	1	5.91728	FALSE	FALSE
E2E30_RS08775	NZ_CP037913.1	1913518	1913880	-	hisI	WP_133189092.1	120	phosphoribosyl-AMP cyclohydrolase	0.156032	-0.878439	-0.235924	-0.486483	-0.722407	1	1	1	1	1	7.04344	FALSE	FALSE
E2E30_RS08780	NZ_CP037913.1	1914026	1914274	-	-	WP_133189093.1	82	Rho termination factor	-0.195998	-1.27571	-0.218137	-1.25357	-1.47171	1	1	1	1	1	8.13359	FALSE	FALSE
E2E30_RS08785	NZ_CP037913.1	1914405	1915874	+	-	WP_133189094.1	489	amidophosphoribosyltransferase	-0.0704278	0.699752	0.284524	0.344801	0.629325	1	1	1	1	1	7.41383	FALSE	FALSE
E2E30_RS08790	NZ_CP037913.1	1916008	1916718	+	-	WP_133189095.1	236	SDR family NAD(P)-dependent oxidoreductase	-0.413307	1.39287	0.34469	0.634877	0.979567	1	0.1004	1	1	1	5.63019	FALSE	FALSE
E2E30_RS08795	NZ_CP037913.1	1916884	1918125	-	-	WP_133189096.1	413	class I SAM-dependent methyltransferase	0.721263	-0.684957	0.0609663	-0.0246609	0.0363054	1	1	1	1	1	5.00035	FALSE	FALSE
E2E30_RS08800	NZ_CP037913.1	1918170	1919543	-	-	WP_133189097.1	457	deoxyribodipyrimidine photo-lyase	0.578774	-0.653756	-0.10058	0.0255981	-0.0749819	1	1	1	1	1	7.18108	FALSE	FALSE
E2E30_RS08805	NZ_CP037913.1	1919608	1920546	-	-	WP_133189098.1	312	histone deacetylase	-0.626818	-0.373885	-0.230463	-0.77024	-1.0007	1	1	1	1	1	6.51642	FALSE	FALSE
E2E30_RS08810	NZ_CP037913.1	1920582	1921538	+	-	WP_133189099.1	318	alpha/beta hydrolase	-0.262059	0.979128	0.271439	0.44563	0.717069	1	1	1	1	1	7.67616	FALSE	FALSE
E2E30_RS08815	NZ_CP037913.1	1921710	1922189	+	-	WP_133189100.1	159	RNA pyrophosphohydrolase	-0.137098	0.835894	0.346494	0.352302	0.698796	1	1	1	1	1	4.84719	FALSE	FALSE
E2E30_RS08820	NZ_CP037913.1	1922248	1923447	+	-	WP_133189101.1	399	hydrolase	0.304761	0.0454322	0.0679269	0.282266	0.350193	1	1	1	1	1	5.00292	FALSE	FALSE
E2E30_RS08825	NZ_CP037913.1	1923444	1924460	+	-	WP_133189102.1	338	arginine N-succinyltransferase	0.763402	0.579208	0.426917	0.915693	1.34261	1	1	1	1	1	4.05562	FALSE	FALSE
E2E30_RS08830	NZ_CP037913.1	1924555	1924773	+	-	WP_133189103.1	72	hypothetical protein	1.28665	1.26348	0.596635	1.9535	2.55013	1	1	1	0.0369238	0.0030628	2.29417	TRUE	TRUE
E2E30_RS08835	NZ_CP037913.1	1924842	1925741	+	cysD	WP_133189104.1	299	sulfate adenylyltransferase subunit CysD	0.0985956	-0.0828166	0.217781	-0.202002	0.015779	1	1	1	1	1	5.63355	FALSE	FALSE
E2E30_RS08840	NZ_CP037913.1	1925876	1927759	+	cysN	WP_133192002.1	627	sulfate adenylyltransferase subunit CysN	0.0667322	-0.148059	0.0183035	-0.0996302	-0.0813266	1	1	1	1	1	4.73346	FALSE	FALSE
E2E30_RS08845	NZ_CP037913.1	1927756	1928511	+	-	WP_133189105.1	251	3\'(2\'),5\'-bisphosphate nucleotidase CysQ	-0.0614534	-0.180476	0.00203329	-0.243963	-0.24193	1	1	1	1	1	4.41216	FALSE	FALSE
E2E30_RS08850	NZ_CP037913.1	1928970	1930277	+	-	WP_133189106.1	435	DUF4102 domain-containing protein	-0.39028	0.141879	-0.0700322	-0.178369	-0.248401	1	1	1	1	1	10.2417	FALSE	FALSE
E2E30_RS08855	NZ_CP037913.1	1930583	1931767	+	-	WP_133189107.1	394	hypothetical protein	0.0851493	0.245812	0.153063	0.177898	0.330962	1	1	1	1	1	8.43237	FALSE	FALSE
E2E30_RS08860	NZ_CP037913.1	1931955	1932218	+	-	WP_133189108.1	87	helix-turn-helix domain-containing protein	-0.806292	0.918166	0.426854	-0.314979	0.111874	1	1	1	1	1	4.6062	FALSE	FALSE
E2E30_RS08865	NZ_CP037913.1	1932225	1932428	+	-	WP_133189109.1	67	hypothetical protein	-0.203612	0.396741	0.186914	0.00621536	0.193129	1	1	1	1	1	1.13475	FALSE	FALSE
E2E30_RS08870	NZ_CP037913.1	1932425	1932664	+	-	WP_133189110.1	79	hypothetical protein	0.837616	-0.889566	0.615193	-0.667144	-0.0519507	1	1	1	1	1	1.61625	FALSE	FALSE
E2E30_RS08875	NZ_CP037913.1	1932661	1933119	+	-	WP_133189111.1	152	hypothetical protein	-0.240356	-0.0336796	0.165973	-0.440008	-0.274035	1	1	1	1	1	2.54524	FALSE	FALSE
E2E30_RS08880	NZ_CP037913.1	1933116	1936334	+	-	WP_133189112.1	1072	hypothetical protein	-0.481053	-0.0214312	-0.177214	-0.32527	-0.502484	1	1	1	1	1	5.93411	FALSE	FALSE
E2E30_RS08885	NZ_CP037913.1	1936499	1937065	+	-	WP_133189113.1	188	hypothetical protein	0.103671	0.131753	-0.155675	0.3911	0.235425	1	1	1	1	1	2.89213	FALSE	FALSE
E2E30_RS08890	NZ_CP037913.1	1937108	1937461	+	-	WP_133189114.1	117	integration host factor subunit beta	0.044083	0.70308	-0.0342272	0.78139	0.747163	1	1	1	1	1	7.04389	FALSE	FALSE
E2E30_RS08895	NZ_CP037913.1	1937580	1939577	-	-	WP_133189115.1	665	transcriptional regulator	0.252244	0.0864937	0.274717	0.0640205	0.338737	1	1	1	1	1	8.40235	FALSE	FALSE
E2E30_RS08900	NZ_CP037913.1	1939578	1940132	-	-	WP_133189116.1	184	recombinase family protein	-0.231313	-0.274472	-0.142371	-0.363414	-0.505785	1	1	1	1	1	5.12794	FALSE	FALSE
E2E30_RS08905	NZ_CP037913.1	1940260	1940598	-	-	WP_133192003.1	112	hypothetical protein	0.258096	-0.387917	0.0680829	-0.197903	-0.12982	1	1	1	1	1	3.11598	FALSE	FALSE
E2E30_RS08910	NZ_CP037913.1	1940840	1941061	-	-	WP_133189117.1	73	hypothetical protein	-0.854533	1.02249	0.363395	-0.195436	0.167959	1	1	1	1	1	3.73302	FALSE	FALSE
E2E30_RS08915	NZ_CP037913.1	1941112	1941345	-	-	WP_133192004.1	77	hypothetical protein	0.0937009	-0.139939	0.441758	-0.487996	-0.0462377	1	1	1	1	1	1.6086	FALSE	FALSE
E2E30_RS08920	NZ_CP037913.1	1941351	1941704	-	-	WP_133189118.1	117	hypothetical protein	-0.449047	0.224507	0.0920349	-0.316575	-0.22454	1	1	1	1	1	4.63345	FALSE	FALSE
E2E30_RS08925	NZ_CP037913.1	1941823	1942488	-	-	WP_133189119.1	221	hypothetical protein	-0.843506	0.690735	-0.0218737	-0.130898	-0.152772	1	1	1	1	1	4.26014	FALSE	FALSE
E2E30_RS08930	NZ_CP037913.1	1942653	1942877	+	-	WP_133192005.1	74	XRE family transcriptional regulator	-0.877243	-0.251798	-0.224652	-0.904389	-1.12904	1	1	1	1	1	7.05439	FALSE	FALSE
E2E30_RS08935	NZ_CP037913.1	1943203	1944312	-	-	WP_133189120.1	369	tyrosine-type recombinase/integrase	-0.865978	1.3175	0.0264269	0.425095	0.451522	1	1	1	1	1	5.85257	FALSE	FALSE
E2E30_RS08940	NZ_CP037913.1	1944485	1945375	-	-	WP_133189121.1	296	helix-turn-helix domain-containing protein	-0.122059	-0.0683669	-0.0528643	-0.137562	-0.190426	1	1	1	1	1	5.37642	FALSE	FALSE
E2E30_RS08950	NZ_CP037913.1	1946666	1947508	+	-	WP_133189122.1	280	hypothetical protein	-0.724083	2.17868	0.57262	0.881974	1.45459	1	0.00484597	1	1	0.475855	6.59909	TRUE	TRUE
E2E30_RS08955	NZ_CP037913.1	1947623	1948054	+	-	WP_133189123.1	143	hypothetical protein	-1.09805	0.903061	0.0455023	-0.240492	-0.19499	1	1	1	1	1	7.60996	FALSE	FALSE
E2E30_RS08960	NZ_CP037913.1	1948054	1948491	+	-	WP_133189124.1	145	hypothetical protein	-1.50848	0.868776	0.208615	-0.848323	-0.639708	1	1	1	1	1	3.96615	FALSE	FALSE
E2E30_RS08965	NZ_CP037913.1	1948482	1949177	+	-	WP_133189125.1	231	hypothetical protein	-1.6515	0.895692	-0.0160782	-0.739732	-0.75581	1	1	1	1	1	5.32081	FALSE	FALSE
E2E30_RS08970	NZ_CP037913.1	1949678	1951069	+	-	WP_133192006.1	463	hypothetical protein	-0.582352	-0.302551	-0.20292	-0.681983	-0.884903	1	1	1	1	1	6.69623	FALSE	FALSE
E2E30_RS08975	NZ_CP037913.1	1951156	1953993	+	-	WP_133189126.1	945	hypothetical protein	-0.506377	-0.0590136	-0.116778	-0.448613	-0.56539	1	1	1	1	1	8.08027	FALSE	FALSE
E2E30_RS08980	NZ_CP037913.1	1954021	1954407	+	-	WP_133189127.1	128	hypothetical protein	-0.526982	0.293122	0.0637742	-0.297634	-0.23386	1	1	1	1	1	3.7715	FALSE	FALSE
E2E30_RS08985	NZ_CP037913.1	1954527	1954844	+	-	WP_133192007.1	105	hypothetical protein	-0.933965	0.320286	-0.0508208	-0.562859	-0.61368	1	1	1	1	1	3.12659	FALSE	FALSE
E2E30_RS08990	NZ_CP037913.1	1954847	1955125	+	-	WP_133189128.1	92	hypothetical protein	-0.624516	0.330791	-0.0598108	-0.233914	-0.293725	1	1	1	1	1	4.96959	FALSE	FALSE
E2E30_RS08995	NZ_CP037913.1	1955122	1955346	+	-	WP_133189129.1	74	hypothetical protein	-0.843158	0.662426	-0.0479535	-0.132779	-0.180732	1	1	1	1	1	3.19844	FALSE	FALSE
E2E30_RS09000	NZ_CP037913.1	1955361	1955549	+	-	WP_133189130.1	62	hypothetical protein	-0.174165	0.00826575	-0.105902	-0.0599969	-0.165899	1	1	1	1	1	4.29901	FALSE	FALSE
E2E30_RS09005	NZ_CP037913.1	1955546	1955941	+	-	WP_133189131.1	131	hypothetical protein	-0.543692	-0.385551	-0.243024	-0.686219	-0.929243	1	1	1	1	1	4.80891	FALSE	FALSE
E2E30_RS09010	NZ_CP037913.1	1955948	1958125	-	-	WP_133189132.1	725	AAA family ATPase	0.12486	0.874453	0.0513762	0.947937	0.999313	1	1	1	1	1	7.64636	FALSE	FALSE
E2E30_RS09015	NZ_CP037913.1	1958125	1958907	-	-	WP_133189133.1	260	hypothetical protein	0.163657	2.09759	0.0522534	2.20899	2.26125	1	0.00145091	1	0.000773381	0.000580442	6.77346	TRUE	TRUE
E2E30_RS09025	NZ_CP037913.1	1959326	1959799	+	-	WP_133189134.1	157	hypothetical protein	0.0839511	-0.306516	-0.0607206	-0.161844	-0.222565	1	1	1	1	1	5.48731	FALSE	FALSE
E2E30_RS09030	NZ_CP037913.1	1959796	1962012	-	-	WP_133189135.1	738	hypothetical protein	0.825995	-1.23011	-0.143224	-0.260889	-0.404113	1	1	1	1	1	5.57997	FALSE	FALSE
E2E30_RS09035	NZ_CP037913.1	1962009	1962539	-	-	WP_133189136.1	176	GNAT family N-acetyltransferase	0.550887	-1.28142	-0.183879	-0.546651	-0.73053	1	1	1	1	1	4.80536	FALSE	FALSE
E2E30_RS09040	NZ_CP037913.1	1962536	1963081	-	-	WP_133189137.1	181	GNAT family N-acetyltransferase	-0.141281	-0.672012	-0.232257	-0.581035	-0.813292	1	1	1	1	1	8.23967	FALSE	FALSE
E2E30_RS09045	NZ_CP037913.1	1963078	1964070	-	hemB	WP_133189138.1	330	porphobilinogen synthase	0.232645	-0.345218	-0.179079	0.0665063	-0.112573	1	1	1	1	1	7.83038	FALSE	FALSE
E2E30_RS09050	NZ_CP037913.1	1964120	1965571	-	-	WP_133192008.1	483	MATE family efflux transporter	0.352146	-0.599456	-0.262454	0.0151435	-0.24731	1	1	1	1	1	7.34615	FALSE	FALSE
E2E30_RS09055	NZ_CP037913.1	1965698	1968484	-	-	WP_133189139.1	928	valine--tRNA ligase	0.205416	-0.21896	-0.108152	0.0946079	-0.0135441	1	1	1	1	1	9.10197	FALSE	FALSE
E2E30_RS09060	NZ_CP037913.1	1968684	1969232	-	-	WP_133189140.1	182	hypothetical protein	-0.570919	0.801225	-0.206037	0.436343	0.230305	1	1	1	1	1	10.8086	FALSE	FALSE
E2E30_RS09065	NZ_CP037913.1	1969353	1969760	+	-	WP_133189141.1	135	hypothetical protein	-0.542284	0.568458	-0.0279789	0.0541529	0.026174	1	1	1	1	1	4.84306	FALSE	FALSE
E2E30_RS09070	NZ_CP037913.1	1969782	1971863	-	-	WP_133189142.1	693	S9 family peptidase	0.0770024	0.100839	-0.154288	0.332129	0.177841	1	1	1	1	1	8.74023	FALSE	FALSE
E2E30_RS09075	NZ_CP037913.1	1971922	1972401	-	-	WP_133192009.1	159	DUF2497 domain-containing protein	0.0683357	0.222954	0.178174	0.113116	0.29129	1	1	1	1	1	8.97428	FALSE	FALSE
E2E30_RS09080	NZ_CP037913.1	1972463	1973932	-	-	WP_133192010.1	489	TolC family outer membrane protein	0.307422	0.774369	0.163654	0.918137	1.08179	1	1	1	1	1	8.3773	FALSE	FALSE
E2E30_RS09085	NZ_CP037913.1	1973995	1974660	-	-	WP_133189143.1	221	protein-L-isoaspartate O-methyltransferase	0.376349	0.184144	-0.0596662	0.62016	0.560494	1	1	1	1	1	7.94132	FALSE	FALSE
E2E30_RS09095	NZ_CP037913.1	1974972	1975409	-	-	WP_133189144.1	145	(deoxy)nucleoside triphosphate pyrophosphohydrolase	-1.11807	0.171527	-0.13425	-0.812293	-0.946543	0.372966	1	1	1	1	7.06124	FALSE	FALSE
E2E30_RS09100	NZ_CP037913.1	1975465	1975659	+	-	WP_133189145.1	64	Flp family type IVb pilin	0.145283	1.27538	1.22991	0.190757	1.42067	1	1	1	1	1	4.8196	FALSE	FALSE
E2E30_RS09105	NZ_CP037913.1	1975780	1975953	+	-	WP_133189146.1	57	Flp family type IVb pilin	0.104669	0.827112	0.344319	0.587461	0.93178	1	1	1	1	1	7.70808	FALSE	FALSE
E2E30_RS09110	NZ_CP037913.1	1976177	1977124	-	-	WP_133189147.1	315	acetyl-CoA carboxylase carboxyltransferase subunit alpha	0.617055	-0.786668	-0.246168	0.0765551	-0.169613	1	1	1	1	1	6.62794	FALSE	FALSE
E2E30_RS09115	NZ_CP037913.1	1977137	1978072	-	-	WP_133189148.1	311	tyrosine-type recombinase/integrase	0.599345	-1.26944	-0.0466876	-0.623413	-0.6701	1	1	1	1	1	5.3665	FALSE	FALSE
E2E30_RS09120	NZ_CP037913.1	1978069	1979916	-	-	WP_133189149.1	615	hypothetical protein	0.0558303	-0.834238	-0.136941	-0.641467	-0.778408	1	1	1	1	1	7.39386	FALSE	FALSE
E2E30_RS09125	NZ_CP037913.1	1980120	1980674	+	-	WP_133192011.1	184	shikimate kinase	0.930779	-0.729247	-0.0302127	0.231744	0.201531	1	1	1	1	1	4.72879	FALSE	FALSE
E2E30_RS09130	NZ_CP037913.1	1980671	1981762	+	-	WP_133189150.1	363	3-dehydroquinate synthase	0.855725	-1.37345	-0.238857	-0.27887	-0.517727	1	1	1	1	1	5.33039	FALSE	FALSE
E2E30_RS09135	NZ_CP037913.1	1981800	1981949	+	-	WP_133189151.1	49	DUF2256 domain-containing protein	0.880222	-0.296795	0.822874	-0.239447	0.583427	1	1	1	1	1	2.51724	FALSE	FALSE
E2E30_RS09140	NZ_CP037913.1	1982219	1982548	-	-	WP_133189152.1	109	DUF423 domain-containing protein	0.617808	-1.12937	-0.069486	-0.442074	-0.51156	1	1	1	1	1	4.93375	FALSE	FALSE
E2E30_RS09145	NZ_CP037913.1	1982545	1984344	-	-	WP_133189153.1	599	sodium:proton exchanger	0.3327	-0.630332	-0.149778	-0.147855	-0.297633	1	1	1	1	1	8.10263	FALSE	FALSE
E2E30_RS09150	NZ_CP037913.1	1984341	1984775	-	-	WP_133189154.1	144	iron-sulfur cluster assembly scaffold protein	-0.29852	-0.350676	-0.291198	-0.357999	-0.649197	1	1	1	1	1	5.13056	FALSE	FALSE
E2E30_RS09155	NZ_CP037913.1	1984821	1985390	-	-	WP_133189155.1	189	CvpA family protein	0.263317	-0.60944	-0.0646195	-0.281504	-0.346124	1	1	1	1	1	5.06029	FALSE	FALSE
E2E30_RS09160	NZ_CP037913.1	1985434	1986807	-	radA	WP_133189156.1	457	DNA repair protein RadA	-0.684772	-0.577241	-0.169406	-1.09261	-1.26201	1	1	1	1	0.82171	8.97983	FALSE	FALSE
E2E30_RS09165	NZ_CP037913.1	1986956	1987366	+	-	WP_133189157.1	136	BLUF domain-containing protein	0.346642	1.39938	0.716053	1.02997	1.74602	1	0.594098	1	1	0.0584136	5.11366	FALSE	FALSE
E2E30_RS09170	NZ_CP037913.1	1987370	1988074	-	-	WP_133189158.1	234	glutathione S-transferase	-0.453989	0.998785	0.25219	0.292606	0.544797	1	1	1	1	1	7.22276	FALSE	FALSE
E2E30_RS09175	NZ_CP037913.1	1988151	1989329	+	-	WP_133189159.1	392	glycosyltransferase family 1 protein	0.156278	-0.434427	-0.000969129	-0.277179	-0.278148	1	1	1	1	1	5.66748	FALSE	FALSE
E2E30_RS09180	NZ_CP037913.1	1989405	1989719	-	-	WP_133189160.1	104	DUF2218 domain-containing protein	-0.690535	0.840282	0.0223508	0.127397	0.149747	1	1	1	1	1	5.76495	FALSE	FALSE
E2E30_RS09185	NZ_CP037913.1	1989719	1990279	-	-	WP_133192012.1	186	PadR family transcriptional regulator	-0.871991	0.409918	-0.276573	-0.185499	-0.462073	1	1	1	1	1	7.11582	FALSE	FALSE
E2E30_RS09190	NZ_CP037913.1	1990509	1991819	+	-	WP_133189161.1	436	replication-associated recombination protein A	-0.69614	0.166238	0.16103	-0.690932	-0.529902	1	1	1	1	1	6.46401	FALSE	FALSE
E2E30_RS09195	NZ_CP037913.1	1991816	1992031	+	-	WP_133189162.1	71	hypothetical protein	-0.292775	-0.463161	0.0595624	-0.815498	-0.755936	1	1	1	1	1	4.43965	FALSE	FALSE
E2E30_RS09200	NZ_CP037913.1	1992028	1992888	+	-	WP_133189163.1	286	hypothetical protein	-0.33918	-0.190604	-0.04066	-0.489124	-0.529785	1	1	1	1	1	3.17283	FALSE	FALSE
E2E30_RS09210	NZ_CP037913.1	1993179	1994510	+	-	WP_133189164.1	443	integrase family protein	-0.409734	0.880591	0.209615	0.261243	0.470858	1	1	1	1	1	6.86968	FALSE	FALSE
E2E30_RS09215	NZ_CP037913.1	1994694	1994903	-	-	WP_133189165.1	69	DUF2274 domain-containing protein	-0.399322	0.316107	0.319584	-0.402799	-0.0832154	1	1	1	1	1	3.68075	FALSE	FALSE
E2E30_RS09220	NZ_CP037913.1	1994913	1996055	-	-	WP_133192013.1	380	TrbI/VirB10 family protein	-0.409306	-0.429435	-0.0382522	-0.800488	-0.838741	1	1	1	1	1	6.15671	FALSE	FALSE
E2E30_RS09225	NZ_CP037913.1	1996145	1997071	-	trbG	WP_133192014.1	308	P-type conjugative transfer protein TrbG	-0.431571	-0.164505	-0.00259702	-0.593479	-0.596076	1	1	1	1	1	5.48124	FALSE	FALSE
E2E30_RS09230	NZ_CP037913.1	1997110	1997919	-	-	WP_133189166.1	269	conjugal transfer protein TrbF	-0.206443	0.051916	0.145733	-0.300259	-0.154527	1	1	1	1	1	4.76359	FALSE	FALSE
E2E30_RS09235	NZ_CP037913.1	1997924	1999231	-	trbL	WP_133189167.1	435	P-type conjugative transfer protein TrbL	-0.437252	-0.0869806	-0.165641	-0.358592	-0.524233	1	1	1	1	1	4.43645	FALSE	FALSE
E2E30_RS09240	NZ_CP037913.1	1999337	2000089	-	trbJ	WP_133189168.1	250	P-type conjugative transfer protein TrbJ	0.216943	-0.742737	-0.213286	-0.312509	-0.525794	1	1	1	1	1	3.26412	FALSE	FALSE
E2E30_RS09250	NZ_CP037913.1	2002544	2002816	-	-	WP_133189169.1	90	conjugal transfer protein	0.496107	-0.775194	-0.25329	-0.0257971	-0.279088	1	1	1	1	1	2.20121	FALSE	FALSE
E2E30_RS09255	NZ_CP037913.1	2002813	2003151	-	-	WP_133189170.1	112	conjugal transfer protein TrbC	0.316323	0.124111	-0.0908184	0.531252	0.440434	1	1	1	1	1	2.10032	FALSE	FALSE
E2E30_RS09260	NZ_CP037913.1	2003154	2004143	-	trbB	WP_133189171.1	329	P-type conjugative transfer ATPase TrbB	0.262225	-0.406872	-0.241618	0.096971	-0.144647	1	1	1	1	1	2.35785	FALSE	FALSE
E2E30_RS09265	NZ_CP037913.1	2004140	2004541	-	-	WP_133189172.1	133	CopG family transcriptional regulator	0.636709	-0.872402	-0.385871	0.150178	-0.235693	1	1	1	1	1	0.849384	FALSE	FALSE
E2E30_RS09270	NZ_CP037913.1	2004538	2006598	-	-	WP_133192015.1	686	conjugal transfer protein TraG	-0.215301	-0.0874722	-0.0482278	-0.254545	-0.302773	1	1	1	1	1	4.7265	FALSE	FALSE
E2E30_RS09275	NZ_CP037913.1	2007205	2008599	-	ltrA	WP_133189173.1	464	group II intron reverse transcriptase/maturase	0.29076	-0.641397	-0.192774	-0.157863	-0.350637	1	1	1	1	1	9.47306	FALSE	FALSE
E2E30_RS09280	NZ_CP037913.1	2009111	2009713	-	-	WP_133189174.1	200	cation transporter	0.0980961	0.240166	-0.0938105	0.432073	0.338262	1	1	1	1	1	3.58121	FALSE	FALSE
E2E30_RS09285	NZ_CP037913.1	2009706	2010554	-	-	WP_133189175.1	282	hypothetical protein	-0.135275	1.11042	0.343953	0.631191	0.975143	1	1	1	1	1	5.86774	FALSE	FALSE
E2E30_RS09290	NZ_CP037913.1	2010523	2010792	-	-	WP_133189176.1	89	metal-sensing transcriptional repressor	0.151431	0.846834	0.520575	0.47769	0.998265	1	1	1	1	1	6.04668	FALSE	FALSE
E2E30_RS09295	NZ_CP037913.1	2010942	2012072	+	rcnA	WP_133192016.1	376	nickel/cobalt efflux transporter RcnA	-0.553323	2.75124	1.38701	0.810908	2.19792	1	0.0388103	1	1	0.333556	8.04769	TRUE	TRUE
E2E30_RS09300	NZ_CP037913.1	2012125	2013453	+	-	WP_133189178.1	442	MFS transporter	-0.51881	2.73429	1.40597	0.809515	2.21548	1	0.0157781	1	1	0.125625	5.63262	TRUE	TRUE
E2E30_RS09305	NZ_CP037913.1	2013495	2013836	+	-	WP_133189180.1	113	hypothetical protein	-0.0218875	-0.185918	-0.199653	-0.00815186	-0.207805	1	1	1	1	1	5.62066	FALSE	FALSE
E2E30_RS09310	NZ_CP037913.1	2013888	2015147	+	-	WP_133189182.1	419	TolC family protein	-0.276758	0.218386	0.314906	-0.373277	-0.0583713	1	1	1	1	1	5.1667	FALSE	FALSE
E2E30_RS09315	NZ_CP037913.1	2015144	2016313	+	-	WP_133189184.1	389	efflux RND transporter periplasmic adaptor subunit	-0.0553963	-0.523887	0.236801	-0.816084	-0.579283	1	1	1	1	1	4.13699	FALSE	FALSE
E2E30_RS09320	NZ_CP037913.1	2016310	2019555	+	-	WP_133189186.1	1081	CusA/CzcA family heavy metal efflux RND transporter	-0.499628	-0.366749	-0.208225	-0.658152	-0.866377	1	1	1	1	1	6.98712	FALSE	FALSE
E2E30_RS09325	NZ_CP037913.1	2019660	2020043	-	-	WP_133189188.1	127	MerR family DNA-binding protein	-0.29395	-0.0806737	-0.215112	-0.159511	-0.374623	1	1	1	1	1	4.29904	FALSE	FALSE
E2E30_RS09330	NZ_CP037913.1	2020040	2022310	-	-	WP_133189190.1	756	heavy metal translocating P-type ATPase	-0.228443	-0.289233	-0.131331	-0.386345	-0.517676	1	1	1	1	1	7.6698	FALSE	FALSE
E2E30_RS09335	NZ_CP037913.1	2022719	2023645	-	copD	WP_133189192.1	308	copper homeostasis membrane protein CopD	-1.57122	0.401185	-0.292306	-0.877728	-1.17003	1	1	1	1	1	4.76685	FALSE	FALSE
E2E30_RS09340	NZ_CP037913.1	2023650	2024018	-	copC	WP_133189194.1	122	copper homeostasis periplasmic binding protein CopC	-2.5039	0.15659	-0.237628	-2.10968	-2.34731	0.255823	1	1	1	0.367143	5.64598	FALSE	TRUE
E2E30_RS09345	NZ_CP037913.1	2024145	2024420	+	-	WP_010165215.1	91	MULTISPECIES: hypothetical protein	-1.51774	-0.996786	-0.215503	-2.29902	-2.51452	0.0668587	1	1	0.000346106	0.000112564	7.18625	TRUE	TRUE
E2E30_RS09350	NZ_CP037913.1	2024417	2024857	+	-	WP_010165212.1	146	MULTISPECIES: periplasmic heavy metal sensor	-0.665577	-0.334589	-0.195182	-0.804984	-1.00017	1	1	1	1	1	6.42337	FALSE	FALSE
E2E30_RS09355	NZ_CP037913.1	2024854	2025423	+	-	WP_010165211.1	189	MULTISPECIES: RNA polymerase sigma factor	-0.230544	-0.00198364	-0.141876	-0.0906512	-0.232528	1	1	1	1	1	4.31021	FALSE	FALSE
E2E30_RS09360	NZ_CP037913.1	2025491	2027443	+	-	WP_133189196.1	650	copper resistance system multicopper oxidase	-2.28049	-0.17775	-0.272079	-2.18616	-2.45824	0.00903524	1	1	0.0142482	0.00363095	7.89125	TRUE	TRUE
E2E30_RS09365	NZ_CP037913.1	2027440	2028660	+	-	WP_133189198.1	406	copper resistance protein B	-1.63974	0.118776	-0.20498	-1.31599	-1.52097	0.118271	1	1	1	0.25906	7.74118	FALSE	FALSE
E2E30_RS09370	NZ_CP037913.1	2028770	2029144	+	-	WP_133192017.1	124	DUF305 domain-containing protein	-2.76125	0.515885	-0.227581	-2.01778	-2.24536	0.00305009	1	1	0.0928229	0.0280357	8.67765	TRUE	TRUE
E2E30_RS09375	NZ_CP037913.1	2029283	2029651	+	-	WP_133189200.1	122	hypothetical protein	-0.432136	-0.913746	-0.235145	-1.11074	-1.34588	1	1	1	1	0.184578	6.63842	FALSE	FALSE
E2E30_RS09380	NZ_CP037913.1	2029743	2030996	+	-	WP_133189202.1	417	TolC family protein	-0.195102	-0.38489	-0.139152	-0.44084	-0.579992	1	1	1	1	1	3.08722	FALSE	FALSE
E2E30_RS09385	NZ_CP037913.1	2030993	2032207	+	-	WP_133189204.1	404	efflux RND transporter periplasmic adaptor subunit	0.345184	-1.08858	-0.115359	-0.628041	-0.743401	1	1	1	1	1	3.19921	FALSE	FALSE
E2E30_RS09390	NZ_CP037913.1	2032204	2035365	+	-	WP_133189206.1	1053	efflux RND transporter permease subunit	-0.416347	-0.235106	-0.111324	-0.540129	-0.651453	1	1	1	1	1	5.27339	FALSE	FALSE
E2E30_RS09395	NZ_CP037913.1	2035362	2035694	+	-	WP_133189208.1	110	copper-binding protein	-0.65777	0.225679	-0.338947	-0.093144	-0.432091	1	1	1	1	1	3.59855	FALSE	FALSE
E2E30_RS09400	NZ_CP037913.1	2036019	2037959	-	-	WP_133192018.1	646	relaxase/mobilization nuclease and DUF3363 domain-containing protein	-0.426143	0.0203098	-0.102565	-0.303268	-0.405833	1	1	1	1	1	6.33055	FALSE	FALSE
E2E30_RS09405	NZ_CP037913.1	2038349	2038705	-	-	WP_133189210.1	118	hypothetical protein	0.242192	-0.726862	0.0191933	-0.503863	-0.48467	1	1	1	1	1	4.51204	FALSE	FALSE
E2E30_RS09410	NZ_CP037913.1	2039093	2039413	-	-	WP_133189212.1	106	DUF736 domain-containing protein	-0.483761	-0.413492	-0.521891	-0.375362	-0.897253	1	1	1	1	1	1.96895	FALSE	FALSE
E2E30_RS09415	NZ_CP037913.1	2040036	2040239	+	-	WP_133189214.1	67	hypothetical protein	-0.145987	-0.458012	-0.490005	-0.113994	-0.603999	1	1	1	1	1	1.86533	FALSE	FALSE
E2E30_RS09420	NZ_CP037913.1	2040277	2040633	-	-	WP_133189216.1	118	hypothetical protein	1.20431	-0.760184	-0.318327	0.762455	0.444128	1	1	1	1	1	2.53182	FALSE	FALSE
E2E30_RS09430	NZ_CP037913.1	2042421	2043329	+	-	WP_133192019.1	302	serine hydrolase	-0.757214	0.0165108	-0.0466609	-0.694042	-0.740703	1	1	1	1	1	3.94897	FALSE	FALSE
E2E30_RS09435	NZ_CP037913.1	2043638	2046859	+	-	WP_133189218.1	1073	efflux RND transporter permease subunit	0.0011382	-0.7659	-0.382255	-0.382507	-0.764762	1	1	1	1	1	3.78141	FALSE	FALSE
E2E30_RS09440	NZ_CP037913.1	2046849	2048006	+	-	WP_133189220.1	385	efflux RND transporter periplasmic adaptor subunit	-0.0256268	-0.466377	-0.0804558	-0.411548	-0.492004	1	1	1	1	1	5.06751	FALSE	FALSE
E2E30_RS09445	NZ_CP037913.1	2047987	2049408	+	-	WP_133189222.1	473	efflux transporter outer membrane subunit	0.0121421	-0.603097	-0.117004	-0.473951	-0.590955	1	1	1	1	1	4.93212	FALSE	FALSE
E2E30_RS09450	NZ_CP037913.1	2050637	2051917	+	-	WP_133192020.1	426	glycosidase	0.576438	0.226929	0.0388448	0.764523	0.803367	1	1	1	1	1	6.8039	FALSE	FALSE
E2E30_RS09455	NZ_CP037913.1	2052122	2054635	+	-	WP_133192021.1	837	TonB-dependent receptor	-0.0385242	0.0884711	0.0694471	-0.0195003	0.0499469	1	1	1	1	1	5.94058	FALSE	FALSE
E2E30_RS09460	NZ_CP037913.1	2054739	2055416	-	-	WP_133189224.1	225	response regulator transcription factor	-0.855744	-0.610787	-0.308166	-1.15836	-1.46653	1	1	1	1	1	6.49866	FALSE	FALSE
E2E30_RS09465	NZ_CP037913.1	2055729	2057474	+	-	WP_133189226.1	581	chloride channel protein	0.276762	-0.740964	-0.191587	-0.272615	-0.464202	1	1	1	1	1	6.39188	FALSE	FALSE
E2E30_RS09470	NZ_CP037913.1	2057571	2058008	+	-	WP_133189228.1	145	DUF202 domain-containing protein	-0.148347	0.421829	0.047643	0.225839	0.273482	1	1	1	1	1	6.31097	FALSE	FALSE
E2E30_RS09475	NZ_CP037913.1	2058005	2059783	+	-	WP_133189230.1	592	SLC13 family permease	0.861196	-0.462273	0.0105855	0.388337	0.398923	1	1	1	1	1	6.92598	FALSE	FALSE
E2E30_RS09480	NZ_CP037913.1	2059878	2060555	+	-	WP_133189232.1	225	response regulator transcription factor	0.299135	-0.222628	-0.159235	0.235741	0.0765063	1	1	1	1	1	5.08611	FALSE	FALSE
E2E30_RS09485	NZ_CP037913.1	2060545	2061909	+	-	WP_133189234.1	454	HAMP domain-containing histidine kinase	0.463376	-0.382888	-0.0340969	0.114585	0.0804883	1	1	1	1	1	5.36427	FALSE	FALSE
E2E30_RS09490	NZ_CP037913.1	2062126	2062377	+	-	WP_133189236.1	83	hypothetical protein	-0.668372	-1.60312	-0.275695	-1.9958	-2.2715	1	1	1	0.185106	0.04538	8.55292	TRUE	TRUE
E2E30_RS09495	NZ_CP037913.1	2062499	2062924	+	-	WP_133192022.1	141	signal transduction protein	-0.602522	-1.17304	-0.19898	-1.57658	-1.77556	1	1	1	0.215485	0.0521428	8.79904	FALSE	FALSE
E2E30_RS09500	NZ_CP037913.1	2062963	2063520	+	-	WP_133189238.1	185	RNA polymerase sigma factor	-0.21957	-1.64156	-0.408372	-1.45276	-1.86113	1	0.0149442	1	0.0719048	0.00284021	6.24208	TRUE	FALSE
E2E30_RS09505	NZ_CP037913.1	2063513	2063914	+	-	WP_133189240.1	133	hypothetical protein	0.168846	-1.46368	-0.246245	-1.04858	-1.29483	1	0.0901032	1	1	0.35687	4.9596	FALSE	FALSE
E2E30_RS09510	NZ_CP037913.1	2063918	2064364	+	-	WP_133189242.1	148	periplasmic heavy metal sensor	0.92126	-1.94319	-0.0482469	-0.973685	-1.02193	1	0.00371835	1	1	1	4.58977	TRUE	FALSE
E2E30_RS09515	NZ_CP037913.1	2064575	2065387	-	-	WP_133189244.1	270	TlpA family protein disulfide reductase	-0.533882	-0.342292	-0.310208	-0.565966	-0.876174	1	1	1	1	1	3.12511	FALSE	FALSE
E2E30_RS09520	NZ_CP037913.1	2065390	2066166	-	-	WP_133189246.1	258	sulfite exporter TauE/SafE family protein	-0.800519	-0.268371	-0.395664	-0.673227	-1.06889	1	1	1	1	1	4.19516	FALSE	FALSE
E2E30_RS09525	NZ_CP037913.1	2066197	2067855	-	-	WP_133189248.1	552	TIGR01244 family phosphatase	-1.07429	-0.419009	-0.0338514	-1.45945	-1.4933	1	1	1	1	1	6.0891	FALSE	FALSE
E2E30_RS09530	NZ_CP037913.1	2067893	2068336	-	-	WP_133192023.1	147	YeeE/YedE family protein	-2.2025	-0.738834	0.167414	-3.10875	-2.94134	1	1	1	0.735927	1	3.79173	FALSE	TRUE
E2E30_RS09535	NZ_CP037913.1	2068336	2068773	-	-	WP_133189250.1	145	YeeE/YedE family protein	-2.88814	-1.23466	-0.101851	-4.02095	-4.1228	1	1	1	1	1	6.38808	FALSE	TRUE
E2E30_RS09540	NZ_CP037913.1	2068773	2069693	-	-	WP_133189252.1	306	MBL fold metallo-hydrolase	-3.98395	-0.932732	0.338626	-5.25531	-4.91668	0.109166	1	1	0.0116345	0.0195453	8.52714	TRUE	TRUE
E2E30_RS09545	NZ_CP037913.1	2069783	2070448	+	-	WP_133189254.1	221	peroxiredoxin	-1.10918	-0.767838	0.0119661	-1.88898	-1.87702	1	1	1	1	1	7.6284	FALSE	FALSE
E2E30_RS09550	NZ_CP037913.1	2070445	2070846	+	-	WP_133189256.1	133	winged helix-turn-helix transcriptional regulator	-1.12738	-0.216697	0.136632	-1.48071	-1.34408	1	1	1	1	1	5.82386	FALSE	FALSE
E2E30_RS09555	NZ_CP037913.1	2070936	2071490	+	-	WP_133189258.1	184	DsrE family protein	-0.0795037	-0.292323	0.210971	-0.582798	-0.371827	1	1	1	1	1	6.19399	FALSE	FALSE
E2E30_RS09565	NZ_CP037913.1	2072026	2072727	-	-	WP_133192024.1	233	VIT family protein	0.024172	1.28729	0.262285	1.04918	1.31146	1	0.0660035	1	1	0.0523101	7.72717	FALSE	FALSE
E2E30_RS09570	NZ_CP037913.1	2072720	2073442	-	-	WP_133192025.1	240	cytochrome B	-0.573541	0.269215	-0.000399744	-0.303926	-0.304326	1	1	1	1	1	6.23272	FALSE	FALSE
E2E30_RS09575	NZ_CP037913.1	2073541	2074134	-	-	WP_133189260.1	197	hypothetical protein	0.202047	-0.399305	-0.034989	-0.162269	-0.197258	1	1	1	1	1	6.28693	FALSE	FALSE
E2E30_RS09580	NZ_CP037913.1	2074163	2075503	-	-	WP_133189262.1	446	HAMP domain-containing histidine kinase	-0.169573	0.246962	0.0620249	0.0153643	0.0773892	1	1	1	1	1	5.50649	FALSE	FALSE
E2E30_RS09585	NZ_CP037913.1	2075496	2076197	-	-	WP_133189264.1	233	response regulator transcription factor	0.269154	-0.164513	-0.0104484	0.115089	0.10464	1	1	1	1	1	4.3095	FALSE	FALSE
E2E30_RS09590	NZ_CP037913.1	2076178	2076780	-	-	WP_133189266.1	200	cytochrome B	-0.66503	0.300666	-0.18138	-0.182983	-0.364363	1	1	1	1	1	3.33266	FALSE	FALSE
E2E30_RS09595	NZ_CP037913.1	2076783	2077049	-	-	WP_133192026.1	88	PepSY domain-containing protein	-1.11803	0.885525	0.567492	-0.800001	-0.232509	1	1	1	1	1	3.38355	FALSE	FALSE
E2E30_RS09600	NZ_CP037913.1	2077383	2077736	+	-	WP_133192027.1	117	rubrerythrin	-0.500802	0.253671	-0.0301077	-0.217023	-0.24713	1	1	1	1	1	5.15627	FALSE	FALSE
E2E30_RS09605	NZ_CP037913.1	2078324	2079082	-	-	WP_133189268.1	252	DUF2063 domain-containing protein	-0.270188	0.241716	0.0796474	-0.108119	-0.028472	1	1	1	1	1	4.41344	FALSE	FALSE
E2E30_RS09610	NZ_CP037913.1	2079079	2079918	-	-	WP_133192028.1	279	DUF692 domain-containing protein	-0.108479	0.028971	-0.565503	0.485994	-0.0795085	1	1	1	1	1	1.9173	FALSE	FALSE
E2E30_RS09615	NZ_CP037913.1	2080004	2080264	-	-	WP_133189270.1	86	hypothetical protein	-0.237398	0.54047	-0.317413	0.620484	0.303071	1	1	1	1	1	3.25946	FALSE	FALSE
E2E30_RS09620	NZ_CP037913.1	2080347	2080988	-	-	WP_133189272.1	213	DUF1109 domain-containing protein	0.0482216	0.175455	-0.0269679	0.250644	0.223676	1	1	1	1	1	4.17772	FALSE	FALSE
E2E30_RS09625	NZ_CP037913.1	2080985	2081524	-	-	WP_133189274.1	179	sigma-70 family RNA polymerase sigma factor	-0.407413	0.126335	-0.222588	-0.0584898	-0.281078	1	1	1	1	1	4.97381	FALSE	FALSE
E2E30_RS09630	NZ_CP037913.1	2081759	2082034	+	-	WP_133189276.1	91	DUF2282 domain-containing protein	-0.190245	-0.602544	-0.215076	-0.577714	-0.792789	1	1	1	1	1	2.24826	FALSE	FALSE
E2E30_RS09635	NZ_CP037913.1	2082094	2082552	+	-	WP_133189278.1	152	DoxX family protein	-0.307653	-0.23633	0.145912	-0.689896	-0.543983	1	1	1	1	1	3.03045	FALSE	FALSE
E2E30_RS09640	NZ_CP037913.1	2082554	2083240	+	-	WP_133189280.1	228	DUF1223 domain-containing protein	-0.110463	-0.817785	0.114128	-1.04238	-0.928248	1	1	1	1	1	3.41505	FALSE	FALSE
E2E30_RS09645	NZ_CP037913.1	2083263	2084168	-	-	WP_133189282.1	301	LysR family transcriptional regulator	-0.151103	0.499426	0.275611	0.0727126	0.348323	1	1	1	1	1	4.25454	FALSE	FALSE
E2E30_RS09650	NZ_CP037913.1	2084283	2084828	+	-	WP_133189284.1	181	carboxymuconolactone decarboxylase family protein	-0.34936	-0.893611	-0.152002	-1.09097	-1.24297	1	1	1	1	1	3.15922	FALSE	FALSE
E2E30_RS09655	NZ_CP037913.1	2084898	2085530	+	-	WP_133189286.1	210	pyridoxamine 5-phosphate oxidase	-0.607317	0.783634	0.011326	0.164991	0.176317	1	1	1	1	1	3.83362	FALSE	FALSE
E2E30_RS09660	NZ_CP037913.1	2085527	2086006	+	-	WP_133189288.1	159	nuclear transport factor 2 family protein	-0.120961	-0.431651	-0.298122	-0.25449	-0.552612	1	1	1	1	1	3.66212	FALSE	FALSE
E2E30_RS09665	NZ_CP037913.1	2086003	2086254	+	-	WP_133189290.1	83	NAD(P)H-dependent oxidoreductase	-0.0395473	-0.563937	-0.22546	-0.378024	-0.603484	1	1	1	1	1	1.98316	FALSE	FALSE
E2E30_RS09670	NZ_CP037913.1	2086413	2087705	+	-	WP_133189292.1	430	cytochrome c	0.325552	0.0889363	0.15514	0.259349	0.414488	1	1	1	1	1	5.32008	FALSE	FALSE
E2E30_RS09675	NZ_CP037913.1	2087702	2088166	+	-	WP_133189294.1	154	(2Fe-2S)-binding protein	0.254186	0.026462	0.180248	0.1004	0.280648	1	1	1	1	1	4.3838	FALSE	FALSE
E2E30_RS09680	NZ_CP037913.1	2088163	2090472	+	-	WP_133189296.1	769	xanthine dehydrogenase family protein molybdopterin-binding subunit	0.237162	-0.0450966	0.0575456	0.13452	0.192065	1	1	1	1	1	6.38521	FALSE	FALSE
E2E30_RS09685	NZ_CP037913.1	2090779	2091306	+	-	WP_133189298.1	175	DUF1440 domain-containing protein	0.717687	-1.6544	-0.205195	-0.731518	-0.936713	1	1	1	1	1	7.55696	FALSE	FALSE
E2E30_RS09690	NZ_CP037913.1	2091333	2091776	+	msrB	WP_133189300.1	147	peptide-methionine (R)-S-oxide reductase MsrB	0.201058	0.132364	0.081693	0.25173	0.333423	1	1	1	1	1	6.72329	FALSE	FALSE
E2E30_RS09695	NZ_CP037913.1	2091916	2092797	+	-	WP_133189302.1	293	SGNH/GDSL hydrolase family protein	0.417004	0.0273655	-0.079644	0.524014	0.44437	1	1	1	1	1	5.0451	FALSE	FALSE
E2E30_RS09700	NZ_CP037913.1	2092846	2094774	-	-	WP_133189304.1	642	alpha-L-fucosidase	-0.0878522	-0.611458	-0.139144	-0.560166	-0.69931	1	1	1	1	1	4.78986	FALSE	FALSE
E2E30_RS09705	NZ_CP037913.1	2094783	2097092	-	-	WP_133189306.1	769	glycoside hydrolase family 92 protein	0.283047	-0.644071	-0.0881648	-0.27286	-0.361025	1	1	1	1	1	4.43389	FALSE	FALSE
E2E30_RS09710	NZ_CP037913.1	2097089	2098519	-	-	WP_133189308.1	476	glycoside hydrolase family 125 protein	-0.0433554	-0.90925	-0.110541	-0.842064	-0.952605	1	1	1	1	1	2.83365	FALSE	FALSE
E2E30_RS09715	NZ_CP037913.1	2098516	2101059	-	-	WP_133189310.1	847	glycoside hydrolase family 3 protein	0.182263	-0.751083	-0.0500467	-0.518773	-0.56882	1	1	1	1	1	4.92053	FALSE	FALSE
E2E30_RS09720	NZ_CP037913.1	2101056	2103656	-	-	WP_133189312.1	866	glycoside hydrolase family 2 protein	0.402894	-0.683478	-0.0645695	-0.216015	-0.280584	1	1	1	1	1	4.381	FALSE	FALSE
E2E30_RS09725	NZ_CP037913.1	2103656	2105980	-	-	WP_133192029.1	774	family 20 glycosylhydrolase	-0.167297	-0.791005	-0.426502	-0.531801	-0.958302	1	1	1	1	1	4.92906	FALSE	FALSE
E2E30_RS09730	NZ_CP037913.1	2106281	2107018	+	-	WP_133189314.1	245	GntR family transcriptional regulator	0.239535	-0.348216	-0.152426	0.0437444	-0.108682	1	1	1	1	1	4.70601	FALSE	FALSE
E2E30_RS09735	NZ_CP037913.1	2107059	2109959	+	-	WP_133189316.1	966	glycoside hydrolase family 2 protein	-0.0547609	-0.393546	-0.234943	-0.213364	-0.448307	1	1	1	1	1	5.068	FALSE	FALSE
E2E30_RS09740	NZ_CP037913.1	2109961	2111670	-	-	WP_133189318.1	569	PTS N-acetyl-D-glucosamine transporter	0.0120229	-0.453275	-0.246903	-0.194349	-0.441253	1	1	1	1	1	5.08465	FALSE	FALSE
E2E30_RS09745	NZ_CP037913.1	2111667	2114162	-	ptsP	WP_133189320.1	831	phosphoenolpyruvate--protein phosphotransferase	0.278347	-0.818799	-0.143284	-0.397168	-0.540451	1	1	1	1	1	5.45515	FALSE	FALSE
E2E30_RS09750	NZ_CP037913.1	2114190	2115347	-	nagA	WP_133189332.1	385	N-acetylglucosamine-6-phosphate deacetylase	0.173196	-0.902637	-0.0339759	-0.695465	-0.729441	1	1	1	1	1	4.98787	FALSE	FALSE
E2E30_RS09755	NZ_CP037913.1	2115344	2116378	-	-	WP_133189335.1	344	SIS domain-containing protein	0.208545	-1.43572	-0.252808	-0.974371	-1.22718	1	0.0900377	1	1	0.592339	3.73858	FALSE	FALSE
E2E30_RS09760	NZ_CP037913.1	2116429	2117169	-	-	WP_133192030.1	246	copper homeostasis protein CutC	-0.0860035	-0.81968	-0.378515	-0.527169	-0.905684	1	1	1	1	1	4.61645	FALSE	FALSE
E2E30_RS09765	NZ_CP037913.1	2117195	2118202	-	-	WP_133192031.1	335	N(4)-(beta-N-acetylglucosaminyl)-L-asparaginase	-0.319403	-0.566591	-0.232255	-0.653739	-0.885994	1	1	1	1	1	6.60231	FALSE	FALSE
E2E30_RS09770	NZ_CP037913.1	2118374	2121436	+	-	WP_133189337.1	1020	TonB-dependent receptor plug domain-containing protein	-0.17854	-0.405614	-0.044537	-0.539617	-0.584154	1	1	1	1	1	5.83695	FALSE	FALSE
E2E30_RS09775	NZ_CP037913.1	2121676	2123118	+	-	WP_133189340.1	480	carboxylesterase family protein	-0.0637404	0.0689856	-0.0524156	0.0576608	0.00524521	1	1	1	1	1	7.81655	FALSE	FALSE
E2E30_RS09780	NZ_CP037913.1	2123128	2124174	-	-	WP_133189343.1	348	GGDEF domain-containing protein	0.409048	1.00662	0.0230437	1.39263	1.41567	1	1	1	1	1	6.07336	FALSE	FALSE
E2E30_RS09785	NZ_CP037913.1	2124264	2124542	-	-	WP_133189345.1	92	DUF1467 family protein	-0.400321	0.397488	0.0325372	-0.0353705	-0.0028333	1	1	1	1	1	5.71078	FALSE	FALSE
E2E30_RS09790	NZ_CP037913.1	2124612	2126249	-	-	WP_133189348.1	545	ribonuclease J	-0.945314	0.211241	0.21693	-0.951002	-0.734073	1	1	1	1	1	8.67051	FALSE	FALSE
E2E30_RS09795	NZ_CP037913.1	2126374	2127156	-	-	WP_133189351.1	260	type III pantothenate kinase	0.170799	0.828024	0.425945	0.572878	0.998823	1	1	1	1	1	4.90747	FALSE	FALSE
E2E30_RS09800	NZ_CP037913.1	2127187	2127978	-	-	WP_133189354.1	263	biotin-	-0.013189	0.20429	-0.160723	0.351824	0.191101	1	1	1	1	1	4.52022	FALSE	FALSE
E2E30_RS09805	NZ_CP037913.1	2127984	2129423	-	nuoN	WP_133189356.1	479	NADH-quinone oxidoreductase subunit NuoN	0.491341	-0.118505	-0.186319	0.559155	0.372836	1	1	1	1	1	6.74243	FALSE	FALSE
E2E30_RS09810	NZ_CP037913.1	2129420	2130949	-	-	WP_133189358.1	509	NADH-quinone oxidoreductase subunit M	0.590861	0.382015	0.0328481	0.940028	0.972876	1	1	1	1	1	6.32543	FALSE	FALSE
E2E30_RS09815	NZ_CP037913.1	2131104	2133257	-	nuoL	WP_133189360.1	717	NADH-quinone oxidoreductase subunit L	0.668092	0.516486	0.0752792	1.1093	1.18458	1	1	1	1	1	7.73554	FALSE	FALSE
E2E30_RS09820	NZ_CP037913.1	2133263	2133568	-	nuoK	WP_010187224.1	101	MULTISPECIES: NADH-quinone oxidoreductase subunit NuoK	0.770327	0.8878	0.153807	1.50432	1.65813	1	1	1	0.946486	0.354848	4.24712	FALSE	FALSE
E2E30_RS09825	NZ_CP037913.1	2133565	2134176	-	-	WP_133189363.1	203	NADH-quinone oxidoreductase subunit J	0.442072	0.569269	0.339058	0.672282	1.01134	1	1	1	1	1	5.26514	FALSE	FALSE
E2E30_RS09830	NZ_CP037913.1	2134210	2134695	-	nuoI	WP_133189365.1	161	NADH-quinone oxidoreductase subunit NuoI	0.606774	0.658419	0.482243	0.782949	1.26519	1	1	1	1	0.103828	6.47047	FALSE	FALSE
E2E30_RS09835	NZ_CP037913.1	2134692	2135861	-	nuoH	WP_133189368.1	389	NADH-quinone oxidoreductase subunit NuoH	0.384724	0.768074	0.373631	0.779168	1.1528	1	1	1	1	1	7.80241	FALSE	FALSE
E2E30_RS09840	NZ_CP037913.1	2135858	2137858	-	-	WP_133189370.1	666	NADH-quinone oxidoreductase subunit G	0.208279	0.211661	-0.0527014	0.472641	0.41994	1	1	1	1	1	8.53805	FALSE	FALSE
E2E30_RS09845	NZ_CP037913.1	2138118	2139422	-	nuoF	WP_133189372.1	434	NADH-quinone oxidoreductase subunit NuoF	0.222388	0.603581	0.219431	0.606538	0.825969	1	1	1	1	1	8.8847	FALSE	FALSE
E2E30_RS09850	NZ_CP037913.1	2139422	2140090	-	-	WP_133189374.1	222	NAD(P)H-dependent oxidoreductase subunit E	-0.0125727	0.851063	0.1539	0.68459	0.83849	1	1	1	1	1	7.98299	FALSE	FALSE
E2E30_RS09855	NZ_CP037913.1	2140090	2141325	-	-	WP_133189376.1	411	NADH-quinone oxidoreductase subunit D	0.0979499	1.35973	0.649949	0.80773	1.45768	1	0.180752	1	1	0.0871565	7.54694	FALSE	FALSE
E2E30_RS09860	NZ_CP037913.1	2141322	2142146	-	-	WP_133189378.1	274	NADH-quinone oxidoreductase subunit C	0.105655	0.745993	0.0984272	0.753221	0.851648	1	1	1	1	1	7.80073	FALSE	FALSE
E2E30_RS09865	NZ_CP037913.1	2142157	2142690	-	-	WP_133192032.1	177	MULTISPECIES: NADH-quinone oxidoreductase subunit B	0.200242	0.429903	-0.0481788	0.678323	0.630144	1	1	1	1	1	8.0948	FALSE	FALSE
E2E30_RS09870	NZ_CP037913.1	2142726	2143100	-	-	WP_133189380.1	124	MULTISPECIES: NADH-quinone oxidoreductase subunit A	0.200021	0.590231	0.119118	0.671133	0.790251	1	1	1	1	1	7.98111	FALSE	FALSE
E2E30_RS09875	NZ_CP037913.1	2143282	2143929	+	-	WP_133189382.1	215	hypothetical protein	-0.476818	-0.0761054	-0.0551978	-0.497726	-0.552924	1	1	1	1	1	4.27393	FALSE	FALSE
E2E30_RS09880	NZ_CP037913.1	2143970	2144782	-	-	WP_133189384.1	270	inositol monophosphatase	-0.0160037	0.611544	0.255635	0.339906	0.59554	1	1	1	1	1	6.11577	FALSE	FALSE
E2E30_RS09885	NZ_CP037913.1	2144970	2145533	-	efp	WP_010187254.1	187	MULTISPECIES: elongation factor P	0.392378	0.111054	0.20043	0.303001	0.503431	1	1	1	1	1	8.38103	FALSE	FALSE
E2E30_RS09890	NZ_CP037913.1	2145591	2146199	-	-	WP_133189386.1	202	M23 family metallopeptidase	0.609242	-2.52186	-0.143424	-1.7692	-1.91262	1	0.0272669	1	1	0.468913	7.72569	TRUE	TRUE
E2E30_RS09895	NZ_CP037913.1	2146204	2147220	-	-	WP_133189388.1	338	murein L,D-transpeptidase	0.002338	-2.37491	-0.283332	-2.08924	-2.37257	1	1	1	1	1	9.2708	FALSE	TRUE
E2E30_RS09900	NZ_CP037913.1	2147300	2147845	+	-	WP_133189390.1	181	YcbK family protein	-0.266333	1.71615	0.335483	1.11434	1.44982	1	0.0117003	1	1	0.0919851	6.09049	TRUE	FALSE
E2E30_RS09905	NZ_CP037913.1	2147850	2148122	-	-	WP_133189392.1	90	type II toxin-antitoxin system RelE/ParE family toxin	-0.370312	0.824456	0.246263	0.207882	0.454144	1	1	1	1	1	6.71291	FALSE	FALSE
E2E30_RS09910	NZ_CP037913.1	2148100	2148294	-	-	WP_133189394.1	64	stability determinant	-0.288484	0.488503	0.181469	0.0185501	0.200019	1	1	1	1	1	8.8762	FALSE	FALSE
E2E30_RS09915	NZ_CP037913.1	2148327	2149025	-	-	WP_133189396.1	232	thiamine phosphate synthase	0.462681	-0.545197	-0.178764	0.0962474	-0.0825165	1	1	1	1	1	6.00747	FALSE	FALSE
E2E30_RS09920	NZ_CP037913.1	2149015	2149464	-	-	WP_133189399.1	149	hypothetical protein	0.32007	-0.993712	-0.288677	-0.384965	-0.673642	1	1	1	1	1	6.53472	FALSE	FALSE
E2E30_RS09925	NZ_CP037913.1	2149501	2150409	-	-	WP_133189402.1	302	class I fructose-bisphosphate aldolase	0.131084	-0.42925	-0.215834	-0.0823329	-0.298167	1	1	1	1	1	8.95647	FALSE	FALSE
E2E30_RS09930	NZ_CP037913.1	2150545	2151750	+	-	WP_133189404.1	401	MFS transporter	0.105371	0.000261837	-0.0489569	0.15459	0.105633	1	1	1	1	1	4.34395	FALSE	FALSE
E2E30_RS09935	NZ_CP037913.1	2151799	2152305	+	-	WP_133189405.1	168	TlpA family protein disulfide reductase	-0.48625	0.760496	-0.300884	0.57513	0.274246	1	1	1	1	1	4.88722	FALSE	FALSE
E2E30_RS09940	NZ_CP037913.1	2152360	2153565	-	-	WP_133189406.1	401	phosphoglycerate kinase	0.647333	-0.413169	-0.0507298	0.284894	0.234164	1	1	1	1	1	7.70731	FALSE	FALSE
E2E30_RS09945	NZ_CP037913.1	2153562	2153969	-	-	WP_133192033.1	135	MOSC domain-containing protein	0.176939	-0.224824	-0.20565	0.157764	-0.0478857	1	1	1	1	1	6.77169	FALSE	FALSE
E2E30_RS09950	NZ_CP037913.1	2154110	2155120	-	gap	WP_133189407.1	336	type I glyceraldehyde-3-phosphate dehydrogenase	0.0542906	0.482379	-0.156611	0.69328	0.536669	1	1	1	1	1	8.09132	FALSE	FALSE
E2E30_RS09955	NZ_CP037913.1	2155299	2155487	+	-	WP_133189408.1	62	hypothetical protein	0.193994	-0.187378	0.108988	-0.102372	0.00661675	1	1	1	1	1	3.92771	FALSE	FALSE
E2E30_RS09960	NZ_CP037913.1	2155487	2155774	+	-	WP_133189409.1	95	cell division protein ZapA	0.172651	-0.00162457	0.0349937	0.136033	0.171027	1	1	1	1	1	2.51538	FALSE	FALSE
E2E30_RS09965	NZ_CP037913.1	2156081	2156626	+	-	WP_133189410.1	181	5-formyltetrahydrofolate cyclo-ligase	0.193642	1.19899	-0.0201753	1.41281	1.39263	1	1	1	1	1	4.45369	FALSE	FALSE
E2E30_RS09970	NZ_CP037913.1	2156623	2156832	+	-	WP_133189411.1	69	DUF2842 domain-containing protein	0.11485	0.423046	-0.181123	0.719019	0.537896	1	1	1	1	1	5.19321	FALSE	FALSE
E2E30_RS09980	NZ_CP037913.1	2157095	2158309	-	-	WP_133189412.1	404	AI-2E family transporter	-0.0433423	0.181851	-0.164156	0.302665	0.138509	1	1	1	1	1	6.94978	FALSE	FALSE
E2E30_RS09985	NZ_CP037913.1	2158365	2159846	+	-	WP_133189414.1	493	glycerol kinase	-0.0882097	-0.331167	-0.172374	-0.247003	-0.419377	1	1	1	1	1	7.9753	FALSE	FALSE
E2E30_RS09990	NZ_CP037913.1	2159893	2160855	+	-	WP_133189416.1	320	CPBP family intramembrane metalloprotease	0.0767846	-0.770741	-0.289836	-0.40412	-0.693956	1	1	1	1	1	6.30527	FALSE	FALSE
E2E30_RS09995	NZ_CP037913.1	2160859	2162184	-	-	WP_133189418.1	441	hypothetical protein	-0.594705	-0.0434054	-0.203976	-0.434134	-0.63811	1	1	1	1	1	6.81437	FALSE	FALSE
E2E30_RS10000	NZ_CP037913.1	2162340	2164085	-	-	WP_133192034.1	581	acyl--CoA ligase	-0.422316	0.209492	-0.166748	-0.0460762	-0.212824	1	1	1	1	1	9.59003	FALSE	FALSE
E2E30_RS10005	NZ_CP037913.1	2164241	2165464	+	-	WP_133189420.1	407	serine hydrolase	0.259092	0.317193	-0.104366	0.68065	0.576285	1	1	1	1	1	7.4257	FALSE	FALSE
E2E30_RS10010	NZ_CP037913.1	2165584	2167617	+	-	WP_133189422.1	677	3-hydroxyacyl-CoA dehydrogenase	-0.121095	1.65505	0.271002	1.26296	1.53396	1	0.00733479	1	0.203357	0.0199433	8.1651	TRUE	FALSE
E2E30_RS10015	NZ_CP037913.1	2167610	2169025	+	-	WP_133189424.1	471	amidase	0.0264742	1.36744	0.283628	1.11029	1.39392	1	0.241725	1	1	0.200873	5.54684	FALSE	FALSE
E2E30_RS10020	NZ_CP037913.1	2169030	2170211	+	-	WP_133189426.1	393	acyl-CoA dehydrogenase	0.124782	1.92499	0.591274	1.4585	2.04977	1	0.0083022	1	0.230155	0.00386432	6.98016	TRUE	TRUE
E2E30_RS10025	NZ_CP037913.1	2170319	2171446	+	-	WP_133189428.1	375	acyl-CoA dehydrogenase	0.177728	1.65696	0.441226	1.39346	1.83469	1	0.0495124	1	0.344253	0.0149561	5.59115	TRUE	FALSE
E2E30_RS10030	NZ_CP037913.1	2171604	2172479	+	-	WP_133189430.1	291	acyl-CoA thioesterase II	-0.0091906	0.774406	0.102563	0.662653	0.765215	1	1	1	1	1	3.92853	FALSE	FALSE
E2E30_RS10035	NZ_CP037913.1	2172483	2173283	-	-	WP_133189432.1	266	SDR family oxidoreductase	-0.20438	2.46197	0.0807309	2.17685	2.25759	1	0.000616843	1	0.00260307	0.0017001	5.62793	TRUE	TRUE
E2E30_RS10040	NZ_CP037913.1	2173382	2174146	-	-	WP_133189434.1	254	SDR family oxidoreductase	0.0521351	2.4848	0.0785925	2.45834	2.53693	1	0.00271848	1	0.00312684	0.00230138	4.67651	TRUE	TRUE
E2E30_RS10045	NZ_CP037913.1	2174254	2175309	-	-	WP_133189436.1	351	phosphotransferase family protein	0.00695397	1.31225	0.144594	1.17461	1.31921	1	0.169142	1	0.658478	0.159474	6.79906	FALSE	FALSE
E2E30_RS10050	NZ_CP037913.1	2175309	2176394	-	-	WP_133189438.1	361	Zn-dependent alcohol dehydrogenase	-0.0986664	1.08573	0.0235841	0.963475	0.987059	1	1	1	1	1	6.84058	FALSE	FALSE
E2E30_RS10055	NZ_CP037913.1	2176509	2177786	-	-	WP_133189440.1	425	acyl-CoA dehydrogenase	0.0546947	0.879338	0.16507	0.768962	0.934032	1	1	1	1	1	9.63379	FALSE	FALSE
E2E30_RS10060	NZ_CP037913.1	2177931	2179187	+	-	WP_133189442.1	418	TetR/AcrR family transcriptional regulator	0.0229618	-0.154554	-0.0801259	-0.0514665	-0.131592	1	1	1	1	1	7.37483	FALSE	FALSE
E2E30_RS10065	NZ_CP037913.1	2179296	2180480	+	-	WP_133189444.1	394	acyl-CoA dehydrogenase	-0.421183	-0.426896	-0.177769	-0.670309	-0.848078	1	1	1	1	1	9.06457	FALSE	FALSE
E2E30_RS10070	NZ_CP037913.1	2180586	2181713	+	-	WP_133189446.1	375	CoA transferase	-0.0139383	-0.6261	-0.177395	-0.462643	-0.640038	1	1	1	1	1	6.312	FALSE	FALSE
E2E30_RS10075	NZ_CP037913.1	2181710	2182996	-	-	WP_133189448.1	428	sugar MFS transporter	0.319365	0.0765942	-0.0801017	0.476061	0.395959	1	1	1	1	1	6.33947	FALSE	FALSE
E2E30_RS10080	NZ_CP037913.1	2183135	2183896	+	-	WP_133189450.1	253	class II aldolase/adducin family protein	-0.262156	0.946973	0.121805	0.563011	0.684816	1	1	1	1	1	8.8612	FALSE	FALSE
E2E30_RS10085	NZ_CP037913.1	2184000	2184182	+	-	WP_133189452.1	60	hypothetical protein	-0.607003	0.979685	0.260744	0.111938	0.372682	1	1	1	1	1	7.83539	FALSE	FALSE
E2E30_RS10090	NZ_CP037913.1	2184218	2185015	-	-	WP_133189454.1	265	dioxygenase	-0.419429	0.461925	-0.203171	0.245667	0.0424963	1	1	1	1	1	4.85474	FALSE	FALSE
E2E30_RS10095	NZ_CP037913.1	2185186	2185725	+	-	WP_133189456.1	179	(2Fe-2S)-binding protein	-0.0434265	0.176061	0.322549	-0.189914	0.132635	1	1	1	1	1	5.56406	FALSE	FALSE
E2E30_RS10100	NZ_CP037913.1	2185849	2186892	+	-	WP_133192035.1	347	hypothetical protein	-1.3675	0.177121	-0.160847	-1.02953	-1.19038	1	1	1	1	1	10.9642	FALSE	FALSE
E2E30_RS10105	NZ_CP037913.1	2186978	2187658	+	-	WP_133189458.1	226	2OG-Fe(II) oxygenase	0.0758571	0.601792	0.0294061	0.648243	0.67765	1	1	1	1	1	5.70527	FALSE	FALSE
E2E30_RS10110	NZ_CP037913.1	2187723	2189486	+	recJ	WP_133189460.1	587	single-stranded-DNA-specific exonuclease RecJ	0.164397	-0.325478	0.0216564	-0.182737	-0.161081	1	1	1	1	1	4.42337	FALSE	FALSE
E2E30_RS10120	NZ_CP037913.1	2190154	2190678	+	-	WP_133189462.1	174	hypothetical protein	-0.219928	0.662891	0.262213	0.18075	0.442963	1	1	1	1	1	3.50617	FALSE	FALSE
E2E30_RS10125	NZ_CP037913.1	2190735	2190953	+	-	WP_133189464.1	72	hypothetical protein	-0.54011	0.99866	-0.0298773	0.488428	0.45855	1	1	1	1	1	2.85522	FALSE	FALSE
E2E30_RS10130	NZ_CP037913.1	2190953	2193010	+	-	WP_133189466.1	685	AMP-binding protein	-0.337271	-0.27801	-0.179169	-0.436112	-0.615282	1	1	1	1	1	6.05795	FALSE	FALSE
E2E30_RS10135	NZ_CP037913.1	2193007	2194089	+	-	WP_133189468.1	360	LLM class flavin-dependent oxidoreductase	0.0285965	-0.202647	-0.305803	0.131753	-0.17405	1	1	1	1	1	3.71548	FALSE	FALSE
E2E30_RS10140	NZ_CP037913.1	2193963	2195231	+	-	WP_133189470.1	422	3-oxoacyl-ACP synthase	-0.132503	-0.395563	-0.176126	-0.35194	-0.528065	1	1	1	1	1	5.81964	FALSE	FALSE
E2E30_RS10145	NZ_CP037913.1	2195237	2197084	+	-	WP_133189472.1	615	NAD(P)-binding protein	0.129579	-0.0737266	0.0323075	0.0235446	0.0558521	1	1	1	1	1	4.63306	FALSE	FALSE
E2E30_RS10150	NZ_CP037913.1	2197077	2197364	+	-	WP_133189474.1	95	ferredoxin family protein	-0.49083	0.761607	-0.220872	0.491649	0.270777	1	1	1	1	1	2.95949	FALSE	FALSE
E2E30_RS10155	NZ_CP037913.1	2197367	2197813	+	-	WP_133189476.1	148	hypothetical protein	0.0682059	0.773304	0.478402	0.363108	0.84151	1	1	1	1	1	3.34644	FALSE	FALSE
E2E30_RS10160	NZ_CP037913.1	2197810	2198265	+	-	WP_133189478.1	151	DUF2141 domain-containing protein	-0.241784	0.644152	0.549432	-0.147064	0.402368	1	1	1	1	1	4.32379	FALSE	FALSE
E2E30_RS10170	NZ_CP037913.1	2198816	2199505	+	-	WP_133189480.1	229	efflux RND transporter periplasmic adaptor subunit	0.109359	-0.0966963	-0.015061	0.0277234	0.0126625	1	1	1	1	1	5.70511	FALSE	FALSE
E2E30_RS10175	NZ_CP037913.1	2199502	2202564	+	-	WP_133189482.1	1020	efflux RND transporter permease subunit	0.313825	-0.917552	0.00775559	-0.611482	-0.603727	1	1	1	1	1	5.45709	FALSE	FALSE
E2E30_RS10180	NZ_CP037913.1	2202491	2202820	-	-	WP_133189484.1	109	hypothetical protein	-0.554268	-0.334595	-0.263087	-0.625776	-0.888863	1	1	1	1	1	5.17688	FALSE	FALSE
E2E30_RS10185	NZ_CP037913.1	2203212	2205890	+	-	WP_133192036.1	892	glycoside hydrolase family 2	-2.03243	-1.90448	-0.309646	-3.62727	-3.93691	0.0822625	0.162509	1	0.000145186	6.18427e-05	9.98335	TRUE	TRUE
E2E30_RS10190	NZ_CP037913.1	2205922	2207211	+	-	WP_133189486.1	429	MFS transporter	-1.72199	-2.16348	-0.288392	-3.59708	-3.88547	1	0.273455	1	0.00158919	0.000729966	8.32779	TRUE	TRUE
E2E30_RS10195	NZ_CP037913.1	2207221	2208381	+	uxuA	WP_133189488.1	386	mannonate dehydratase	-1.58382	-2.04603	-0.271933	-3.35792	-3.62985	0.493534	0.0283316	1	0.00010078	4.31673e-05	8.65007	TRUE	TRUE
E2E30_RS10200	NZ_CP037913.1	2208400	2209230	-	rsgA	WP_133192037.1	276	ribosome small subunit-dependent GTPase A	0.272646	-1.32932	-0.271442	-0.78523	-1.05667	1	0.25983	1	1	1	6.56723	FALSE	FALSE
E2E30_RS10205	NZ_CP037913.1	2209901	2211412	+	-	WP_133192038.1	503	M28 family peptidase	-0.0283454	0.0875069	-0.051239	0.110401	0.0591615	1	1	1	1	1	6.36534	FALSE	FALSE
E2E30_RS10210	NZ_CP037913.1	2211666	2212199	+	-	WP_133192039.1	177	peptidylprolyl isomerase	0.176625	0.267325	0.286984	0.156966	0.44395	1	1	1	1	1	3.92478	FALSE	FALSE
E2E30_RS10215	NZ_CP037913.1	2212138	2213076	-	-	WP_133189490.1	312	EAL domain-containing protein	0.438367	-0.889753	-0.383586	-0.0678005	-0.451386	1	1	1	1	1	4.38658	FALSE	FALSE
E2E30_RS10220	NZ_CP037913.1	2213073	2214242	-	-	WP_133189492.1	389	AMP-binding protein	0.675729	-1.11085	-0.153249	-0.28187	-0.435119	1	1	1	1	1	5.68368	FALSE	FALSE
E2E30_RS10225	NZ_CP037913.1	2214239	2215528	-	-	WP_133189494.1	429	sensor domain-containing diguanylate cyclase	0.881573	-0.510401	-0.0356021	0.406774	0.371172	1	1	1	1	1	5.80621	FALSE	FALSE
E2E30_RS10230	NZ_CP037913.1	2215537	2215851	-	-	WP_133189496.1	104	phosphonate transporter	0.846029	0.0807633	0.328085	0.598708	0.926793	1	1	1	1	1	4.88829	FALSE	FALSE
E2E30_RS10235	NZ_CP037913.1	2216453	2218714	-	-	WP_133189498.1	753	glycosyl hydrolase	-0.131012	-0.75051	-0.244998	-0.636524	-0.881522	1	1	1	1	1	8.18148	FALSE	FALSE
E2E30_RS10240	NZ_CP037913.1	2219137	2220015	-	-	WP_133189500.1	292	hypothetical protein	0.389299	-2.67338	-0.151713	-2.13237	-2.28408	1	0.000249696	1	0.00389224	0.00166285	7.60146	TRUE	TRUE
E2E30_RS10245	NZ_CP037913.1	2220053	2220226	-	-	WP_133189502.1	57	CsbD family protein	0.633235	-2.51423	-0.0905502	-1.79044	-1.88099	1	0.0785361	1	1	1	8.22753	FALSE	TRUE
E2E30_RS10250	NZ_CP037913.1	2220223	2221755	-	-	WP_133189504.1	510	PAS domain S-box protein	0.238612	-3.01241	-0.309331	-2.46446	-2.77379	1	0.0986158	1	0.623059	0.208687	10.8401	FALSE	TRUE
E2E30_RS10255	NZ_CP037913.1	2221760	2222125	-	-	WP_133189506.1	121	CsbD family protein	-0.00903131	-2.82366	-0.240764	-2.59192	-2.83269	1	0.262725	1	0.572011	0.254877	9.96224	FALSE	TRUE
E2E30_RS10260	NZ_CP037913.1	2222315	2222872	-	-	WP_133189508.1	185	nicotinamide mononucleotide transporter	0.182905	-0.00496328	-0.214871	0.392813	0.177942	1	1	1	1	1	2.95211	FALSE	FALSE
E2E30_RS10265	NZ_CP037913.1	2222872	2224014	-	-	WP_133189510.1	380	phosphotransferase	0.276671	0.0916213	0.018476	0.349816	0.368292	1	1	1	1	1	5.33922	FALSE	FALSE
E2E30_RS10270	NZ_CP037913.1	2224019	2226322	-	-	WP_133189512.1	767	TonB-dependent receptor	0.35687	0.85376	0.559757	0.650874	1.21063	1	1	1	1	1	4.36025	FALSE	FALSE
E2E30_RS10275	NZ_CP037913.1	2226495	2227187	-	-	WP_133189514.1	230	RNA pseudouridine synthase	-0.00896975	-0.380522	-0.115132	-0.27436	-0.389492	1	1	1	1	1	7.2788	FALSE	FALSE
E2E30_RS10280	NZ_CP037913.1	2227258	2228061	+	-	WP_133189516.1	267	M15 family metallopeptidase	0.572103	-0.855442	-0.0635019	-0.219838	-0.28334	1	1	1	1	1	1.936	FALSE	FALSE
E2E30_RS10285	NZ_CP037913.1	2228051	2228653	-	wrbA	WP_133189518.1	200	NAD(P)H:quinone oxidoreductase	-0.397685	0.124931	-0.238605	-0.0341491	-0.272754	1	1	1	1	1	5.68488	FALSE	FALSE
E2E30_RS10290	NZ_CP037913.1	2228792	2229490	-	-	WP_133189520.1	232	pirin family protein	-0.35582	0.143262	-0.0738748	-0.138682	-0.212557	1	1	1	1	1	6.01102	FALSE	FALSE
[truncated: 1,983 more rows]
